# Supplementary material for: Dual RNA-Seq Analysis of the Interaction Between Edible Fungus Morchella sextelata and Its Pathogenic Fungus Paecilomyces penicillatus Uncovers the Candidate Defense and Pathogenic Factors
Source: Front Microbiol. 2021 Dec 2;12:760444. doi: 10.3389/fmicb.2021.760444 (PMC8675245; doi:10.3389/fmicb.2021.760444)
Supplement: Supplementary file 1 [file Data_Sheet_1.ZIP]

Archive with 9 entries (8 files):
- supplementary/
- supplementary/Table S1.doc
- supplementary/Table S2.doc
- supplementary/Table S3.doc
- supplementary/Table S4.xls
- supplementary/Table S5.xls
- supplementary/Table S6.xls
- supplementary/Table S7.xls
- supplementary/Table S8.xls
