# Supplementary material for: Dual RNA-Seq Analysis of the Interaction Between Edible Fungus Morchella sextelata and Its Pathogenic Fungus Paecilomyces penicillatus Uncovers the Candidate Defense and Pathogenic Factors
Source: Front Microbiol. 2021 Dec 2;12:760444. doi: 10.3389/fmicb.2021.760444 (PMC8675245; doi:10.3389/fmicb.2021.760444)
Supplement: Supplementary file 1 [file Data_Sheet_1.ZIP › supplementary/Table S4.xls]

## Sheet: All DEGs
Table S4a All DEGs in Paecilomyces penicillatus.
id	baseMean	baseMean_ST3	baseMean_ST6	foldChange(ST6/ST3)(ST6/ST3)	log2FoldChange	pval	padj	Locus	{nr}	{SwissProt}	{KEGG}	{KOG}	{TCDB}	{GO}	{PHI}	{DFVF}	{P450}	{Secretory_Protein}	{CAZy}	{Pfam}
A7685	4257.58	2685.99	5829.16	2.17021	1.11783	0.0356655	0.446611	{VCCP01000008.1:604940:606313:-}	{XP_018179879.1; proteinase T-like protein [Purpureocillium lilacinum]}	{P29138; Cuticle-degrading protease }	{plj:VFPFJ_05319; }	{SPAC4A8.04; KOG1153 Subtilisin-related protease/Vacuolar protease B O Posttranslational modification, protein turnover, chaperones ;}	{NA}	{GO:0043086; negative regulation of catalytic activity; biological_process GO:0042802; identical protein binding; molecular_function GO:0006508; proteolysis; biological_process GO:0004252; serine-type endopeptidase activity; molecular_function}	{PHI:4615; P29138 Pr1 5530 Metarhizium anisopliae Fungal keratitis Rhipicephalus microplus (related: southern cattle tick) subtilisin-like protease Altered gene expression / gene regulation: overexpression unaffected pathogenicity}	{D1MGZ7_BEABA; PR1 ACZ28128.1 379 Beauveria bassiana 475271 SIMILARITY: Belongs to the peptidase S8 family. Unknown Unknown {ID:PF05922; Description: Inhibitor_I9} {ID:PF00082; Description: Inhibitor_I9} various arthropod species invertebrata white muscardine disease White Muscardine Disease {ID:0042802; Method: IEA:InterPro; Description: F:identical protein binding} {ID:0004252; Method: IEA:Inte…	{NA}	{YES}	{NA}	{PF00082:Subtilase family PF05922:Peptidase inhibitor I9}
A3239	1243.42	229.188	2257.66	9.85068	3.30022	4.57909e-07	7.98506e-05	{VCCP01000003.1:771194:772183:+}	{KID96175.1; serine proteinase, partial [Metarhizium majus ARSEF 297]}	{NA}	{maj:MAA_07794; }	{NA}	{NA}	{NA}	{NA}	{NA}	{NA}	{NA}	{NA}	{NA}
A1179	1081.54	69.2608	2093.81	30.2308	4.91795	5.59995e-34	4.10141e-30	{VCCP01000001.1:2651807:2652941:+}	{ELA27045.1; alcohol dehydrogenase i [Colletotrichum gloeosporioides Nara gc5]}	{P07754; Alcohol dehydrogenase 3 }	{ang:ANI_1_212154; K13953 adhP alcohol dehydrogenase, propanol-preferring 1.1.1.1 Metabolism; Carbohydrate metabolism; Glycolysis / Gluconeogenesis [PATH:ko00010] Metabolism; Lipid metabolism; Fatty acid degradation [PATH:ko00071] Metabolism; Amino acid metabolism; Tyrosine metabolism [PATH:ko00350] Metabolism; Xenobiotics biodegradation and metabolism; Chloroalkane and chloroalkene degradation […	{CE20628; KOG0023 Alcohol dehydrogenase, class V Q Secondary metabolites biosynthesis, transport and catabolism ;}	{NA}	{GO:0016491; oxidoreductase activity; molecular_function GO:0008270; zinc ion binding; molecular_function GO:0051156; glucose 6-phosphate metabolic process; biological_process GO:0016616; oxidoreductase activity, acting on the CH-OH group of donors, NAD or NADP as acceptor; molecular_function GO:0005524; ATP binding; molecular_function GO:0003824; NA GO:0055114; oxidation-reduction process; biolo…	{PHI:5034; G4NHC2 MoADH1 318829 Magnaporthe oryzae Rice blast Oryza sativa (related: rice) alcohol dehydrogenase Gene mutation unaffected pathogenicity}	{NA}	{NA}	{NA}	{NA}	{PF02826:D-isomer specific 2-hydroxyacid dehydrogenase, NAD binding domain PF00107:Zinc-binding dehydrogenase PF02685:Glucokinase PF08240:Alcohol dehydrogenase GroES-like domain PF00899:ThiF family}
A5778	1440.97	843.785	2038.16	2.41549	1.27232	3.90279e-08	1.05867e-05	{VCCP01000005.1:3565561:3567201:+}	{XP_018138844.1; aldehyde dehydrogenase [Pochonia chlamydosporia 170]}	{P40108; Aldehyde dehydrogenase }	{maj:MAA_01758; K00128 ALDH aldehyde dehydrogenase (NAD+) 1.2.1.3 Metabolism; Carbohydrate metabolism; Glycolysis / Gluconeogenesis [PATH:ko00010] Metabolism; Carbohydrate metabolism; Ascorbate and aldarate metabolism [PATH:ko00053] Metabolism; Lipid metabolism; Fatty acid degradation [PATH:ko00071] Metabolism; Amino acid metabolism; Valine, leucine and isoleucine degradation [PATH:ko00280] Metab…	{SPAC9E9.09c; KOG2450 Aldehyde dehydrogenase C Energy production and conversion ;}	{NA}	{GO:0008152; NA GO:0055114; oxidation-reduction process; biological_process GO:0016491; oxidoreductase activity; molecular_function}	{PHI:7788; Q882F5 AldB (PSPTO_2673) 317 Pseudomonas syringae Bacterial speck of tomato Arabidopsis thaliana (related: thale cress) Indole-3-acetaldehyde dehydrogenase Gene disruption reduced virulence}	{NA}	{PCON_06884m.01; Undeterminded Undeterminded http://p450.riceblast.snu.ac.kr/class.php?a=dv_sequence&id=51169&spe_id=394838&ref_id=63046}	{NA}	{NA}	{PF00171:Aldehyde dehydrogenase family}
A3977	1198.83	597.984	1799.68	3.00958	1.58956	2.02986e-05	0.00191583	{VCCP01000003.1:4268175:4270541:+}	{KKP03731.1; copper amine oxidase [Trichoderma harzianum]}	{Q12556; Copper amine oxidase 1 }	{tre:TRIREDRAFT_122963; K00276 AOC3, AOC2, tynA primary-amine oxidase 1.4.3.21 Metabolism; Amino acid metabolism; Glycine, serine and threonine metabolism [PATH:ko00260] Metabolism; Amino acid metabolism; Tyrosine metabolism [PATH:ko00350] Metabolism; Amino acid metabolism; Phenylalanine metabolism [PATH:ko00360] Metabolism; Metabolism of other amino acids; beta-Alanine metabolism [PATH:ko00410] …	{At2g42490; KOG1186 Copper amine oxidase Q Secondary metabolites biosynthesis, transport and catabolism ;}	{NA}	{GO:0009308; amine metabolic process; biological_process GO:0008131; primary amine oxidase activity; molecular_function GO:0055114; oxidation-reduction process; biological_process GO:0005507; copper ion binding; molecular_function GO:0048038; quinone binding; molecular_function}	{NA}	{NA}	{NA}	{NA}	{NA}	{PF01179:Copper amine oxidase, enzyme domain PF02728:Copper amine oxidase, N3 domain PF02727:Copper amine oxidase, N2 domain}
A5121	1024.26	603.162	1445.36	2.3963	1.26081	1.90167e-07	3.66521e-05	{VCCP01000004.1:4246170:4247205:-}	{AJS63782.1; Ddr48p [Saccharomyces cerevisiae YJM248]}	{NA}	{pfy:PFICI_07503; }	{NA}	{NA}	{NA}	{NA}	{NA}	{NA}	{NA}	{NA}	{NA}
A1919	767.305	304.303	1230.31	4.04304	2.01544	5.13754e-06	0.000616842	{VCCP01000002.1:6621910:6624101:+}	{RFU76334.1; phospholipase [Trichoderma arundinaceum]}	{B0Y665; Lysophospholipase 1 }	{tre:TRIREDRAFT_124256; K13333 PLB lysophospholipase 3.1.1.5 Metabolism; Lipid metabolism; Glycerophospholipid metabolism [PATH:ko00564]}	{YOL011w; KOG1325 Lysophospholipase I Lipid transport and metabolism ;}	{NA}	{GO:0009395; phospholipid catabolic process; biological_process GO:0004620; phospholipase activity; molecular_function}	{PHI:3600; Q8TG07 plb1 5478 Candida glabrata Peritonitis Mus musculus (related: house mouse) "Phospholipase B (PLB) is a secretory enzyme that hydrolyzes phospholipids NA NA}	{PLB1_CANAL; PLB1 AAC61890.1 605 Candida albicans 5476 FUNCTION: Catalyzes the release of fatty acids from lysophospholipids. Phospholipase B may well contribute to pathogenicity by abetting the fungus in damaging and traversing host cell membranes, processes which likely increase the rapidity of disseminated infection.; CATALYTIC ACTIVITY: 2-lysophosphatidylcholine + H(2)O = glycerophosphocholin…	{NA}	{YES}	{NA}	{PF01735:Lysophospholipase catalytic domain}
A2463	797.446	379.901	1214.99	3.19818	1.67725	0.0122039	0.237716	{VCCP01000002.1:3652066:3655019:-}	{OAQ78760.1; phosphoenolpyruvate carboxykinase [Purpureocillium lilacinum]}	{Q7RVS9; Phosphoenolpyruvate carboxykinase (ATP) }	{tre:TRIREDRAFT_124115; K01610 E4.1.1.49, pckA phosphoenolpyruvate carboxykinase (ATP) 4.1.1.49 Metabolism; Carbohydrate metabolism; Glycolysis / Gluconeogenesis [PATH:ko00010] Metabolism; Carbohydrate metabolism; Citrate cycle (TCA cycle) [PATH:ko00020] Metabolism; Carbohydrate metabolism; Pyruvate metabolism [PATH:ko00620] Metabolism; Energy metabolism; Carbon fixation in photosynthetic organis…	{NA}	{NA}	{GO:0005524; ATP binding; molecular_function GO:0006094; gluconeogenesis; biological_process GO:0004612; phosphoenolpyruvate carboxykinase (ATP) activity; molecular_function}	{PHI:424; F5HAA8 PCK1 5207 Cryptococcus neoformans Cryptococcosis Mus musculus (related: house mouse) Phosphoenolpyruvate carboxykinase NA NA}	{F5HAA8_CRYNB; CNBH3420 EAL19243.1 551 Cryptococcus neoformans 283643 CAUTION: The sequence shown here is derived from an EMBL/GenBank/DDBJ whole genome shotgun (WGS) entry which is preliminary data. 15653466 XP_773890.1, XM_768797.1 {ID:PF01293; Description: PEPCK_ATP} humans vertebrata cryptococcosis Cryptococcosis {ID:0005737; Method: IEA:HAMAP; Description: C:cytoplasm} {ID:0005524; Method: I…	{NA}	{NA}	{NA}	{PF01293:Phosphoenolpyruvate carboxykinase}
A6230	675.709	198.795	1152.62	5.79804	2.53557	3.4656e-06	0.000453616	{VCCP01000006.1:520416:520770:-}	{XP_024757307.1; hypothetical protein M441DRAFT_39645 [Trichoderma asperellum CBS 433.97]}	{NA}	{plj:VFPFJ_01739; }	{NA}	{NA}	{NA}	{PHI:1093; I1REI8 FGSG_02077 5518 Fusarium graminearum Fusarium ear blight Triticum (related: wheat) Unknown NA NA}	{NA}	{NA}	{YES}	{NA}	{NA}
A7266	580.231	10.1125	1150.35	113.755	6.82979	7.50919e-08	1.66659e-05	{VCCP01000007.1:2448054:2449112:+}	{PNP46417.1; hypothetical protein THARTR1_10739 [Trichoderma harzianum]}	{NA}	{maj:MAA_07794; }	{NA}	{NA}	{NA}	{NA}	{NA}	{NA}	{NA}	{NA}	{NA}
A2300	782.077	449.778	1114.38	2.47761	1.30895	1.01514e-05	0.00104963	{VCCP01000002.1:196670:197918:-}	{RFU77066.1; mannitol-1-phosphate 5-dehydrogenase [Trichoderma arundinaceum]}	{P0CT14; Mannitol-1-phosphate 5-dehydrogenase }	{maw:MAC_00279; K00009 mtlD mannitol-1-phosphate 5-dehydrogenase 1.1.1.17 Metabolism; Carbohydrate metabolism; Fructose and mannose metabolism [PATH:ko00051]}	{NA}	{NA}	{GO:0016491; oxidoreductase activity; molecular_function GO:0051287; NAD binding; molecular_function GO:0055114; oxidation-reduction process; biological_process GO:0050662; coenzyme binding; molecular_function GO:0016616; oxidoreductase activity, acting on the CH-OH group of donors, NAD or NADP as acceptor; molecular_function GO:0008677; 2-dehydropantoate 2-reductase activity; molecular_function}	{PHI:2249; Q0U6E8 Mpd1 13684 Parastagonospora nodorum Glume blotch Triticum (related: wheat) Mannitol-1-phosphate 5-dehydrogenase Gene deletion: full unaffected pathogenicity}	{NA}	{NA}	{NA}	{NA}	{PF02558:Ketopantoate reductase PanE/ApbA PF08125:Mannitol dehydrogenase C-terminal domain PF03721:UDP-glucose/GDP-mannose dehydrogenase family, NAD binding domain PF01232:Mannitol dehydrogenase Rossmann domain}
A0858	670.521	283.559	1057.48	3.72932	1.89891	2.10353e-05	0.00195015	{VCCP01000001.1:1380062:1382069:-}	{OAA75675.1; formate dehydrogenase [Cordyceps confragosa RCEF 1005]}	{Q07103; Formate dehydrogenase }	{mgr:MGG_04034; K00122 FDH formate dehydrogenase 1.17.1.9 Metabolism; Carbohydrate metabolism; Glyoxylate and dicarboxylate metabolism [PATH:ko00630] Metabolism; Energy metabolism; Methane metabolism [PATH:ko00680] Metabolism; Global and overview maps; Metabolic pathways [PATH:ko01100] Metabolism; Global and overview maps; Microbial metabolism in diverse environments [PATH:ko01120] Metabolism; Gl…	{YOR388c; KOG0069 Glyoxylate/hydroxypyruvate reductase (D-isomer-specific 2-hydroxy acid dehydrogenase superfamily) C Energy production and conversion ;}	{NA}	{GO:0055114; oxidation-reduction process; biological_process GO:0051287; NAD binding; molecular_function GO:0048037; cofactor binding; molecular_function GO:0004616; phosphogluconate dehydrogenase (decarboxylating) activity; molecular_function GO:0006098; pentose-phosphate shunt; biological_process GO:0016616; oxidoreductase activity, acting on the CH-OH group of donors, NAD or NADP as acceptor; …	{NA}	{NA}	{NA}	{NA}	{NA}	{PF02826:D-isomer specific 2-hydroxyacid dehydrogenase, NAD binding domain PF00389:D-isomer specific 2-hydroxyacid dehydrogenase, catalytic domain PF03446:NAD binding domain of 6-phosphogluconate dehydrogenase}
A3122	622.135	196.024	1048.25	5.34754	2.41888	7.56141e-06	0.000802605	{VCCP01000003.1:105920:106357:-}	{KIM98561.1; hypothetical protein OIDMADRAFT_167344 [Oidiodendron maius Zn]}	{NA}	{tre:TRIREDRAFT_33827; }	{NA}	{NA}	{NA}	{NA}	{NA}	{NA}	{YES}	{NA}	{NA}
A2065	643.417	289.446	997.388	3.44585	1.78486	0.016843	0.289573	{VCCP01000002.1:1035452:1036921:-}	{POR39082.1; Histidine-rich membrane protein KE4 [Tolypocladium paradoxum]}	{Q4WG16; Probable glucan endo-1,3-beta-glucosidase eglC }	{plj:VFPFJ_00737; K01199 EGLC glucan endo-1,3-beta-D-glucosidase 3.2.1.39 Metabolism; Carbohydrate metabolism; Starch and sucrose metabolism [PATH:ko00500]}	{NA}	{NA}	{GO:0004553; hydrolase activity, hydrolyzing O-glycosyl compounds; molecular_function GO:0005975; carbohydrate metabolic process; biological_process}	{NA}	{NA}	{NA}	{YES}	{CEI68891.1_; GH17 glucan endo-1,3-尾-glucosidase (EC 3.2.1.39); glucan 1,3-尾-glucosidase (EC 3.2.1.58); licheninase (EC 3.2.1.73); ABA-specific 尾-glucosidase (EC 3.2.1.175); 尾-1,3-glucanosyltransglycosylase (EC 2.4.1.-) -}	{PF00332:Glycosyl hydrolases family 17}
A1339	660.104	387.746	932.462	2.40483	1.26593	0.00055261	0.0283029	{VCCP01000001.1:3688846:3691031:-}	{KIL93429.1; hypothetical protein FAVG1_03410 [Fusarium avenaceum]}	{NA}	{nhe:NECHADRAFT_66755; K00505 TYR tyrosinase 1.14.18.1 Metabolism; Amino acid metabolism; Tyrosine metabolism [PATH:ko00350] Metabolism; Biosynthesis of other secondary metabolites; Isoquinoline alkaloid biosynthesis [PATH:ko00950] Metabolism; Biosynthesis of other secondary metabolites; Betalain biosynthesis [PATH:ko00965] Metabolism; Global and overview maps; Metabolic pathways [PATH:ko01100] M…	{NA}	{NA}	{GO:0008152; NA GO:0016491; oxidoreductase activity; molecular_function}	{NA}	{NA}	{NA}	{YES}	{NA}	{PF00264:Common central domain of tyrosinase}
A3148	518.67	121.139	916.201	7.56325	2.91901	0.0280151	0.387196	{VCCP01000003.1:6062678:6064105:-}	{NA}	{NA}	{NA}	{NA}	{NA}	{GO:0019354; siroheme biosynthetic process; biological_process GO:0006779; porphyrin biosynthetic process; biological_process GO:0055114; oxidation-reduction process; biological_process GO:0008440; inositol trisphosphate 3-kinase activity; molecular_function GO:0043115; precorrin-2 dehydrogenase activity; molecular_function}	{NA}	{NA}	{NA}	{YES}	{NA}	{PF13241:Putative NAD(P)-binding PF03770:Inositol polyphosphate kinase }
A5865	632.718	350.874	914.562	2.60652	1.38213	3.3308e-07	6.25507e-05	{VCCP01000005.1:3916352:3917826:+}	{KFA78476.1; hypothetical protein S40288_06916 [Stachybotrys chartarum IBT 40288]}	{NA}	{cmt:CCM_05490; }	{NA}	{NA}	{GO:0016491; oxidoreductase activity; molecular_function GO:0044237; cellular metabolic process; biological_process GO:0016620; oxidoreductase activity, acting on the aldehyde or oxo group of donors, NAD or NADP as acceptor; molecular_function GO:0016616; oxidoreductase activity, acting on the CH-OH group of donors, NAD or NADP as acceptor; molecular_function GO:0006694; steroid biosynthetic proc…	{NA}	{NA}	{NA}	{NA}	{NA}	{PF01118:Semialdehyde dehydrogenase, NAD binding domain PF03435:Saccharopine dehydrogenase NADP binding domain PF01370:NAD dependent epimerase/dehydratase family PF01073:3-beta hydroxysteroid dehydrogenase/isomerase family}
A5545	548.042	191.761	904.323	4.71588	2.23753	1.7208e-07	3.40625e-05	{VCCP01000005.1:1477986:1478803:+}	{XP_018175765.1; quinone oxidoreductase [Purpureocillium lilacinum]}	{P42058; Minor allergen Alt a 7 }	{plj:VFPFJ_08940; K03809 wrbA NAD(P)H dehydrogenase (quinone) 1.6.5.2 Metabolism; Metabolism of cofactors and vitamins; Ubiquinone and other terpenoid-quinone biosynthesis [PATH:ko00130] Metabolism; Global and overview maps; Biosynthesis of secondary metabolites [PATH:ko01110]}	{YCR004c; KOG3135 1,4-benzoquinone reductase-like; Trp repressor binding protein-like/protoplast-secreted protein R General function prediction only ;}	{NA}	{GO:0016491; oxidoreductase activity; molecular_function GO:0010181; FMN binding; molecular_function}	{PHI:4917; J5JYY9 BbbqrA 176275 Beauveria bassiana White muscardine disease Sitophilus oryzae (related: rice weevil) "1 NA NA}	{NA}	{NA}	{NA}	{CAP60339.1_; AA6 1,4-benzoquinone reductase (EC. 1.6.5.6) -}	{PF00258:Flavodoxin PF03358:NADPH-dependent FMN reductase}
A4010	577.219	273.459	880.979	3.22162	1.68778	0.00279277	0.0880596	{VCCP01000003.1:4352862:4354111:+}	{XP_006967343.1; predicted protein [Trichoderma reesei QM6a|Trichoderma reesei RUT C-30]}	{NA}	{tre:TRIREDRAFT_122943; }	{NA}	{NA}	{GO:0005515; protein binding; molecular_function}	{NA}	{NA}	{NA}	{NA}	{NA}	{PF00397:WW domain}
A5784	596.274	336.615	855.934	2.54277	1.3464	1.39744e-05	0.00139631	{VCCP01000005.1:3587155:3589128:+}	{PLW43086.1; hypothetical protein PCASD_06036 [Puccinia coronata var. avenae f. sp. avenae]}	{NA}	{aje:HCAG_08783; }	{NA}	{NA}	{NA}	{NA}	{NA}	{NA}	{NA}	{NA}	{NA}
A4276	573.337	321.151	825.523	2.57051	1.36205	0.0325234	0.423846	{VCCP01000004.1:5296983:5297603:-}	{PNP73753.1; hypothetical protein FNYG_12943 [Fusarium nygamai]}	{D4B0M5; Uncharacterized secreted protein ARB_02001 }	{fox:FOXG_11745; }	{NA}	{NA}	{NA}	{NA}	{NA}	{NA}	{YES}	{NA}	{NA}
A7020	536.507	251.296	821.718	3.26992	1.70926	5.01069e-09	1.74754e-06	{VCCP01000007.1:1402898:1405728:+}	{RFU78819.1; wsc domain containing [Trichoderma arundinaceum]}	{D4AUF4; WSC domain-containing protein ARB_07870 }	{tre:TRIREDRAFT_73523; }	{NA}	{NA}	{GO:0020037; heme binding; molecular_function GO:0004601; peroxidase activity; molecular_function GO:0055114; oxidation-reduction process; biological_process GO:0006979; response to oxidative stress; biological_process}	{PHI:5186; G4MZ98 MoAPX2 318829 Magnaporthe oryzae Rice blast Oryza sativa (related: rice) Class I peroxidase Gene deletion: full reduced virulence}	{NA}	{NA}	{YES}	{NA}	{PF00141:Peroxidase}
A2068	558.899	319.113	798.685	2.50283	1.32356	0.000103744	0.00703536	{VCCP01000002.1:1043310:1044346:+}	{KHN97951.1; ThiJ/PfpI family protein [Metarhizium album ARSEF 1941]}	{NA}	{maw:MAC_06731; }	{NA}	{NA}	{NA}	{NA}	{NA}	{NA}	{NA}	{NA}	{NA}
A3843	1400.83	2004.37	797.301	0.397781	-1.32995	6.4804e-08	1.53105e-05	{VCCP01000003.1:3769829:3772504:-}	{NA}	{NA}	{NA}	{NA}	{NA}	{NA}	{NA}	{NA}	{NA}	{YES}	{NA}	{NA}
A0389	522.276	290.038	754.514	2.60143	1.37931	0.000739002	0.0356082	{VCCP01000001.1:6147173:6150414:+}	{XP_018179882.1; PX domain-containing protein [Purpureocillium lilacinum]}	{NA}	{plj:VFPFJ_05322; }	{NA}	{NA}	{GO:0035091; phosphatidylinositol binding; molecular_function}	{NA}	{NA}	{NA}	{NA}	{NA}	{PF00787:PX domain}
A2102	501.502	254.739	748.264	2.93737	1.55453	6.45925e-06	0.000727809	{VCCP01000002.1:1203105:1205707:+}	{KID85431.1; 3-isopropylmalate dehydratase [Metarhizium guizhouense ARSEF 977]}	{P55251; 3-isopropylmalate dehydratase }	{maj:MAA_10405; K01702 LEU1 3-isopropylmalate dehydratase 4.2.1.33 Metabolism; Amino acid metabolism; Valine, leucine and isoleucine biosynthesis [PATH:ko00290] Metabolism; Global and overview maps; Metabolic pathways [PATH:ko01100] Metabolism; Global and overview maps; Biosynthesis of secondary metabolites [PATH:ko01110] Metabolism; Global and overview maps; 2-Oxocarboxylic acid metabolism [PATH…	{SPAC9E9.03; KOG0454 3-isopropylmalate dehydratase (aconitase superfamily) E Amino acid transport and metabolism ;}	{NA}	{GO:0008152; NA}	{PHI:9357; I1RYX6 Fgleu1 (FGSG_09589) 5518 Fusarium graminearum Fusarium head blight Triticum aestivum (related: bread wheat) 3-Isopropylmalate dehydratase Gene deletion: full; gene complementation loss of pathogenicity}	{NA}	{NA}	{NA}	{NA}	{PF00330:Aconitase family (aconitate hydratase) PF00694:Aconitase C-terminal domain}
A3208	512.515	298.354	726.677	2.43562	1.28429	0.0168081	0.289573	{VCCP01000003.1:6382231:6382515:+}	{NA}	{NA}	{NA}	{NA}	{NA}	{NA}	{NA}	{NA}	{NA}	{NA}	{NA}	{NA}
A4642	527.314	333.959	720.67	2.15796	1.10967	0.00224322	0.076238	{VCCP01000004.1:1908426:1911287:+}	{PNY29820.1; Chitin synthase 1 [Tolypocladium capitatum]}	{P29070; Chitin synthase 1 }	{maj:MAA_02999; K00698 CHS1 chitin synthase 2.4.1.16 Metabolism; Carbohydrate metabolism; Amino sugar and nucleotide sugar metabolism [PATH:ko00520]}	{SPAC13G6.12c; KOG2571 Chitin synthase/hyaluronan synthase (glycosyltransferases) M Cell wall/membrane/envelope biogenesis ;}	{NA}	{GO:0006031; chitin biosynthetic process; biological_process GO:0004100; chitin synthase activity; molecular_function}	{PHI:9491; E9E1W3 MaChsIII (XP_007810158.1) 92637 Metarhizium acridum Infection Locusta migratoria (related: migratory locust) Chitin synthase III Gene deletion: full; gene complementation reduced virulence}	{Q8TFN5_COLGR; CHSIII AAL23718.1 912 Colletotrichum graminicola 31870 Unknown Unknown Unknown {ID:PF01644; Description: Chitin_synth_1} {ID:PF08407; Description: Chitin_synth_1} Poaceae especially Zea mays herb Leaf spot, stalk rot, etc Leaf Spot {ID:0004100; Method: IEA:InterPro; Description: F:chitin synthase activity} {ID:0006031; Method: IEA:InterPro; Description: P:chitin biosynthetic proces…	{NA}	{NA}	{ANH56542.1_; GT2 cellulose synthase (EC 2.4.1.12); chitin synthase (EC 2.4.1.16); dolichyl-phosphate 尾-D-mannosyltransferase (EC 2.4.1.83); dolichyl-phosphate 尾-glucosyltransferase (EC 2.4.1.117); N-acetylglucosaminyltransferase (EC 2.4.1.-); N-acetylgalactosaminyltransferase (EC 2.4.1.-); hyaluronan synthase (EC 2.4.1.212); chitin oligosaccharide synthase (EC 2.4.1.-); 尾-1,3-glucan synthase (EC…	{PF01644:Chitin synthase PF08407:Chitin synthase N-terminal}
A6450	410.478	101.356	719.601	7.09975	2.82777	1.01753e-05	0.00104963	{VCCP01000006.1:1290378:1291850:+}	{XP_024770420.1; hypothetical protein M431DRAFT_498865 [Trichoderma guizhouense|Trichoderma harzianum]}	{Q9URY7; Putative formamidase C869.04 }	{tre:TRIREDRAFT_81511; K01455 E3.5.1.49 formamidase 3.5.1.49 Metabolism; Metabolism of other amino acids; Cyanoamino acid metabolism [PATH:ko00460] Metabolism; Carbohydrate metabolism; Glyoxylate and dicarboxylate metabolism [PATH:ko00630] Metabolism; Energy metabolism; Nitrogen metabolism [PATH:ko00910] Metabolism; Global and overview maps; Carbon metabolism [PATH:ko01200]}	{NA}	{NA}	{GO:0003723; RNA binding; molecular_function GO:0008152; NA GO:0016811; hydrolase activity, acting on carbon-nitrogen (but not peptide) bonds, in linear amides; molecular_function GO:0004826; phenylalanine-tRNA ligase activity; molecular_function}	{NA}	{NA}	{NA}	{NA}	{NA}	{PF03483:B3/4 domain PF03069:Acetamidase/Formamidase family}
A4339	420.518	169.074	671.963	3.97436	1.99072	0.0202634	0.321233	{VCCP01000004.1:811935:812731:+}	{OAA33440.1; hypothetical protein AAL_00905 [Moelleriella libera RCEF 2490]}	{NA}	{plj:VFPFJ_04504; }	{NA}	{NA}	{NA}	{NA}	{NA}	{NA}	{NA}	{NA}	{NA}
A6298	446.747	281.418	612.077	2.17497	1.121	0.00517638	0.140414	{VCCP01000006.1:733721:735218:+}	{KPM37786.1; 3-isopropylmalate dehydrogenase [Neonectria ditissima]}	{Q6TWC4; 3-isopropylmalate dehydrogenase }	{cmt:CCM_02117; K00052 leuB, IMDH 3-isopropylmalate dehydrogenase 1.1.1.85 Metabolism; Amino acid metabolism; Valine, leucine and isoleucine biosynthesis [PATH:ko00290] Metabolism; Carbohydrate metabolism; C5-Branched dibasic acid metabolism [PATH:ko00660] Metabolism; Global and overview maps; Metabolic pathways [PATH:ko01100] Metabolism; Global and overview maps; Biosynthesis of secondary metabo…	{YCL018w; KOG0786 3-isopropylmalate dehydrogenase E Amino acid transport and metabolism ;}	{NA}	{GO:0016616; oxidoreductase activity, acting on the CH-OH group of donors, NAD or NADP as acceptor; molecular_function GO:0055114; oxidation-reduction process; biological_process}	{PHI:9353; G4N5B0 leu2A (MGG_05223) 318829 Magnaporthe oryzae Blast disease Hordeum vulgare (related: barley) 3-Isopropylmalate dehydrogenase Gene deletion: full; gene complementation reduced virulence}	{Q5AFI8_CANAL; LEU2 BAE44571.1 373 Candida albicans 5476 FUNCTION: Catalyzes the oxidation of 3-carboxy-2-hydroxy-4- methylpentanoate (3-isopropylmalate) to 3-carboxy-4-methyl-2- oxopentanoate. The product decarboxylates to 4-methyl-2 oxopentanoate (By similarity).; CATALYTIC ACTIVITY: (2R,3S)-3-isopropylmalate + NAD(+) = 4-methyl- 2-oxopentanoate + CO(2) + NADH.; COFACTOR: Binds 1 magnesium or m…	{NA}	{NA}	{NA}	{PF00180:Isocitrate/isopropylmalate dehydrogenase}
A4584	447.384	287.18	607.587	2.1157	1.08113	5.22053e-05	0.004156	{VCCP01000004.1:263238:264096:-}	{KFA69382.1; hypothetical protein S40285_08563 [Stachybotrys chlorohalonata IBT 40285]}	{Q8NK50; NADP-dependent mannitol dehydrogenase }	{tre:TRIREDRAFT_74194; K17742 SOU1 sorbose reductase 1.1.1.289 Metabolism; Carbohydrate metabolism; Fructose and mannose metabolism [PATH:ko00051]}	{SPAC8E11.10; KOG0725 Reductases with broad range of substrate specificities R General function prediction only ;}	{NA}	{GO:0008152; NA GO:0016491; oxidoreductase activity; molecular_function}	{PHI:2269; Q32WF7 Mdh1 13684 Parastagonospora nodorum Glume blotch Triticum (related: wheat) Mannitol 2-dehydrogenase Gene disruption unaffected pathogenicity}	{Q32WF7_PHAND; MDH1 AAX14688.1 266 Phaeosphaeria nodorum 13684 Unknown 16859492 Unknown {ID:PF00106; Description: adh_short} Multiple genera of Poaceae and Blysmus compressus (Cyperaceae) herb Glume blotch of wheat and other grasses Glume Blotch {ID:0005488; Method: IEA:InterPro; Description: F:binding} {ID:0016491; Method: IEA:InterPro; Description: F:oxidoreductase activity}}	{NA}	{NA}	{NA}	{PF00106:short chain dehydrogenase}
A5025	327.664	72.0531	583.274	8.09506	3.01704	1.75711e-16	6.08634e-13	{VCCP01000004.1:3863508:3865768:+}	{PNP59794.1; hypothetical protein THARTR1_00673 [Trichoderma harzianum]}	{NA}	{vda:VDAG_03583; }	{NA}	{NA}	{NA}	{NA}	{NA}	{NA}	{YES}	{NA}	{NA}
A4315	427.31	278.655	575.964	2.06695	1.0475	0.0331738	0.427926	{VCCP01000004.1:732222:732715:+}	{KPM35053.1; hypothetical protein AK830_g11514 [Neonectria ditissima]}	{O74238; Protein SnodProt1 }	{fgr:FGSG_11205; }	{NA}	{NA}	{NA}	{PHI:6417; Q0R411 Sm1 29875 Trichoderma virens Biocontrol: non pathogenic Gossypium hirsutum (related: cotton) Proteinaceous Elicitor Functional test in host: transient expression reduced virulence}	{Q8J0U4_LEPMC; SP1 AAM33130.1 136 Leptosphaeria maculans 5022 Unknown Unknown Unknown {ID:PF07249; Description: Cerato-platanin} Brassica spp. and other Brassicaceae herb Black leg, canker, dry rot, leaf spot Canker }	{NA}	{YES}	{NA}	{NA}
A2255	354.397	138.475	570.32	4.11859	2.04215	0.0182196	0.304659	{VCCP01000002.1:1824146:1826938:+}	{OPB38048.1; aspartyl-tRNA synthetase, class Iib [Trichoderma guizhouense]}	{P04802; Aspartate--tRNA ligase, cytoplasmic }	{tre:TRIREDRAFT_48819; K01876 aspS aspartyl-tRNA synthetase 6.1.1.12 Genetic Information Processing; Translation; Aminoacyl-tRNA biosynthesis [PATH:ko00970]}	{YLL018c; KOG0556 Aspartyl-tRNA synthetase J Translation, ribosomal structure and biogenesis ;}	{NA}	{GO:0003676; nucleic acid binding; molecular_function GO:0004812; aminoacyl-tRNA ligase activity; molecular_function GO:0006418; tRNA aminoacylation for protein translation; biological_process GO:0043039; tRNA aminoacylation; biological_process GO:0000166; nucleotide binding; molecular_function GO:0000049; tRNA binding; molecular_function GO:0005737; cytoplasm; cellular_component GO:0005524; ATP …	{PHI:1572; I1RE94 GzOB012 5518 Fusarium graminearum Fusarium ear blight Triticum (related: wheat) transcription factor Gene deletion unaffected pathogenicity}	{NA}	{NA}	{NA}	{NA}	{PF00152:tRNA synthetases class II (D, K and N) PF01409:tRNA synthetases class II core domain (F) PF01336:OB-fold nucleic acid binding domain}
A6465	331.046	94.745	567.347	5.98815	2.58211	0.0029922	0.0924678	{VCCP01000006.1:1350279:1350866:-}	{XP_018663383.1; hypothetical protein TGAM01_v205269 [Trichoderma gamsii]}	{NA}	{plj:VFPFJ_08795; }	{NA}	{NA}	{NA}	{NA}	{NA}	{NA}	{YES}	{NA}	{NA}
A1261	382.64	210.732	554.547	2.63152	1.3959	0.00249528	0.0818122	{VCCP01000001.1:3377603:3379358:+}	{OTA05399.1; GH47 alpha-1,2-mannosidase [Trichoderma parareesei]}	{Q0D076; Probable mannosyl-oligosaccharide alpha-1,2-mannosidase 1B }	{tre:TRIREDRAFT_45717; K01230 MAN1 mannosyl-oligosaccharide alpha-1,2-mannosidase 3.2.1.113 Metabolism; Glycan biosynthesis and metabolism; N-Glycan biosynthesis [PATH:ko00510] Metabolism; Glycan biosynthesis and metabolism; Various types of N-glycan biosynthesis [PATH:ko00513] Metabolism; Global and overview maps; Metabolic pathways [PATH:ko01100] Genetic Information Processing; Folding, sorting…	{NA}	{NA}	{GO:0004571; mannosyl-oligosaccharide 1,2-alpha-mannosidase activity; molecular_function GO:0005509; calcium ion binding; molecular_function GO:0016020; membrane; cellular_component}	{PHI:2488; G4ND25 Man1 318829 Magnaporthe oryzae Rice blast Oryza sativa (related: rice) "a-1 NA NA}	{NA}	{NA}	{YES}	{EGR51573.1_; GH47 伪-mannosidase (EC 3.2.1.113) -}	{PF01532:Glycosyl hydrolase family 47}
A5934	341.22	137.731	544.71	3.9549	1.98364	0.0014466	0.0557028	{VCCP01000005.1:4178242:4179240:+}	{POR38035.1; Uncharacterized protein TPAR_01748 [Tolypocladium paradoxum]}	{NA}	{plj:VFPFJ_09135; }	{NA}	{NA}	{NA}	{NA}	{NA}	{NA}	{NA}	{NA}	{NA}
A4799	372.341	205.519	539.163	2.62342	1.39145	7.22626e-08	1.65391e-05	{VCCP01000004.1:2521146:2521876:-}	{XP_013960913.1; hypothetical protein TRIVIDRAFT_86324 [Trichoderma virens Gv29-8]}	{NA}	{tre:TRIREDRAFT_108543; }	{NA}	{NA}	{GO:0055085; transmembrane transport; biological_process GO:0016020; membrane; cellular_component GO:0006810; transport; biological_process}	{NA}	{NA}	{NA}	{NA}	{NA}	{PF00324:Amino acid permease}
A5162	303.932	78.5365	529.327	6.73988	2.75272	5.29917e-09	1.76414e-06	{VCCP01000004.1:4414471:4416395:-}	{XP_020124807.1; hypothetical protein UA08_01057 [Talaromyces atroroseus]}	{NA}	{ang:ANI_1_2198074; }	{NA}	{NA}	{GO:0016117; carotenoid biosynthetic process; biological_process GO:0016491; oxidoreductase activity; molecular_function GO:0055114; oxidation-reduction process; biological_process GO:0016614; oxidoreductase activity, acting on CH-OH group of donors; molecular_function GO:0016705; oxidoreductase activity, acting on paired donors, with incorporation or reduction of molecular oxygen; molecular_func…	{NA}	{NA}	{NA}	{NA}	{CAK40027.1_; AA3_2 cellobiose dehydrogenase (EC 1.1.99.18); glucose 1-oxidase (EC 1.1.3.4); aryl alcohol oxidase (EC 1.1.3.7); alcohol oxidase(EC 1.1.3.13); pyranose oxidase (EC 1.1.3.10) -}	{PF05834:Lycopene cyclase protein PF07992:Pyridine nucleotide-disulphide oxidoreductase PF02254:TrkA-N domain PF00732:GMC oxidoreductase PF05199:GMC oxidoreductase PF01266:FAD dependent oxidoreductase}
A3902	335.389	153.371	517.406	3.37355	1.75427	0.0243719	0.354243	{VCCP01000003.1:3984159:3985379:+}	{XP_003050154.1; predicted protein [Nectria haematococca mpVI 77-13-4]}	{NA}	{nhe:NECHADRAFT_63746; }	{NA}	{NA}	{GO:0008289; lipid binding; molecular_function GO:0006869; lipid transport; biological_process GO:0005576; NA GO:0042157; lipoprotein metabolic process; biological_process}	{NA}	{NA}	{NA}	{NA}	{NA}	{PF01442:Apolipoprotein A1/A4/E domain}
A2496	308.719	101.098	516.339	5.10729	2.35256	4.98791e-05	0.00405905	{VCCP01000002.1:3781499:3782287:+}	{KND90649.1; hypothetical protein TOPH_04712 [Tolypocladium ophioglossoides CBS 100239]}	{NA}	{cmt:CCM_04398; }	{NA}	{NA}	{NA}	{NA}	{NA}	{NA}	{NA}	{NA}	{NA}
A0829	339.506	167.076	511.937	3.06411	1.61547	0.00860562	0.191614	{VCCP01000001.1:1292696:1294435:+}	{PNY23696.1; Carboxylic ester hydrolase [Tolypocladium capitatum]}	{D4B1N9; Probable secreted lipase ARB_02369 }	{fgr:FGSG_01603; }	{NA}	{NA}	{GO:0008152; NA GO:0016787; hydrolase activity; molecular_function}	{PHI:541; Q5XTQ4 LIP1 40559 Botrytis cinerea Grey mold Dianthus caryophyllus (related: clove pink) Lipase Gene disruption unaffected pathogenicity}	{Q5XTQ4_BOTFU; LIP1 AAU87359.1 574 Botryotinia fuckeliana 40559 Unknown Unknown Unknown {ID:PF00135; Description: COesterase} Various plant families plants Grey mould. Parasite or saprophyte Gray Mould {ID:0004806; Method: IEA:EC; Description: F:triglyceride lipase activity}}	{NA}	{YES}	{NA}	{PF07859:alpha/beta hydrolase fold}
A4789	365.948	220.681	511.216	2.31654	1.21197	0.000571245	0.0286562	{VCCP01000004.1:2493889:2496211:-}	{POR39023.1; Flavin carrier protein 1 [Tolypocladium paradoxum]}	{NA}	{plj:VFPFJ_08728; }	{NA}	{NA}	{NA}	{PHI:7692; Q4WQM5 FlcA 746128 Aspergillus fumigatus Invasive pulmonary aspergillosis Mus musculus (related: house mouse) Putative 铿俛vin transporter 2 loss of pathogenicity}	{NA}	{NA}	{NA}	{NA}	{NA}
A3865	366.979	240.364	493.594	2.05353	1.03811	0.000128761	0.00849593	{VCCP01000003.1:3830130:3831069:-}	{KND90091.1; hypothetical protein TOPH_05355 [Tolypocladium ophioglossoides CBS 100239]}	{NA}	{fvr:FVEG_06011; }	{NA}	{NA}	{NA}	{PHI:1105; J9N0G7 FOXG_08661 5507 Fusarium oxysporum Vascular wilt Malus domestica (related: apple) Conserved hypothetical protein Gene disruption unaffected pathogenicity}	{NA}	{NA}	{NA}	{NA}	{NA}
A1864	299.494	109.298	489.69	4.48032	2.1636	0.00860747	0.191614	{VCCP01000002.1:6445469:6446619:+}	{XP_008599140.1; oxidoreductase family protein [Beauveria bassiana ARSEF 2860]}	{NA}	{plj:VFPFJ_01736; }	{NA}	{NA}	{GO:0050661; NADP binding; molecular_function GO:0008152; NA GO:0008839; dihydrodipicolinate reductase activity; molecular_function GO:0051287; NAD binding; molecular_function GO:0055114; oxidation-reduction process; biological_process GO:0009089; lysine biosynthetic process via diaminopimelate; biological_process GO:0048037; cofactor binding; molecular_function GO:0016620; oxidoreductase activit…	{NA}	{NA}	{NA}	{NA}	{NA}	{PF01113:Dihydrodipicolinate reductase, N-terminus PF02629:CoA binding domain PF01408:Oxidoreductase family, NAD-binding Rossmann fold PF03447:Homoserine dehydrogenase, NAD binding domain PF02894:Oxidoreductase family, C-terminal alpha/beta domain PF01118:Semialdehyde dehydrogenase, NAD binding domain}
A3421	283.177	84.9607	481.394	5.66608	2.50235	3.89665e-06	0.000492053	{VCCP01000003.1:1474276:1476233:-}	{KND92683.1; putative transporter [Tolypocladium ophioglossoides CBS 100239]}	{Q6FV98; Multidrug transporter TPO1_2 }	{maj:MAA_05366; K08157 TPO1 MFS transporter, DHA1 family, multidrug resistance protein -- }	{SPBC36.03c; KOG0255 Synaptic vesicle transporter SVOP and related transporters (major facilitator superfamily) R General function prediction only ;}	{gnl|TC-DB|Q07824; 2.A.1.2.16 CHROMOSOME XII READING FRAME ORF YLL028W - Saccharomyces cerevisiae (Baker's yeast).}	{GO:0055085; transmembrane transport; biological_process GO:0022857; transmembrane transporter activity; molecular_function GO:0016021; integral to membrane; cellular_component}	{PHI:6626; Q6FV98 CgTpo1_2 5478 Candida glabrata Disseminated candidiasis Galleria mellonella (related: greater wax moth) Drug:H+ antiporter Gene mutation reduced virulence}	{NA}	{NA}	{NA}	{NA}	{PF00083:Sugar (and other) transporter PF07690:Major Facilitator Superfamily}
A6556	338.938	208.829	469.046	2.24608	1.16741	0.00129236	0.0514385	{VCCP01000006.1:186427:189312:-}	{XP_013952334.1; glycosyltransferase family 20 protein [Trichoderma virens Gv29-8]}	{P38426; Trehalose synthase complex regulatory subunit TPS3 }	{tre:TRIREDRAFT_75295; K22337 TSL1, TPS3 trehalose 6-phosphate synthase complex regulatory subunit -- Metabolism; Carbohydrate metabolism; Starch and sucrose metabolism [PATH:ko00500] Metabolism; Global and overview maps; Metabolic pathways [PATH:ko01100]}	{YMR261c; KOG1050 Trehalose-6-phosphate synthase component TPS1 and related subunits G Carbohydrate transport and metabolism ;}	{NA}	{GO:0005992; trehalose biosynthetic process; biological_process GO:0003824; NA}	{PHI:7121; B0YCA2 tslA 746128 Aspergillus fumigatus Invasive pulmonary aspergillosis Mus musculus (related: house mouse) Trehalose-phosphate synthase subunit Gene mutation; gene complementation increased virulence (hypervirulence)}	{NA}	{NA}	{NA}	{CCT63714.1_; GT20 伪,伪-trehalose-phosphate synthase [UDP-forming] (EC 2.4.1.15); Glucosylglycerol-phosphate synthase (EC 2.4.1.213); trehalose-6-P phosphatase (EC 3.1.3.12); [retaining] GDP-valeniol: validamine 7-phosphate valeniolyltransferase (EC 2.-.-.-) -}	{PF00982:Glycosyltransferase family 20 PF02358:Trehalose-phosphatase}
A0854	303.824	143.184	464.464	3.24383	1.6977	1.14901e-09	4.48607e-07	{VCCP01000001.1:1373940:1375437:+}	{XP_013960362.1; hypothetical protein TRIVIDRAFT_185573 [Trichoderma virens Gv29-8]}	{NA}	{NA}	{NA}	{NA}	{NA}	{NA}	{NA}	{NA}	{NA}	{NA}	{NA}
A1724	343.867	225.758	461.976	2.04633	1.03304	0.000846079	0.0392195	{VCCP01000002.1:5803184:5805040:+}	{XP_018182957.1; malate synthase [Purpureocillium lilacinum]}	{P28345; Malate synthase, glyoxysomal }	{plj:VFPFJ_00347; K01638 aceB, glcB malate synthase 2.3.3.9 Metabolism; Carbohydrate metabolism; Pyruvate metabolism [PATH:ko00620] Metabolism; Carbohydrate metabolism; Glyoxylate and dicarboxylate metabolism [PATH:ko00630] Metabolism; Global and overview maps; Metabolic pathways [PATH:ko01100] Metabolism; Global and overview maps; Biosynthesis of secondary metabolites [PATH:ko01110] Metabolism; …	{YIR031c; KOG1261 Malate synthase C Energy production and conversion ;}	{NA}	{GO:0004474; malate synthase activity; molecular_function GO:0006097; glyoxylate cycle; biological_process}	{PHI:365; Q5J4D6 MLS1 13684 Parastagonospora nodorum Glume blotch Triticum (related: wheat) Malate synthase NA NAS"}	{Q5J4D6_PHAND; MLS1 AAS91580.1 543 Phaeosphaeria nodorum 13684 CATALYTIC ACTIVITY: Acetyl-CoA + H(2)O + glyoxylate = (S)-malate + CoA.; PATHWAY: Carbohydrate metabolism; glyoxylate cycle; (S)-malate from isocitrate: step 2/2.; SIMILARITY: Belongs to the malate synthase family. Unknown Unknown {ID:PF01274; Description: Malate_synthase} Multiple genera of Poaceae and Blysmus compressus (Cyperaceae)…	{NA}	{NA}	{NA}	{PF01274:Malate synthase}
A7485	327.984	207.408	448.561	2.1627	1.11283	6.57909e-05	0.0048672	{VCCP01000008.1:1383665:1385558:+}	{XP_024746343.1; glutamate decarboxylase/PLP-dependent protein [Trichoderma citrinoviride]}	{Q05567; Sphingosine-1-phosphate lyase }	{tre:TRIREDRAFT_79835; K01634 SGPL1, DPL1 sphinganine-1-phosphate aldolase 4.1.2.27 Metabolism; Lipid metabolism; Sphingolipid metabolism [PATH:ko00600] Metabolism; Global and overview maps; Metabolic pathways [PATH:ko01100] Environmental Information Processing; Signal transduction; Sphingolipid signaling pathway [PATH:ko04071]}	{YDR294c; KOG1383 Glutamate decarboxylase/sphingosine phosphate lyase E Amino acid transport and metabolism ;}	{NA}	{GO:0008152; NA GO:0016831; carboxy-lyase activity; molecular_function GO:0019752; carboxylic acid metabolic process; biological_process GO:0030170; pyridoxal phosphate binding; molecular_function}	{PHI:6888; Q2T8I7 BTH_II0311 57975 Burkholderia thailandensis Infections Galleria mellonella (related: greater wax moth) sphingosine-1-phosphate lyase Gene mutation; gene complementation reduced virulence}	{NA}	{NA}	{NA}	{NA}	{PF00282:Pyridoxal-dependent decarboxylase conserved domain PF00266:Aminotransferase class-V}
A5585	260.83	77.1581	444.502	5.76093	2.5263	2.49304e-16	6.08634e-13	{VCCP01000005.1:1615775:1619646:+}	{XP_007808722.1; P-type calcium ATPase [Metarhizium acridum CQMa 102]}	{Q9HDW7; Calcium-transporting ATPase 2 }	{maw:MAC_02382; K01537 E3.6.3.8 Ca2+-transporting ATPase 3.6.3.8 }	{SPAPB2B4.04c; KOG0204 Calcium transporting ATPase P Inorganic ion transport and metabolism ;}	{gnl|TC-DB|Q9UUY2; 3.A.3.2.27 Putative calcium P-type ATPase (Fragment) OS=Neurospora crassa GN=nca-2 PE=3 SV=1}	{GO:0016021; integral to membrane; cellular_component GO:0004932; mating-type factor pheromone receptor activity; molecular_function GO:0000166; nucleotide binding; molecular_function GO:0007186; G-protein coupled receptor protein signaling pathway; biological_process GO:0046872; metal ion binding; molecular_function}	{PHI:7151; J5K3K8 pmcA 176275 Beauveria bassiana White muscardine disease Galleria mellonella (related: greater wax moth) Calcium transporting ATPase Gene deletion: full; gene complementation reduced virulence}	{NA}	{NA}	{NA}	{NA}	{PF00122:E1-E2 ATPase PF02076:Pheromone A receptor}
A1791	278.184	137.436	418.932	3.0482	1.60796	0.0205055	0.322972	{VCCP01000002.1:6143175:6143639:+}	{NA}	{NA}	{NA}	{NA}	{NA}	{NA}	{NA}	{NA}	{NA}	{YES}	{NA}	{NA}
A5570	269.051	122.721	415.381	3.38475	1.75905	0.0493229	0.529316	{VCCP01000005.1:1559263:1559774:+}	{POR37988.1; Hydrophobin [Tolypocladium paradoxum]}	{P52755; Cell wall protein qid3 }	{mgr:MGG_10105; }	{NA}	{NA}	{GO:0005576; NA}	{PHI:458; O94196 MHP1 318829 Magnaporthe oryzae Rice blast Oryza sativa (related: rice) Hydrophobin NA IMP; GO:0030437}	{O94196_MAGGR; NULL AAD18059.1 102 Magnaporthe grisea 148305 Unknown 16101997 Unknown {ID:PF06766; Description: Hydrophobin_2} Digitaria (Poaceae) herb Leaf spot Leaf Spot {ID:0005618; Method: IEA:InterPro; Description: C:cell wall} {ID:0005576; Method: IEA:InterPro; Description: C:extracellular region} {ID:0007154; Method: IEA:InterPro; Description: P:cell communication}}	{NA}	{YES}	{NA}	{PF06766:Fungal hydrophobin}
A6064	303.754	201.643	405.864	2.01278	1.00919	0.000142295	0.00914184	{VCCP01000005.1:4777414:4779093:-}	{XP_018182581.1; sugar porter (SP) family MFS transporter [Purpureocillium lilacinum]}	{P53048; General alpha-glucoside permease }	{plj:VFPFJ_03025; K08141 MAL MFS transporter, SP family, general alpha glucoside:H+ symporter -- }	{YGR289c; KOG0254 Predicted transporter (major facilitator superfamily) R General function prediction only ;}	{gnl|TC-DB|P53048; 2.A.1.1.11 General alpha-glucoside permease - Saccharomyces cerevisiae (Baker's yeast).}	{GO:0055085; transmembrane transport; biological_process GO:0022857; transmembrane transporter activity; molecular_function GO:0016021; integral to membrane; cellular_component}	{NA}	{NA}	{NA}	{NA}	{NA}	{PF00083:Sugar (and other) transporter PF07690:Major Facilitator Superfamily}
A4009	272.547	161.9	383.194	2.36686	1.24298	0.00540456	0.144463	{VCCP01000003.1:4349805:4351391:-}	{RFU72175.1; metacaspase [Trichoderma arundinaceum]}	{Q7S232; Metacaspase-1A }	{maw:MAC_04419; K22684 MCA1 metacaspase-1 3.4.22.- }	{YOR197w; KOG1546 Metacaspase involved in regulation of apoptosis DO Cell cycle control, cell division, chromosome partitioning ; Posttranslational modification, protein turnover, chaperones ;}	{NA}	{GO:0004197; cysteine-type endopeptidase activity; molecular_function GO:0006508; proteolysis; biological_process}	{PHI:6795; Q5ANA8 CaMCA1 5476 Candida albicans Disseminated candidiasis Mus musculus (related: house mouse) Metacaspase-1 Gene mutation reduced virulence}	{NA}	{NA}	{NA}	{NA}	{PF00656:Caspase domain}
A5108	262.424	147.109	377.739	2.56774	1.3605	0.00225883	0.076238	{VCCP01000004.1:4200946:4202199:-}	{RFU75182.1; ph domain-containing [Trichoderma arundinaceum]}	{NA}	{plj:VFPFJ_05749; }	{NA}	{NA}	{NA}	{NA}	{NA}	{NA}	{NA}	{NA}	{NA}
A3376	241.748	113.943	369.553	3.24333	1.69748	6.59668e-10	3.01963e-07	{VCCP01000003.1:1310874:1312198:-}	{POR35153.1; Homeobox protein PKNOX1 [Tolypocladium paradoxum]}	{NA}	{cfj:CFIO01_13375; }	{NA}	{NA}	{GO:0003700; sequence-specific DNA binding transcription factor activity; molecular_function GO:0003677; DNA binding; molecular_function GO:0006355; regulation of transcription, DNA-dependent; biological_process GO:0043565; sequence-specific DNA binding; molecular_function}	{PHI:2131; G4N8D9 MoHox7 318829 Magnaporthe oryzae Rice blast Oryza sativa (related: rice) NA Gene deletion: full; gene complementation loss of pathogenicity}	{NA}	{NA}	{NA}	{NA}	{PF00046:Homeobox domain PF05920:Homeobox KN domain}
A4866	236.427	111.585	361.269	3.23762	1.69494	2.04522e-09	7.48961e-07	{VCCP01000004.1:2797039:2798602:-}	{RFU77572.1; hypothetical protein TARUN_4654 [Trichoderma arundinaceum]}	{Q59LF3; Regulator of cytoskeleton and endocytosis RVS167 }	{tre:TRIREDRAFT_21752; K12562 AMPH amphiphysin -- Cellular Processes; Transport and catabolism; Endocytosis [PATH:ko04144] Organismal Systems; Immune system; Fc gamma R-mediated phagocytosis [PATH:ko04666]}	{SPBC21D10.12; KOG3771 Amphiphysin U Intracellular trafficking, secretion, and vesicular transport ;}	{NA}	{GO:0005515; protein binding; molecular_function GO:0005737; cytoplasm; cellular_component GO:0006914; autophagy; biological_process GO:0016021; integral to membrane; cellular_component}	{NA}	{Q59LF3_CANAL; RVS167 EAK91317.1 474 Candida albicans 5476 SIMILARITY: Contains 1 SH3 domain.; CAUTION: The sequence shown here is derived from an EMBL/GenBank/DDBJ whole genome shotgun (WGS) entry which is preliminary data. 15123810 XP_710570.1, XM_705478.1, XP_710580.1, XM_705488.1 {ID:PF03114; Description: BAR} {ID:PF00018; Description: BAR} Isolated from a wide variety of substrates including…	{NA}	{NA}	{NA}	{PF07851:TMPIT-like protein PF00018:SH3 domain PF03114:BAR domain PF04111:Autophagy protein Apg6}
A6180	213.464	69.6403	357.288	5.13048	2.35909	5.64893e-09	1.79882e-06	{VCCP01000005.1:5272330:5273451:+}	{XP_007917350.1; putative tartrate dehydrogenase protein [Phaeoacremonium minimum UCRPA7]}	{P76251; D-malate dehydrogenase [decarboxylating] }	{tmn:UCRPA7_6622; }	{NA}	{NA}	{GO:0055114; oxidation-reduction process; biological_process GO:0016616; oxidoreductase activity, acting on the CH-OH group of donors, NAD or NADP as acceptor; molecular_function}	{NA}	{NA}	{NA}	{NA}	{NA}	{PF00180:Isocitrate/isopropylmalate dehydrogenase}
A0562	609.666	869.102	350.231	0.40298	-1.31122	1.92437e-06	0.000293626	{VCCP01000001.1:6785747:6787616:-}	{PNY25537.1; WSC domain-containing protein 2 [Tolypocladium capitatum]}	{NA}	{maw:MAC_03694; }	{NA}	{NA}	{GO:0007218; neuropeptide signaling pathway; biological_process}	{NA}	{NA}	{NA}	{YES}	{NA}	{PF01160:Vertebrate endogenous opioids neuropeptide}
A1454	220.948	100.877	341.018	3.38053	1.75725	0.00252452	0.0818122	{VCCP01000001.1:398102:400432:+}	{XP_003050142.1; hypothetical protein NECHADRAFT_48916 [Nectria haematococca mpVI 77-13-4]}	{NA}	{nhe:NECHADRAFT_48916; }	{NA}	{NA}	{GO:0016020; membrane; cellular_component GO:0006874; cellular calcium ion homeostasis; biological_process GO:0005524; ATP binding; molecular_function GO:0006281; DNA repair; biological_process GO:0016021; integral to membrane; cellular_component GO:0006310; DNA recombination; biological_process GO:0005219; ryanodine-sensitive calcium-release channel activity; molecular_function GO:0009378; four-…	{NA}	{NA}	{NA}	{NA}	{NA}	{PF06459:Ryanodine Receptor TM 4-6 PF05496:Holliday junction DNA helicase ruvB N-terminus PF05887:Procyclic acidic repetitive protein (PARP) PF00004:ATPase family associated with various cellular activities (AAA)}
A6204	221.665	102.759	340.572	3.31427	1.72869	2.93415e-06	0.000413264	{VCCP01000006.1:396872:398199:-}	{KJZ72130.1; Glycerol-3-phosphate dehydrogenase [NAD+ Hirsutella minnesotensis 3608]}	{Q6UGN0; Glycerol-3-phosphate dehydrogenase [NAD(+)] }	{maj:MAA_06993; K00006 GPD1 glycerol-3-phosphate dehydrogenase (NAD+) 1.1.1.8 Metabolism; Lipid metabolism; Glycerophospholipid metabolism [PATH:ko00564] Metabolism; Global and overview maps; Biosynthesis of secondary metabolites [PATH:ko01110] Environmental Information Processing; Signal transduction; MAPK signaling pathway - yeast [PATH:ko04011]}	{YDL022w; KOG2711 Glycerol-3-phosphate dehydrogenase/dihydroxyacetone 3-phosphate reductase C Energy production and conversion ;}	{NA}	{GO:0004190; aspartic-type endopeptidase activity; molecular_function GO:0005975; carbohydrate metabolic process; biological_process GO:0004367; glycerol-3-phosphate dehydrogenase [NAD+] activity; molecular_function GO:0016616; oxidoreductase activity, acting on the CH-OH group of donors, NAD or NADP as acceptor; molecular_function GO:0046168; glycerol-3-phosphate catabolic process; biological_pr…	{NA}	{NA}	{NA}	{NA}	{NA}	{PF07479:NAD-dependent glycerol-3-phosphate dehydrogenase C-terminus PF01210:NAD-dependent glycerol-3-phosphate dehydrogenase N-terminus PF01829:Peptidase A6 family}
A3288	215.338	91.0648	339.611	3.72933	1.89892	0.00581135	0.150397	{VCCP01000003.1:938040:940429:-}	{CEJ91091.1; Putative Neutral ceramidase [Torrubiella hemipterigena]}	{Q0JL46; Neutral ceramidase }	{tre:TRIREDRAFT_64397; K12349 ASAH2 neutral ceramidase 3.5.1.23 Metabolism; Lipid metabolism; Sphingolipid metabolism [PATH:ko00600] Metabolism; Global and overview maps; Metabolic pathways [PATH:ko01100] Environmental Information Processing; Signal transduction; Sphingolipid signaling pathway [PATH:ko04071]}	{At1g07380; KOG2232 Ceramidases T Signal transduction mechanisms ;}	{NA}	{NA}	{NA}	{NA}	{NA}	{NA}	{NA}	{NA}
A6053	241.445	145.202	337.688	2.32565	1.21763	1.69764e-05	0.0016578	{VCCP01000005.1:4740528:4742689:+}	{RBR18980.1; hypothetical protein FVER53590_10076 [Fusarium verticillioides]}	{NA}	{fvr:FVEG_10076; }	{NA}	{NA}	{GO:0008033; tRNA processing; biological_process GO:0050661; NADP binding; molecular_function GO:0004455; ketol-acid reductoisomerase activity; molecular_function GO:0004499; flavin-containing monooxygenase activity; molecular_function GO:0050660; flavin adenine dinucleotide binding; molecular_function GO:0016616; oxidoreductase activity, acting on the CH-OH group of donors, NAD or NADP as accept…	{NA}	{NA}	{NA}	{NA}	{NA}	{PF07992:Pyridine nucleotide-disulphide oxidoreductase PF01266:FAD dependent oxidoreductase PF01134:Glucose inhibited division protein A PF07991:Acetohydroxy acid isomeroreductase, NADPH-binding domain PF00070:Pyridine nucleotide-disulphide oxidoreductase PF13241:Putative NAD(P)-binding PF00743:Flavin-binding monooxygenase-like PF05834:Lycopene cyclase protein PF02826:D-isomer specific 2-hydroxya…
A3604	246.017	161.08	330.954	2.05459	1.03885	0.000812407	0.0378985	{VCCP01000003.1:2858628:2860767:+}	{OAQ79144.1; PH domain-containing protein [Purpureocillium lilacinum]}	{NA}	{plj:VFPFJ_02260; }	{NA}	{NA}	{GO:0016021; integral to membrane; cellular_component}	{NA}	{NA}	{NA}	{NA}	{NA}	{PF05478:Prominin}
A3430	219.565	108.968	330.162	3.0299	1.59927	0.000415817	0.022393	{VCCP01000003.1:1517721:1520543:+}	{RFU80471.1; glycosyl transferase, family 2 [Trichoderma arundinaceum]}	{NA}	{plj:VFPFJ_05991; }	{NA}	{gnl|TC-DB|A7EIH8; 4.D.3.2.1 Putative uncharacterized protein OS=Sclerotinia sclerotiorum (strain ATCC 18683 / 1980 / Ss-1) GN=SS1G_05121 PE=4 SV=1}	{GO:0016757; transferase activity, transferring glycosyl groups; molecular_function}	{NA}	{NA}	{NA}	{NA}	{ANH56545.1_; GT0 Glycosyltransferases not yet assigned to a family -}	{PF13506:Glycosyl transferase family 21}
A4590	224.676	121.661	327.691	2.69348	1.42947	0.0180593	0.303363	{VCCP01000004.1:1691621:1692217:+}	{XP_018175314.1; calcofluor white hypersensitive protein [Purpureocillium lilacinum]}	{NA}	{plj:VFPFJ_08489; }	{NA}	{NA}	{GO:0005576; NA GO:0006869; lipid transport; biological_process GO:0008289; lipid binding; molecular_function}	{NA}	{NA}	{NA}	{NA}	{NA}	{PF07464:Apolipophorin-III precursor (apoLp-III)}
A5637	213.006	99.5333	326.478	3.28009	1.71374	8.56114e-09	2.50807e-06	{VCCP01000005.1:1810737:1812786:-}	{PTB71528.1; hypothetical protein M440DRAFT_1395649 [Trichoderma longibrachiatum ATCC 18648]}	{NA}	{tre:TRIREDRAFT_121968; }	{NA}	{NA}	{GO:0008080; N-acetyltransferase activity; molecular_function}	{NA}	{NA}	{NA}	{YES}	{NA}	{PF13718:GNAT acetyltransferase 2}
A3712	229.967	142.91	317.024	2.21834	1.14948	0.000331235	0.0182581	{VCCP01000003.1:3249187:3249965:+}	{PWI66847.1; hypothetical protein PCL_04691 [Purpureocillium lilacinum]}	{NA}	{plj:VFPFJ_06508; }	{NA}	{NA}	{GO:0016021; integral to membrane; cellular_component}	{NA}	{NA}	{NA}	{YES}	{NA}	{PF09726:Transmembrane protein}
A2886	210.341	104.323	316.358	3.03247	1.60049	6.34016e-09	1.93481e-06	{VCCP01000002.1:5211585:5213306:-}	{KND86968.1; hypothetical protein TOPH_08446 [Tolypocladium ophioglossoides CBS 100239]}	{NA}	{plj:VFPFJ_02609; }	{NA}	{NA}	{GO:0016021; integral to membrane; cellular_component}	{NA}	{NA}	{NA}	{NA}	{NA}	{PF09726:Transmembrane protein}
A3241	183.059	53.9176	312.2	5.79031	2.53364	2.79618e-06	0.000401553	{VCCP01000003.1:776494:781606:-}	{KKP05409.1; hypothetical protein THAR02_02514 [Trichoderma harzianum]}	{NA}	{fvr:FVEG_07737; }	{NA}	{NA}	{NA}	{NA}	{NA}	{NA}	{NA}	{NA}	{NA}
A5394	208.1	105.152	311.047	2.95806	1.56465	0.00243465	0.0810517	{VCCP01000005.1:131817:133597:+}	{OPB39804.1; FAD/FMN-containing dehydrogenase [Trichoderma guizhouense]}	{NA}	{cmt:CCM_00852; }	{NA}	{NA}	{GO:0016020; membrane; cellular_component GO:0016491; oxidoreductase activity; molecular_function GO:0055114; oxidation-reduction process; biological_process GO:0003885; D-arabinono-1,4-lactone oxidase activity; molecular_function GO:0050660; flavin adenine dinucleotide binding; molecular_function GO:0008762; UDP-N-acetylmuramate dehydrogenase activity; molecular_function}	{NA}	{NA}	{NA}	{YES}	{NA}	{PF01565:FAD binding domain PF04030:D-arabinono-1,4-lactone oxidase PF00941:FAD binding domain in molybdopterin dehydrogenase}
A0611	201.485	93.9763	308.993	3.28799	1.7172	3.71283e-07	6.63239e-05	{VCCP01000001.1:7010563:7013174:-}	{KPM43527.1; hypothetical protein AK830_g2981 [Neonectria ditissima]}	{NA}	{maj:MAA_03291; }	{NA}	{NA}	{GO:0005634; nucleus; cellular_component GO:0000981; sequence-specific DNA binding RNA polymerase II transcription factor activity; molecular_function GO:0006355; regulation of transcription, DNA-dependent; biological_process GO:0008270; zinc ion binding; molecular_function}	{PHI:1869; I1RDY4 GzZC184 5518 Fusarium graminearum Fusarium ear blight Triticum (related: wheat) transcription factor Gene deletion unaffected pathogenicity}	{NA}	{NA}	{NA}	{NA}	{PF00172:Fungal Zn(2)-Cys(6) binuclear cluster domain}
A7673	194.051	80.5469	307.554	3.81833	1.93294	0.000327491	0.0182581	{VCCP01000008.1:543540:544566:-}	{RFU75461.1; hypothetical protein TARUN_6794 [Trichoderma arundinaceum]}	{NA}	{tre:TRIREDRAFT_54616; }	{NA}	{NA}	{NA}	{NA}	{NA}	{NA}	{NA}	{NA}	{NA}
A5471	220.225	146.127	294.324	2.01416	1.01018	0.000751867	0.0357576	{VCCP01000005.1:1187762:1190078:+}	{PNP49091.1; hypothetical protein THARTR1_10165 [Trichoderma harzianum]}	{Q04585; Uncharacterized sugar kinase YDR109C }	{plj:VFPFJ_07204; }	{YDR109c; KOG2517 Ribulose kinase and related carbohydrate kinases G Carbohydrate transport and metabolism ;}	{NA}	{GO:0005975; carbohydrate metabolic process; biological_process GO:0016773; phosphotransferase activity, alcohol group as acceptor; molecular_function}	{NA}	{NA}	{NA}	{NA}	{NA}	{PF02782:FGGY family of carbohydrate kinases, C-terminal domain PF00370:FGGY family of carbohydrate kinases, N-terminal domain}
A6000	199.133	106.012	292.255	2.75682	1.46301	0.00560305	0.148142	{VCCP01000005.1:4430878:4433757:+}	{RFU72657.1; sodium calcium exchanger membrane region [Trichoderma arundinaceum]}	{NA}	{maj:MAA_07434; K07300 chaA, CAX Ca2+:H+ antiporter -- }	{NA}	{NA}	{GO:0016021; integral to membrane; cellular_component GO:0046872; metal ion binding; molecular_function GO:0055085; transmembrane transport; biological_process}	{PHI:2103; G4NFU3 MGG_08710.5 318829 Magnaporthe oryzae Rice blast Triticum (related: wheat) Ca2+ exchanger Altered gene expression / gene regulation: silencing unaffected pathogenicity}	{NA}	{NA}	{NA}	{NA}	{PF02862:DDHD domain PF01699:Sodium/calcium exchanger protein}
A5316	176.393	72.4371	280.349	3.87024	1.95242	0.000919233	0.0420779	{VCCP01000005.1:576660:577752:+}	{XP_024757302.1; hypothetical protein M441DRAFT_200093 [Trichoderma asperellum CBS 433.97]}	{P80402; 2,3-dihydroxybenzoate decarboxylase }	{tre:TRIREDRAFT_62576; K14333 DHBD 2,3-dihydroxybenzoate decarboxylase 4.1.1.46 Metabolism; Xenobiotics biodegradation and metabolism; Benzoate degradation [PATH:ko00362] Metabolism; Xenobiotics biodegradation and metabolism; Aminobenzoate degradation [PATH:ko00627] Metabolism; Global and overview maps; Microbial metabolism in diverse environments [PATH:ko01120]}	{NA}	{NA}	{GO:0003824; NA GO:0008152; NA}	{NA}	{NA}	{NA}	{NA}	{NA}	{PF04909:Amidohydrolase}
A0487	170.163	69.2832	271.043	3.9121	1.96794	5.98528e-10	2.92241e-07	{VCCP01000001.1:6511917:6512942:+}	{XP_013947075.1; hypothetical protein TRIATDRAFT_235448 [Trichoderma atroviride IMI 206040]}	{NA}	{plj:VFPFJ_05439; }	{NA}	{NA}	{NA}	{NA}	{NA}	{NA}	{NA}	{NA}	{NA}
A6600	170.377	69.7368	271.018	3.8863	1.9584	4.85839e-08	1.27082e-05	{VCCP01000006.1:203435:205945:+}	{XP_013952326.1; hypothetical protein TRIVIDRAFT_182748 [Trichoderma virens Gv29-8]}	{NA}	{tre:TRIREDRAFT_75290; }	{NA}	{NA}	{GO:0016887; ATPase activity; molecular_function GO:0005524; ATP binding; molecular_function GO:0005525; GTP binding; molecular_function GO:0003924; GTPase activity; molecular_function}	{NA}	{NA}	{NA}	{NA}	{NA}	{PF00350:Dynamin family PF01031:Dynamin central region PF01926:50S ribosome-binding GTPase PF00005:ABC transporter}
A2960	162.103	54.3498	269.856	4.96516	2.31184	4.41509e-10	2.30972e-07	{VCCP01000003.1:5224060:5224533:-}	{RFU78584.1; bys1 family [Trichoderma arundinaceum]}	{D4B0F8; Antigenic thaumatin-like protein ARB_01932 }	{plj:VFPFJ_11315; }	{NA}	{NA}	{GO:0044212; transcription regulatory region DNA binding; molecular_function}	{NA}	{NA}	{NA}	{YES}	{NA}	{PF00870:P53 DNA-binding domain}
A0695	176.328	96.4089	256.248	2.65793	1.4103	0.00113673	0.047574	{VCCP01000001.1:817742:821337:-}	{PNY23309.1; NAD(P) transhydrogenase, mitochondrial [Tolypocladium capitatum]}	{Q13423; NAD(P) transhydrogenase, mitochondrial }	{plj:VFPFJ_10678; K00323 NNT NAD(P) transhydrogenase 1.6.1.2 Metabolism; Metabolism of cofactors and vitamins; Nicotinate and nicotinamide metabolism [PATH:ko00760] Metabolism; Global and overview maps; Metabolic pathways [PATH:ko01100]}	{NA}	{gnl|TC-DB|P11024; 3.D.2.3.1 NAD(P) TRANSHYDROGENASE, MITOCHONDRIAL PRECURSOR (EC 1.6.1.2) (PYRIDINE NUCLEOTIDE TRANSHYDROGENASE) (NICOTINAMIDE NUCLEOTIDE TRANSHYDROGENASE) - Bos taurus (Bovine).}	{GO:0050661; NADP binding; molecular_function GO:0008033; tRNA processing; biological_process GO:0016021; integral to membrane; cellular_component GO:0055114; oxidation-reduction process; biological_process GO:0048037; cofactor binding; molecular_function GO:0016616; oxidoreductase activity, acting on the CH-OH group of donors, NAD or NADP as acceptor; molecular_function GO:0008750; NAD(P)+ trans…	{NA}	{NA}	{NA}	{NA}	{NA}	{PF01134:Glucose inhibited division protein A PF02233:NAD(P) transhydrogenase beta subunit PF02826:D-isomer specific 2-hydroxyacid dehydrogenase, NAD binding domain PF07992:Pyridine nucleotide-disulphide oxidoreductase PF00107:Zinc-binding dehydrogenase}
A2165	186.426	118.407	254.444	2.1489	1.1036	0.00739841	0.174231	{VCCP01000002.1:1467843:1471676:-}	{OPB38380.1; hypothetical protein A0O28_0014850 [Trichoderma guizhouense]}	{NA}	{tre:TRIREDRAFT_74771; K21989 TMEM63 calcium permeable stress-gated cation channel -- }	{NA}	{NA}	{GO:0016020; membrane; cellular_component}	{NA}	{NA}	{NA}	{NA}	{NA}	{PF02714:Calcium-dependent channel, 7TM region, putative phosphate}
A6387	178.4	107.349	249.451	2.32375	1.21645	5.17114e-05	0.004156	{VCCP01000006.1:1042600:1043746:+}	{OAA34359.1; aquaglyceroporin [Metarhizium rileyi RCEF 4871]}	{P43549; Uncharacterized membrane protein YFL054C }	{maw:MAC_07044; K03441 GLP-F aquaglyceroporin related protein, other eukaryote -- }	{YFL054c; KOG0224 Aquaporin (major intrinsic protein family) G Carbohydrate transport and metabolism ;}	{gnl|TC-DB|P43549; 1.A.8.9.7 HYPOTHETICAL 70.5 KDA PROTEIN IN AGP3-DAK3 INTERGENIC REGION - Saccharomyces cerevisiae (Baker's yeast).}	{GO:0006810; transport; biological_process GO:0016020; membrane; cellular_component GO:0005215; NA}	{NA}	{NA}	{NA}	{NA}	{NA}	{PF00230:Major intrinsic protein}
A5190	144.739	42.8906	246.587	5.74922	2.52337	3.25574e-11	2.16773e-08	{VCCP01000004.1:4512871:4513941:-}	{RFU73332.1; hypothetical protein TARUN_8924 [Trichoderma arundinaceum]}	{NA}	{tre:TRIREDRAFT_123476; }	{NA}	{NA}	{GO:0001104; RNA polymerase II transcription cofactor activity; molecular_function GO:0016592; mediator complex; cellular_component GO:0006357; regulation of transcription from RNA polymerase II promoter; biological_process}	{NA}	{NA}	{NA}	{NA}	{NA}	{PF10278:Mediator of RNA pol II transcription subunit 19 }
A2335	156.773	68.2154	245.331	3.59641	1.84656	0.000242943	0.0142345	{VCCP01000002.1:3130977:3132467:-}	{XP_018179879.1; proteinase T-like protein [Purpureocillium lilacinum]}	{P29138; Cuticle-degrading protease }	{plj:VFPFJ_05319; }	{YEL060c; KOG1153 Subtilisin-related protease/Vacuolar protease B O Posttranslational modification, protein turnover, chaperones ;}	{NA}	{GO:0004252; serine-type endopeptidase activity; molecular_function GO:0006508; proteolysis; biological_process}	{PHI:4615; P29138 Pr1 5530 Metarhizium anisopliae Fungal keratitis Rhipicephalus microplus (related: southern cattle tick) subtilisin-like protease Altered gene expression / gene regulation: overexpression unaffected pathogenicity}	{D1MGZ7_BEABA; PR1 ACZ28128.1 379 Beauveria bassiana 475271 SIMILARITY: Belongs to the peptidase S8 family. Unknown Unknown {ID:PF05922; Description: Inhibitor_I9} {ID:PF00082; Description: Inhibitor_I9} various arthropod species invertebrata white muscardine disease White Muscardine Disease {ID:0042802; Method: IEA:InterPro; Description: F:identical protein binding} {ID:0004252; Method: IEA:Inte…	{NA}	{YES}	{NA}	{PF00082:Subtilase family}
A5785	144.328	43.4852	245.171	5.63804	2.49519	5.51937e-06	0.000641649	{VCCP01000005.1:3593149:3595128:+}	{KFG87017.1; ankyrin repeat protein [Metarhizium anisopliae]}	{NA}	{maj:MAA_09398; K15502 ANKRD28 serine/threonine-protein phosphatase 6 regulatory ankyrin repeat subunit A -- }	{NA}	{NA}	{GO:0005515; protein binding; molecular_function}	{NA}	{NA}	{NA}	{NA}	{NA}	{PF00023:Ankyrin repeat PF13606:Ankyrin repeat}
A1408	138.276	36.6573	239.894	6.54426	2.71023	2.37673e-13	4.35179e-10	{VCCP01000001.1:4069860:4070839:+}	{OTA03863.1; urate oxidase [Trichoderma parareesei]}	{P33282; Uricase }	{tre:TRIREDRAFT_76381; K00365 uaZ urate oxidase 1.7.3.3 Metabolism; Nucleotide metabolism; Purine metabolism [PATH:ko00230] Metabolism; Biosynthesis of other secondary metabolites; Caffeine metabolism [PATH:ko00232] Metabolism; Global and overview maps; Metabolic pathways [PATH:ko01100] Metabolism; Global and overview maps; Microbial metabolism in diverse environments [PATH:ko01120]}	{SPCC1223.09; KOG1599 Uricase (urate oxidase) Q Secondary metabolites biosynthesis, transport and catabolism ;}	{NA}	{NA}	{NA}	{NA}	{NA}	{NA}	{NA}	{NA}
A5437	163.427	89.2436	237.61	2.66249	1.41277	0.00164805	0.0600512	{VCCP01000005.1:1044395:1045408:-}	{RFU77640.1; growth-arrest specific micro-tubule binding domain-containing [Trichoderma arundinaceum]}	{NA}	{plj:VFPFJ_07120; }	{NA}	{NA}	{GO:0004674; protein serine/threonine kinase activity; molecular_function GO:0043093; cytokinesis by binary fission; biological_process GO:0005737; cytoplasm; cellular_component GO:0005524; ATP binding; molecular_function GO:0006397; mRNA processing; biological_process GO:0006914; autophagy; biological_process GO:0009424; bacterial-type flagellum hook; cellular_component GO:0006468; protein phosp…	{NA}	{NA}	{NA}	{NA}	{NA}	{PF05615:Tho complex subunit 7 PF04111:Autophagy protein Apg6 PF02465:Flagellar hook-associated protein 2 N-terminus PF06005:Protein of unknown function (DUF904) PF08826:DMPK coiled coil domain like}
A1061	176.504	115.872	237.136	2.04654	1.03318	0.00589339	0.15092	{VCCP01000001.1:2207574:2209001:+}	{KND94452.1; Allantoicase [Tolypocladium ophioglossoides CBS 100239]}	{P18407; Allantoicase }	{plj:VFPFJ_06868; K01477 alc, ALLC allantoicase 3.5.3.4 Metabolism; Nucleotide metabolism; Purine metabolism [PATH:ko00230] Metabolism; Global and overview maps; Metabolic pathways [PATH:ko01100] Metabolism; Global and overview maps; Microbial metabolism in diverse environments [PATH:ko01120]}	{SPAC1F7.09c; KOG4145 Allantoicase F Nucleotide transport and metabolism ;}	{NA}	{GO:0000256; allantoin catabolic process; biological_process GO:0004037; allantoicase activity; molecular_function}	{NA}	{Q4PD87_USTMA; UM01926.1 EAK82380.1 594 Ustilago maydis 237631 CAUTION: The sequence shown here is derived from an EMBL/GenBank/DDBJ whole genome shotgun (WGS) entry which is preliminary data. 17080091 XP_758073.1, XM_752980.1 {ID:PF03561; Description: Allantoicase} {ID:PF04115; Description: Allantoicase} Euchlaena spp., Zea spp. (Poaceae) herb Smut. Corn smut Smut {ID:0004037; Method: IEA:InterP…	{NA}	{NA}	{NA}	{PF03561:Allantoicase repeat}
A0233	144.339	56.2703	232.408	4.13021	2.04621	0.00320149	0.0960972	{VCCP01000001.1:5541916:5544430:+}	{XP_007814150.1; DUF1212 domain membrane protein Prm10 [Metarhizium acridum CQMa 102]}	{O14267; Uncharacterized UPF0442 protein C7D4.12c }	{maw:MAC_07810; }	{NA}	{gnl|TC-DB|C4YTQ0; 2.A.79.1.10 Pheromone-regulated membrane protein 10 OS=Candida albicans (strain WO-1) GN=CAWG_05545 PE=3 SV=1}	{NA}	{NA}	{NA}	{NA}	{NA}	{NA}	{NA}
A3752	154.647	87.1155	222.178	2.55038	1.35071	8.24304e-05	0.00586136	{VCCP01000003.1:3404043:3405244:+}	{OTA02367.1; Zinc-containing alcohol dehydrogenase [Trichoderma parareesei]}	{NA}	{tre:TRIREDRAFT_3364; }	{NA}	{NA}	{GO:0016491; oxidoreductase activity; molecular_function GO:0055114; oxidation-reduction process; biological_process GO:0008270; zinc ion binding; molecular_function}	{NA}	{NA}	{NA}	{NA}	{NA}	{PF08240:Alcohol dehydrogenase GroES-like domain PF00107:Zinc-binding dehydrogenase}
A4557	146.103	74.1257	218.08	2.94203	1.55681	0.016124	0.281842	{VCCP01000004.1:1573083:1574122:-}	{KFA72102.1; hypothetical protein S40288_02282 [Stachybotrys chartarum IBT 40288]}	{P23641; Mitochondrial phosphate carrier protein }	{fgr:FGSG_09155; K15102 SLC25A3, PHC, PIC solute carrier family 25 (mitochondrial phosphate transporter), member 3 -- }	{YJR077c; KOG0767 Mitochondrial phosphate carrier protein C Energy production and conversion ;}	{gnl|TC-DB|P23641; 2.A.29.4.3 Mitochondrial phosphate carrier protein OS=Saccharomyces cerevisiae GN=MIR1 PE=1 SV=1}	{NA}	{PHI:2038; G4MQZ2 Mir1 318829 Magnaporthe oryzae Rice blast Hordeum vulgare (related: barley) NA Gene deletion: full unaffected pathogenicity}	{NA}	{NA}	{NA}	{NA}	{NA}
A3066	148.93	89.1406	208.719	2.34146	1.22741	0.000117837	0.00791777	{VCCP01000003.1:5717481:5719298:+}	{KKO97729.1; hypothetical protein THAR02_10172 [Trichoderma harzianum]}	{NA}	{plj:VFPFJ_00430; }	{NA}	{NA}	{GO:0006508; proteolysis; biological_process GO:0004190; aspartic-type endopeptidase activity; molecular_function}	{NA}	{NA}	{NA}	{YES}	{NA}	{PF00026:Eukaryotic aspartyl protease}
A6551	145.048	82.9145	207.181	2.49873	1.3212	0.0234592	0.348497	{VCCP01000006.1:1636291:1638365:+}	{POR38996.1; Disintegrin and metalloproteinase domain-containing protein B [Tolypocladium paradoxum]}	{Q4WQ08; Disintegrin and metalloproteinase domain-containing protein B }	{plj:VFPFJ_06999; }	{NA}	{NA}	{GO:0004222; metalloendopeptidase activity; molecular_function GO:0006508; proteolysis; biological_process GO:0008270; zinc ion binding; molecular_function}	{NA}	{NA}	{NA}	{YES}	{NA}	{PF01562:Reprolysin family propeptide}
A3212	113.012	19.5208	206.503	10.5786	3.40307	7.01319e-10	3.02145e-07	{VCCP01000003.1:6388776:6389436:-}	{EQL03713.1; hypothetical protein OCS_00558 [Ophiocordyceps sinensis CO18]}	{NA}	{plj:VFPFJ_09604; }	{NA}	{NA}	{NA}	{NA}	{NA}	{NA}	{YES}	{NA}	{NA}
A2514	137.809	69.4998	206.119	2.96574	1.56839	4.76097e-07	8.10915e-05	{VCCP01000002.1:3876940:3878577:+}	{XP_018665448.1; choline dehydrogenase [Trichoderma gamsii]}	{Q7X2H8; Choline oxidase }	{tre:TRIREDRAFT_23367; }	{NA}	{NA}	{GO:0050660; flavin adenine dinucleotide binding; molecular_function GO:0016614; oxidoreductase activity, acting on CH-OH group of donors; molecular_function GO:0016491; oxidoreductase activity; molecular_function GO:0016117; carotenoid biosynthetic process; biological_process GO:0055114; oxidation-reduction process; biological_process GO:0016705; oxidoreductase activity, acting on paired donors,…	{NA}	{NA}	{NA}	{NA}	{ATY64015.1_; AA3_2 cellobiose dehydrogenase (EC 1.1.99.18); glucose 1-oxidase (EC 1.1.3.4); aryl alcohol oxidase (EC 1.1.3.7); alcohol oxidase(EC 1.1.3.13); pyranose oxidase (EC 1.1.3.10) -}	{PF05834:Lycopene cyclase protein PF07992:Pyridine nucleotide-disulphide oxidoreductase PF00732:GMC oxidoreductase PF05199:GMC oxidoreductase PF01266:FAD dependent oxidoreductase}
A5595	151.829	98.6526	205.006	2.07806	1.05524	0.0217973	0.335795	{VCCP01000005.1:1663398:1663925:+}	{KPM44631.1; hypothetical protein AK830_g1896 [Neonectria ditissima]}	{NA}	{nhe:NECHADRAFT_102796; }	{NA}	{gnl|TC-DB|A1C4R1; 9.A.27.1.4 Putative uncharacterized protein OS=Aspergillus clavatus (strain ATCC 1007 / CBS 513.65 / DSM 816 / NCTC 3887 / NRRL 1) GN=ACLA_000900 PE=4 SV=1}	{GO:0016020; membrane; cellular_component}	{NA}	{NA}	{NA}	{NA}	{NA}	{PF01284:Membrane-associating domain}
A6480	110.339	19.7702	200.907	10.1622	3.34514	9.21838e-05	0.00643004	{VCCP01000006.1:1395324:1396150:-}	{XP_003044670.1; expressed protein [Nectria haematococca mpVI 77-13-4]}	{P38216; Uncharacterized protein YBR016W }	{nhe:NECHADRAFT_100830; }	{NA}	{NA}	{NA}	{PHI:521; O43117 CgDN24 474922 Colletotrichum gloeosporioides Anthracnose Stylosanthes guianensis (related: stylo) Unknown Gene disruption unaffected pathogenicity}	{O43117_COLGL; NULL AAB92223.1 215 Colletotrichum gloeosporioides 474922 Unknown 16255144 Unknown {ID:Pfam-B_502; Description: PB000502} Multiple genera in multiple families plants 'Anthracnose of stems and leaves, dieback, root rot, leaf spot, blossom rot, fruit rot (dieback and ripe rot), seedling blight.' (Mordue 1971) Anthracnose }	{NA}	{NA}	{NA}	{NA}
A3429	148.7	96.6885	200.712	2.07586	1.05371	0.011397	0.226209	{VCCP01000003.1:1507544:1509052:+}	{XP_018178299.1; glucan 1,3-beta-glucosidase [Purpureocillium lilacinum]}	{NA}	{plj:VFPFJ_05994; }	{NA}	{NA}	{GO:0005975; carbohydrate metabolic process; biological_process GO:0004553; hydrolase activity, hydrolyzing O-glycosyl compounds; molecular_function}	{PHI:6228; E3QNW8 KRE6 31870 Colletotrichum graminicola Stalk rot and leaf blight of maize Zea mays (related: maize) "beta-1 NA NA}	{NA}	{NA}	{NA}	{ANH56434.1_; GH16 xyloglucan:xyloglucosyltransferase (EC 2.4.1.207); keratan-sulfate endo-1,4-尾-galactosidase (EC 3.2.1.103); endo-1,3-尾-glucanase (EC 3.2.1.39); endo-1,3(4)-尾-glucanase (EC 3.2.1.6); licheninase (EC 3.2.1.73); 尾-agarase (EC 3.2.1.81); 魏-carrageenase (EC 3.2.1.83); xyloglucanase (EC 3.2.1.151); endo-尾-1,3-galactanase (EC 3.2.1.181); 尾-porphyranase (EC 3.2.1.178); hyaluronidase (E…	{PF00722:Glycosyl hydrolases family 16}
A7617	106.821	17.1892	196.453	11.4288	3.51461	1.34986e-06	0.000219698	{VCCP01000008.1:1945880:1951126:-}	{XP_024767502.1; hypothetical protein M431DRAFT_11443 [Trichoderma harzianum]}	{NA}	{fvr:FVEG_07737; }	{NA}	{NA}	{NA}	{NA}	{NA}	{NA}	{NA}	{NA}	{NA}
A2517	128.455	60.9993	195.911	3.2117	1.68334	0.000776758	0.0364678	{VCCP01000002.1:3905860:3907638:+}	{POR38694.1; L-ornithine N(5)-monooxygenase [Tolypocladium paradoxum]}	{I1RN13; L-ornithine N(5)-monooxygenase }	{tre:TRIREDRAFT_23368; K10531 pvdA, SIDA L-ornithine N5-monooxygenase 1.14.13.195 1.14.13.196 }	{NA}	{NA}	{GO:0055114; oxidation-reduction process; biological_process GO:0016491; oxidoreductase activity; molecular_function}	{PHI:1010; I1RN13 SID1 5518 Fusarium graminearum Fusarium ear blight Triticum (related: wheat) Siderophore biosynthetic gene NA NA}	{Q5SE95_ASPFM; SIDA AAT84594.1 501 Neosartorya fumigata 746128 Unknown 15504822, 16113265 Unknown {ID:Pfam-B_1537; Description: PB001537} humans vertebrata infection Infection {ID:0004497; Method: IEA:UniProtKB-KW; Description: F:monooxygenase activity}}	{NA}	{NA}	{NA}	{PF07992:Pyridine nucleotide-disulphide oxidoreductase}
A7022	113.863	32.4432	195.283	6.01923	2.58958	1.29824e-11	1.05648e-08	{VCCP01000007.1:1407779:1408863:-}	{RFU78817.1; serine family amino acid catabolism [Trichoderma arundinaceum]}	{Q0VCW4; L-serine dehydratase/L-threonine deaminase }	{plj:VFPFJ_07867; K17989 SDS, SDH, CHA1 L-serine/L-threonine ammonia-lyase 4.3.1.17 4.3.1.19 Metabolism; Amino acid metabolism; Glycine, serine and threonine metabolism [PATH:ko00260] Metabolism; Amino acid metabolism; Cysteine and methionine metabolism [PATH:ko00270] Metabolism; Amino acid metabolism; Valine, leucine and isoleucine biosynthesis [PATH:ko00290] Metabolism; Global and overview maps…	{Hs19923959; KOG1250 Threonine/serine dehydratases E Amino acid transport and metabolism ;}	{NA}	{NA}	{NA}	{NA}	{NA}	{NA}	{NA}	{NA}
A3285	141.233	92.0017	190.465	2.07023	1.04979	0.0016863	0.0605414	{VCCP01000003.1:920780:924080:-}	{KND90580.1; Uncharacterized protein TOPH_04802 [Tolypocladium ophioglossoides CBS 100239]}	{NA}	{maj:MAA_02220; }	{NA}	{NA}	{GO:0006950; response to stress; biological_process}	{NA}	{NA}	{NA}	{NA}	{NA}	{PF00582:Universal stress protein family}
A5908	135.154	80.1324	190.176	2.37327	1.24688	0.000247696	0.0143978	{VCCP01000005.1:4085558:4087823:-}	{RFU75325.1; nuclear elongation and deformation 1 [Trichoderma arundinaceum]}	{Q9UUJ6; Nuclear elongation and deformation protein 1 }	{tre:TRIREDRAFT_79560; K15728 LPIN phosphatidate phosphatase LPIN 3.1.3.4 Metabolism; Lipid metabolism; Glycerolipid metabolism [PATH:ko00561] Metabolism; Lipid metabolism; Glycerophospholipid metabolism [PATH:ko00564] Metabolism; Global and overview maps; Metabolic pathways [PATH:ko01100] Metabolism; Global and overview maps; Biosynthesis of secondary metabolites [PATH:ko01110]}	{SPAC1952.13; KOG2116 Protein involved in plasmid maintenance/nuclear protein involved in lipid metabolism NI Cell motility ; Lipid transport and metabolism ;}	{NA}	{GO:0003993; acid phosphatase activity; molecular_function}	{PHI:9047; I1RBE8 FgPah1 (FGSG_00866) 5518 Fusarium graminearum Ear rot in corn and yellow mold in peanuts Zea mays (related: maize) Phosphatidate phosphatase Gene deletion: full; gene complementation reduced virulence}	{NA}	{NA}	{NA}	{NA}	{PF03767:HAD superfamily, subfamily IIIB (Acid phosphatase)}
A1694	139.033	88.3682	189.698	2.14668	1.10211	0.0150154	0.271537	{VCCP01000002.1:5687576:5689208:+}	{XP_024775814.1; hypothetical protein M431DRAFT_5034 [Trichoderma harzianum]}	{O59768; Vacuolar calcium ion transporter }	{plj:VFPFJ_02804; K07300 chaA, CAX Ca2+:H+ antiporter -- }	{SPCC1795.02c; KOG1397 Ca2+/H+ antiporter VCX1 and related proteins P Inorganic ion transport and metabolism ;}	{gnl|TC-DB|O59940; 2.A.19.2.8 Calcium/proton exchanger OS=Neurospora crassa GN=cax PE=2 SV=1}	{GO:0016021; integral to membrane; cellular_component GO:0055085; transmembrane transport; biological_process}	{PHI:2101; G4NCW8 MGG_11454.5 318829 Magnaporthe oryzae Rice blast Triticum (related: wheat) Ca2+ exchanger Altered gene expression / gene regulation: silencing unaffected pathogenicity}	{NA}	{NA}	{NA}	{CCA23368.1_; GH0 Glycoside hydrolases not yet assigned to a family[GH_NC]. -}	{PF01699:Sodium/calcium exchanger protein}
A6003	125.646	64.1565	187.135	2.91685	1.54441	0.00591506	0.150948	{VCCP01000005.1:4445281:4446829:+}	{XP_018742638.1; cutinase palindrome-binding protein [Fusarium verticillioides]}	{Q00858; Cutinase gene palindrome-binding protein }	{fpu:FPSE_00322; }	{NA}	{NA}	{GO:0007165; signal transduction; biological_process GO:0005515; protein binding; molecular_function GO:0003700; sequence-specific DNA binding transcription factor activity; molecular_function GO:0008270; zinc ion binding; molecular_function GO:0004871; signal transducer activity; molecular_function GO:0006355; regulation of transcription, DNA-dependent; biological_process GO:0043565; sequence-sp…	{PHI:1443; I1RB11 GzGATA001 5518 Fusarium graminearum Fusarium ear blight Triticum (related: wheat) transcription factor Gene deletion unaffected pathogenicity}	{NA}	{NA}	{NA}	{NA}	{PF00320:GATA zinc finger PF13426:PAS domain PF00989:PAS fold PF08447:PAS fold}
A7040	133.928	81.7698	186.087	2.27574	1.18634	0.0348283	0.43904	{VCCP01000007.1:1476897:1481616:+}	{XP_022284700.1; fungal transcriptional regulatory protein [Pochonia chlamydosporia 170]}	{NA}	{maw:MAC_07236; }	{NA}	{NA}	{GO:0005634; nucleus; cellular_component GO:0006351; transcription, DNA-dependent; biological_process GO:0004590; orotidine-5'-phosphate decarboxylase activity; molecular_function GO:0006207; 'de novo' pyrimidine base biosynthetic process; biological_process GO:0003677; DNA binding; molecular_function GO:0008270; zinc ion binding; molecular_function}	{PHI:1954; I1RMG7 GzZC269 5518 Fusarium graminearum Fusarium ear blight Triticum (related: wheat) transcription factor Gene deletion unaffected pathogenicity}	{NA}	{NA}	{NA}	{NA}	{PF04082:Fungal specific transcription factor domain PF00215:Orotidine 5'-phosphate decarboxylase / HUMPS family}
A5632	137.778	90.7189	184.837	2.03747	1.02678	0.00276613	0.0880596	{VCCP01000005.1:1797657:1799405:-}	{POR34358.1; Uncharacterized protein TPAR_05435 [Tolypocladium paradoxum]}	{NA}	{plj:VFPFJ_08467; }	{NA}	{NA}	{NA}	{NA}	{NA}	{NA}	{NA}	{NA}	{NA}
A0057	116.008	47.3015	184.714	3.90504	1.96534	7.87671e-05	0.00565579	{VCCP01000001.1:4931751:4932371:-}	{RFU76113.1; hypothetical protein TARUN_6142 [Trichoderma arundinaceum]}	{NA}	{tre:TRIREDRAFT_121088; }	{NA}	{NA}	{GO:0016021; integral to membrane; cellular_component GO:0019031; viral envelope; cellular_component}	{NA}	{NA}	{NA}	{NA}	{NA}	{PF01537:Herpesvirus glycoprotein D/GG/GX domain PF00974:Rhabdovirus spike glycoprotein}
A4268	107.631	31.4091	183.853	5.85348	2.5493	2.1931e-11	1.60623e-08	{VCCP01000004.1:5255577:5257478:-}	{PNY26210.1; Protein phosphatase 1 regulatory subunit 3A [Tolypocladium capitatum]}	{NA}	{fpu:FPSE_01764; }	{NA}	{NA}	{GO:0005515; protein binding; molecular_function}	{NA}	{NA}	{NA}	{NA}	{SCB65061.1_; CBM21 Modules of approx. 100 residues. The granular starch-binding function has been demonstrated in one case. Sometimes designated as starch-binding domains (SBD). -}	{PF03370:Carbohydrate/starch-binding module (family 21)}
A7047	127.219	71.6603	182.777	2.5506	1.35084	2.04034e-05	0.00191583	{VCCP01000007.1:1519969:1521672:+}	{XP_018149128.1; T-complex 11 [Pochonia chlamydosporia 170]}	{NA}	{maj:MAA_08859; }	{NA}	{NA}	{NA}	{NA}	{NA}	{NA}	{NA}	{NA}	{NA}
A2479	133.833	86.9274	180.738	2.07918	1.05602	0.00678913	0.162495	{VCCP01000002.1:3729668:3730324:-}	{KYK55190.1; cytochrome c heme lyase [Drechmeria coniospora]}	{P14187; Cytochrome c heme lyase }	{plj:VFPFJ_02645; K01764 HCCS cytochrome c heme-lyase 4.4.1.17 Metabolism; Metabolism of cofactors and vitamins; Porphyrin and chlorophyll metabolism [PATH:ko00860]}	{NA}	{NA}	{GO:0005739; mitochondrion; cellular_component GO:0004408; holocytochrome-c synthase activity; molecular_function}	{NA}	{NA}	{NA}	{NA}	{NA}	{PF01265:Cytochrome c/c1 heme lyase}
A1258	130.113	81.342	178.885	2.19917	1.13696	0.0356728	0.446611	{VCCP01000001.1:3363992:3365495:-}	{OAA70939.1; Mandelate racemase/muconate lactonizing enzyme [Cordyceps confragosa RCEF 1005]}	{Q0QWS4; L-galactonate dehydratase }	{tre:TRIREDRAFT_104599; K18102 GAAB, LGD1 L-galactonate dehydratase 4.2.1.146 Metabolism; Carbohydrate metabolism; Pentose and glucuronate interconversions [PATH:ko00040] Metabolism; Global and overview maps; Metabolic pathways [PATH:ko01100]}	{NA}	{NA}	{NA}	{NA}	{NA}	{NA}	{NA}	{NA}	{NA}
A4355	132.504	86.194	178.814	2.07455	1.0528	0.0142113	0.263523	{VCCP01000004.1:839660:840505:-}	{XP_018139291.1; malate dehydrogenase [Pochonia chlamydosporia 170]}	{NA}	{maj:MAA_03179; }	{NA}	{NA}	{NA}	{NA}	{NA}	{NA}	{YES}	{NA}	{NA}
A7618	92.3526	8.91966	175.785	19.7077	4.30068	3.06046e-06	0.000422921	{VCCP01000008.1:1952672:1957015:+}	{PHH93131.1; hypothetical protein CDD83_511 [Cordyceps sp. RAO-2017]}	{NA}	{fox:FOXG_04613; }	{NA}	{NA}	{NA}	{NA}	{NA}	{NA}	{NA}	{NA}	{NA}
A6663	128.731	85.2482	172.214	2.02015	1.01447	0.00277562	0.0880596	{VCCP01000006.1:2010349:2011467:-}	{XP_006966291.1; predicted protein [Trichoderma reesei QM6a|Trichoderma reesei RUT C-30]}	{NA}	{tre:TRIREDRAFT_63507; K19177 NUS1 dehydrodolichyl diphosphate syntase complex subunit NUS1 2.5.1.87 Metabolism; Metabolism of terpenoids and polyketides; Terpenoid backbone biosynthesis [PATH:ko00900] Metabolism; Global and overview maps; Biosynthesis of secondary metabolites [PATH:ko01110]}	{NA}	{NA}	{GO:0016765; transferase activity, transferring alkyl or aryl (other than methyl) groups; molecular_function}	{NA}	{NA}	{NA}	{NA}	{NA}	{PF01255:Putative undecaprenyl diphosphate synthase}
A4983	118.642	65.1	172.185	2.64492	1.40323	0.0101253	0.210078	{VCCP01000004.1:3731587:3733899:+}	{PCD42533.1; hypothetical protein AU210_005061 [Fusarium oxysporum f. sp. radicis-cucumerinum]}	{NA}	{fpu:FPSE_12348; }	{NA}	{NA}	{GO:0005515; protein binding; molecular_function}	{NA}	{NA}	{NA}	{NA}	{NA}	{PF00646:F-box domain}
A3240	98.9262	25.774	172.078	6.67645	2.73908	2.51301e-05	0.00227225	{VCCP01000003.1:774149:774610:-}	{EMT69755.1; hypothetical protein FOC4_g10000880 [Fusarium oxysporum]}	{NA}	{fox:FOXG_04610; }	{NA}	{NA}	{NA}	{NA}	{NA}	{NA}	{NA}	{NA}	{NA}
A2374	123.056	76.1764	169.935	2.23082	1.15757	0.000121111	0.00806381	{VCCP01000002.1:3295830:3296989:+}	{KOS16767.1; Universal stress protein A family protein [Escovopsis weberi]}	{NA}	{tre:TRIREDRAFT_3976; }	{NA}	{NA}	{GO:0006950; response to stress; biological_process}	{NA}	{NA}	{NA}	{NA}	{NA}	{PF00582:Universal stress protein family}
A2480	108.723	47.9041	169.542	3.53919	1.82342	0.0106605	0.216495	{VCCP01000002.1:3731738:3733296:+}	{RFU76731.1; atypical abc1 abc1-c kinase [Trichoderma arundinaceum]}	{Q9P7M0; ABC1 family protein C21C3.03, mitochondrial }	{tre:TRIREDRAFT_47926; K08869 ADCK, ABC1 aarF domain-containing kinase -- }	{SPBC21C3.03; KOG1236 Predicted unusual protein kinase R General function prediction only ;}	{NA}	{GO:0003824; NA GO:0005524; ATP binding; molecular_function}	{NA}	{NA}	{NA}	{NA}	{NA}	{PF01163:RIO1 family}
A6786	112.295	55.2462	169.344	3.06525	1.61601	0.00546269	0.144959	{VCCP01000006.1:2965731:2966501:+}	{KND92760.1; hypothetical protein TOPH_02599 [Tolypocladium ophioglossoides CBS 100239]}	{NA}	{plj:VFPFJ_04901; }	{NA}	{NA}	{GO:0019867; outer membrane; cellular_component}	{NA}	{NA}	{NA}	{NA}	{NA}	{PF05433:Glycine zipper 2TM domain}
A6431	101.763	35.1318	168.395	4.79323	2.261	6.32064e-05	0.00477241	{VCCP01000006.1:1225556:1227860:-}	{PQE07088.1; heterokaryon incompatibility protein [Rutstroemia sp. NJR-2017a BVV2]}	{NA}	{NA}	{NA}	{NA}	{NA}	{NA}	{NA}	{NA}	{NA}	{NA}	{NA}
A6338	109.601	51.5697	167.632	3.25059	1.7007	1.00885e-06	0.000167927	{VCCP01000006.1:888208:889123:+}	{PNP54620.1; hypothetical protein THARTR1_05177 [Trichoderma harzianum]}	{NA}	{tre:TRIREDRAFT_119813; }	{NA}	{NA}	{NA}	{NA}	{NA}	{NA}	{NA}	{NA}	{NA}
A4158	107.685	51.2116	164.159	3.20549	1.68055	0.01366	0.257697	{VCCP01000003.1:4889593:4890779:+}	{OXV05483.1; hypothetical protein Egran_06749 [Elaphomyces granulatus]}	{NA}	{nfi:NFIA_113770; }	{NA}	{NA}	{GO:0003723; RNA binding; molecular_function}	{NA}	{NA}	{NA}	{YES}	{NA}	{PF01479:S4 domain}
A5124	101.707	39.4293	163.985	4.15896	2.05622	4.27915e-06	0.000531195	{VCCP01000004.1:4255789:4257722:-}	{XP_018178083.1; diacylglycerol O-acyltransferase [Purpureocillium lilacinum]}	{NA}	{plj:VFPFJ_05773; K11155 DGAT1 diacylglycerol O-acyltransferase 1 2.3.1.20 2.3.1.75 2.3.1.76 Metabolism; Lipid metabolism; Glycerolipid metabolism [PATH:ko00561] Metabolism; Metabolism of cofactors and vitamins; Retinol metabolism [PATH:ko00830] Metabolism; Global and overview maps; Metabolic pathways [PATH:ko01100] Organismal Systems; Digestive system; Fat digestion and absorption [PATH:ko04975]}	{NA}	{NA}	{NA}	{NA}	{NA}	{NA}	{NA}	{NA}	{NA}
A6866	118.616	75.404	161.828	2.14615	1.10175	0.0052257	0.141229	{VCCP01000006.1:34810:36052:-}	{XP_024758800.1; glycosyltransferase family 32 protein [Trichoderma asperellum CBS 433.97]}	{NA}	{tre:TRIREDRAFT_45252; K22721 CSG1, SUR1, CSH1 inositol phosphorylceramide mannosyltransferase catalytic subunit 2.4.1.- }	{NA}	{NA}	{GO:0015833; peptide transport; biological_process GO:0000166; nucleotide binding; molecular_function GO:0005524; ATP binding; molecular_function}	{NA}	{NA}	{NA}	{NA}	{NA}	{PF08352:Oligopeptide/dipeptide transporter, C-terminal region}
A2897	99.3194	38.5413	160.098	4.15392	2.05447	1.22384e-07	2.56097e-05	{VCCP01000002.1:5259414:5264203:-}	{RFU72419.1; hypothetical protein TARUN_9841 [Trichoderma arundinaceum]}	{I1RL06; ZEB2-regulated ABC transporter 1 }	{maj:MAA_02377; }	{YOR328w; KOG0065 Pleiotropic drug resistance proteins (PDR1-15), ABC superfamily Q Secondary metabolites biosynthesis, transport and catabolism ;}	{gnl|TC-DB|P43071; 3.A.1.205.4 Multidrug resistance protein CDR1 - Candida albicans (Yeast).}	{GO:0006810; transport; biological_process GO:0042626; ATPase activity, coupled to transmembrane movement of substances; molecular_function GO:0003924; GTPase activity; molecular_function GO:0016020; membrane; cellular_component GO:0005524; ATP binding; molecular_function GO:0016887; ATPase activity; molecular_function GO:0016021; integral to membrane; cellular_component GO:0005525; GTP binding; …	{PHI:2693; F0XP73 GcABC-G1 226899 Grosmannia clavigera No data found Pinus contorta (related: lodgepole pine) ABC ef铿倁x transporter Gene deletion: full reduced virulence}	{O13407_MAGGR; ABC1 AAB86640.1 1619 Magnaporthe grisea 148305 SIMILARITY: Belongs to the ABC transporter superfamily. 9927411 Unknown {ID:PF01061; Description: ABC2_membrane} {ID:PF00005; Description: ABC2_membrane} {ID:PF06422; Description: ABC_tran} Digitaria (Poaceae) herb Leaf spot Leaf Spot {ID:0016021; Method: IEA:InterPro; Description: C:integral to membrane} {ID:0005524; Method: IEA:UniPr…	{NA}	{NA}	{NA}	{PF00005:ABC transporter PF03193:Protein of unknown function, DUF258 PF06422:CDR ABC transporter PF01061:ABC-2 type transporter PF00004:ATPase family associated with various cellular activities (AAA)}
A0055	477.501	795.277	159.725	0.200842	-2.31587	0.0361212	0.448392	{VCCP01000001.1:4922762:4925270:-}	{RFU75444.1; glucose-methanol-choline oxidoreductase [Trichoderma arundinaceum]}	{NA}	{ela:UCREL1_1017; K00108 betA, CHDH choline dehydrogenase 1.1.99.1 Metabolism; Amino acid metabolism; Glycine, serine and threonine metabolism [PATH:ko00260] Metabolism; Global and overview maps; Metabolic pathways [PATH:ko01100]}	{NA}	{NA}	{GO:0016117; carotenoid biosynthetic process; biological_process GO:0016491; oxidoreductase activity; molecular_function GO:0016614; oxidoreductase activity, acting on CH-OH group of donors; molecular_function GO:0055114; oxidation-reduction process; biological_process GO:0016705; oxidoreductase activity, acting on paired donors, with incorporation or reduction of molecular oxygen; molecular_func…	{NA}	{NA}	{NA}	{YES}	{CCT74373.1_; AA3 cellobiose dehydrogenase (EC 1.1.99.18); glucose 1-oxidase (EC 1.1.3.4); aryl alcohol oxidase (EC 1.1.3.7); alcohol oxidase (EC 1.1.3.13); pyranose oxidase (EC 1.1.3.10) -}	{PF07992:Pyridine nucleotide-disulphide oxidoreductase PF05834:Lycopene cyclase protein PF00732:GMC oxidoreductase PF00070:Pyridine nucleotide-disulphide oxidoreductase PF05199:GMC oxidoreductase}
A1465	90.8481	23.0175	158.679	6.89382	2.7853	0.0375574	0.453912	{VCCP01000001.1:401975:403048:-}	{POR33767.1; Uncharacterized protein TPAR_06041 [Tolypocladium paradoxum]}	{NA}	{cmt:CCM_07104; }	{NA}	{NA}	{GO:0016021; integral to membrane; cellular_component GO:0016020; membrane; cellular_component GO:0030269; tetrahydromethanopterin S-methyltransferase activity; molecular_function GO:0015948; methanogenesis; biological_process}	{NA}	{NA}	{NA}	{NA}	{NA}	{PF05808:Podoplanin PF09472:Tetrahydromethanopterin S-methyltransferase, F subunit (MtrF)}
A3223	81.7914	5.09102	158.492	31.1316	4.96031	0.00574119	0.149208	{VCCP01000003.1:110937:112137:-}	{KDB13714.1; putative WSC domain protein [Ustilaginoidea virens]}	{NA}	{plj:VFPFJ_02491; }	{NA}	{NA}	{NA}	{NA}	{NA}	{NA}	{YES}	{NA}	{NA}
A1206	109.302	60.8683	157.737	2.59144	1.37375	0.0367657	0.449367	{VCCP01000001.1:2739767:2740516:-}	{XP_003047968.1; hypothetical protein NECHADRAFT_104323 [Nectria haematococca mpVI 77-13-4]}	{Q07821; Iron-sulfur assembly protein 1 }	{nhe:NECHADRAFT_104323; K22063 ISCA1 iron-sulfur cluster assembly 1 -- }	{YLL027w; KOG1120 Fe-S cluster biosynthesis protein ISA1 (contains a HesB-like domain) P Inorganic ion transport and metabolism ;}	{NA}	{NA}	{NA}	{NA}	{NA}	{NA}	{NA}	{NA}
A3242	91.6233	27.3164	155.93	5.70829	2.51306	0.00102511	0.044842	{VCCP01000003.1:783286:787644:+}	{KOS19871.1; hypothetical protein ESCO_005589 [Escovopsis weberi]}	{NA}	{fox:FOXG_04613; }	{NA}	{NA}	{NA}	{NA}	{NA}	{NA}	{NA}	{NA}	{NA}
A6331	102.521	49.6207	155.421	3.13218	1.64717	0.00095012	0.042431	{VCCP01000006.1:859177:862364:+}	{KFH44618.1; hypothetical protein ACRE_046170 [Acremonium chrysogenum ATCC 11550]}	{NA}	{tre:TRIREDRAFT_119816; K21989 TMEM63 calcium permeable stress-gated cation channel -- }	{NA}	{gnl|TC-DB|G2Y513; 1.A.17.5.5 Similar to DUF221 domain protein OS=Botryotinia fuckeliana (strain T4) GN=BofuT4_P037330.1 PE=4 SV=1}	{GO:0016020; membrane; cellular_component}	{NA}	{NA}	{NA}	{NA}	{NA}	{PF02714:Calcium-dependent channel, 7TM region, putative phosphate}
A0675	97.1992	40.6346	153.764	3.78406	1.91994	0.0323891	0.422849	{VCCP01000001.1:714690:720120:-}	{KJZ80421.1; hypothetical protein HIM_00271 [Hirsutella minnesotensis 3608]}	{NA}	{maw:MAC_08860; }	{NA}	{NA}	{GO:0008152; NA GO:0016747; transferase activity, transferring acyl groups other than amino-acyl groups; molecular_function GO:0003824; NA}	{NA}	{NA}	{NA}	{NA}	{NA}	{PF00108:Thiolase, N-terminal domain PF00501:AMP-binding enzyme}
A7263	289.917	426.555	153.279	0.359341	-1.47657	0.0328109	0.425322	{VCCP01000007.1:2438027:2438866:+}	{EWZ80143.1; hypothetical protein FOWG_15782 [Fusarium oxysporum f. sp. lycopersici MN25|Fusarium oxysporum f. sp. melonis 26406|Fusarium oxysporum f. sp. radicis-cucumerinum|Fusarium oxysporum f. sp. radicis-lycopersici 26381]}	{NA}	{fox:FOXG_16869; }	{NA}	{NA}	{GO:0004553; hydrolase activity, hydrolyzing O-glycosyl compounds; molecular_function GO:0005975; carbohydrate metabolic process; biological_process}	{NA}	{NA}	{NA}	{NA}	{CCT75335.1_; GH16 xyloglucan:xyloglucosyltransferase (EC 2.4.1.207); keratan-sulfate endo-1,4-尾-galactosidase (EC 3.2.1.103); endo-1,3-尾-glucanase (EC 3.2.1.39); endo-1,3(4)-尾-glucanase (EC 3.2.1.6); licheninase (EC 3.2.1.73); 尾-agarase (EC 3.2.1.81); 魏-carrageenase (EC 3.2.1.83); xyloglucanase (EC 3.2.1.151); endo-尾-1,3-galactanase (EC 3.2.1.181); 尾-porphyranase (EC 3.2.1.178); hyaluronidase (E…	{PF00722:Glycosyl hydrolases family 16}
A5731	114.093	75.4949	152.692	2.02254	1.01617	0.00612521	0.153272	{VCCP01000005.1:3395101:3397126:-}	{RFU75679.1; psp1 domain-containing [Trichoderma arundinaceum]}	{NA}	{fpu:FPSE_11619; }	{NA}	{NA}	{NA}	{NA}	{NA}	{NA}	{NA}	{NA}	{NA}
A3629	244.921	337.483	152.359	0.451457	-1.14734	0.0260058	0.366988	{VCCP01000003.1:2962946:2964811:+}	{ORY68188.1; glucose galactose transporter [Pseudomassariella vexata]}	{NA}	{tmn:UCRPA7_2519; K02429 fucP MFS transporter, FHS family, L-fucose permease -- }	{NA}	{NA}	{GO:0055085; transmembrane transport; biological_process GO:0022857; transmembrane transporter activity; molecular_function GO:0016021; integral to membrane; cellular_component}	{NA}	{NA}	{NA}	{NA}	{NA}	{PF00083:Sugar (and other) transporter PF07690:Major Facilitator Superfamily}
A5550	92.4319	36.1124	148.751	4.11912	2.04233	3.52376e-07	6.452e-05	{VCCP01000005.1:189642:190772:+}	{POR35710.1; Ubiquitin and WLM domain-containing metalloprotease [Tolypocladium paradoxum]}	{NA}	{maw:MAC_09597; }	{NA}	{NA}	{GO:0005515; protein binding; molecular_function}	{NA}	{NA}	{NA}	{NA}	{NA}	{PF00240:Ubiquitin family}
A6004	107.486	66.712	148.261	2.2224	1.15212	0.00534309	0.143344	{VCCP01000005.1:4449061:4451436:-}	{RFU75559.1; amidase [Trichoderma arundinaceum]}	{NA}	{fvr:FVEG_00480; }	{NA}	{NA}	{GO:0016884; carbon-nitrogen ligase activity, with glutamine as amido-N-donor; molecular_function}	{NA}	{NA}	{NA}	{NA}	{NA}	{PF01425:Amidase}
A3915	107.759	68.8972	146.62	2.1281	1.08956	0.00166999	0.0605414	{VCCP01000003.1:4017274:4019078:-}	{POR38616.1; Putative transporter [Tolypocladium paradoxum]}	{P38355; Uncharacterized transporter YBR287W }	{plj:VFPFJ_00144; }	{YBR287w; KOG2722 Predicted membrane protein S Function unknown ;}	{gnl|TC-DB|B8MZ51; 2.A.69.2.3 Auxin Efflux Carrier superfamily OS=Aspergillus flavus (strain ATCC 200026 / FGSC A1120 / NRRL 3357 / JCM 12722 / SRRC 167) GN=AFLA_083400 PE=4 SV=1}	{GO:0055085; transmembrane transport; biological_process GO:0016021; integral to membrane; cellular_component}	{NA}	{NA}	{NA}	{NA}	{NA}	{PF03547:Membrane transport protein}
A3685	108.337	71.8826	144.792	2.01428	1.01026	0.0485498	0.526004	{VCCP01000003.1:3154934:3157800:+}	{PNP51035.1; hypothetical protein THARTR1_08263 [Trichoderma harzianum]}	{Q0CMA7; Probable alpha/beta-glucosidase agdC }	{plj:VFPFJ_09699; K01187 malZ alpha-glucosidase 3.2.1.20 Metabolism; Carbohydrate metabolism; Galactose metabolism [PATH:ko00052] Metabolism; Carbohydrate metabolism; Starch and sucrose metabolism [PATH:ko00500] Metabolism; Global and overview maps; Metabolic pathways [PATH:ko01100]}	{NA}	{NA}	{GO:0005975; carbohydrate metabolic process; biological_process GO:0004553; hydrolase activity, hydrolyzing O-glycosyl compounds; molecular_function}	{NA}	{NA}	{NA}	{YES}	{ATY61576.1_; GH31 伪-glucosidase (EC 3.2.1.20); 伪-galactosidase (EC 3.2.1.22); 伪-mannosidase (EC 3.2.1.24); 伪-1,3-glucosidase (EC 3.2.1.84); sucrase-isomaltase (EC 3.2.1.48) (EC 3.2.1.10); 伪-xylosidase (EC 3.2.1.177); 伪-glucan lyase (EC 4.2.2.13); isomaltosyltransferase (EC 2.4.1.-); oligosaccharide 伪-1,4-glucosyltransferase (EC 2.4.1.161); sulfoquinovosidase (EC 3.2.1.-) -}	{PF01055:Glycosyl hydrolases family 31 }
A2456	89.8005	36.6953	142.906	3.89438	1.9614	0.00786597	0.182228	{VCCP01000002.1:247628:249074:+}	{KDN61431.1; putative polysaccharide deacetylase [Colletotrichum sublineola]}	{NA}	{fpu:FPSE_05810; }	{NA}	{NA}	{GO:0016810; hydrolase activity, acting on carbon-nitrogen (but not peptide) bonds; molecular_function GO:0008061; chitin binding; molecular_function GO:0005975; carbohydrate metabolic process; biological_process}	{PHI:2166; G4N4F9 CBP1 318829 Magnaporthe oryzae Rice blast Hordeum vulgare (related: barley) NA Gene disruption unaffected pathogenicity}	{D1MYV6_MAGGR; CBL1 BAI52768.1 568 Magnaporthe grisea 148305 SIMILARITY: Contains 3 chitin-binding type-1 domains. Unknown Unknown {ID:PF01522; Description: Polysacc_deac_1} Digitaria (Poaceae) herb Leaf spot Leaf Spot {ID:0008061; Method: IEA:UniProtKB-KW; Description: F:chitin binding} {ID:0016810; Method: IEA:InterPro; Description: F:hydrolase activity, acting on carbon-nitrogen (but not pepti…	{NA}	{NA}	{CEI69339.1_; CBM18 Modules of approx. 40 residues. The chitin-binding function has been demonstrated in many cases. These modules are found attached to a number of chitinase catalytic domains, but also in non-catalytic proteins either in isolation or as multiple repeats. -; CEI69339.1_; CE4 acetyl xylan esterase (EC 3.1.1.72); chitin deacetylase (EC 3.5.1.41); chitooligosaccharide deacetylase (E…	{PF01522:Polysaccharide deacetylase PF00187:Chitin recognition protein}
A2826	93.3902	44.1253	142.655	3.23296	1.69285	3.46839e-06	0.000453616	{VCCP01000002.1:4999401:5000725:+}	{ATY65271.1; integral membrane [Cordyceps militaris]}	{NA}	{cmt:CCM_04906; }	{NA}	{NA}	{NA}	{NA}	{NA}	{NA}	{NA}	{NA}	{NA}
A3632	95.3216	48.8513	141.792	2.90252	1.53731	0.000188461	0.0114073	{VCCP01000003.1:2978438:2980147:+}	{KFA66900.1; hypothetical protein S40285_02337 [Stachybotrys chlorohalonata IBT 40285]}	{NA}	{fox:FOXG_08110; }	{NA}	{NA}	{GO:0005874; microtubule; cellular_component GO:0000226; microtubule cytoskeleton organization; biological_process GO:0015031; protein transport; biological_process}	{PHI:1451; I1RQL1 GzGH 5518 Fusarium graminearum Fusarium ear blight Triticum (related: wheat) transcription factor Gene deletion unaffected pathogenicity}	{NA}	{NA}	{NA}	{NA}	{PF03357:Snf7 PF03148:Tektin family}
A3487	95.254	48.9874	141.521	2.88892	1.53053	0.000241341	0.0142345	{VCCP01000003.1:1723866:1725489:-}	{XP_018184122.1; glycoside hydrolase family 5 [Purpureocillium lilacinum]}	{A0A024SH20; Endoglucanase EG-II }	{plj:VFPFJ_01513; K01179 E3.2.1.4 endoglucanase 3.2.1.4 Metabolism; Carbohydrate metabolism; Starch and sucrose metabolism [PATH:ko00500] Metabolism; Global and overview maps; Metabolic pathways [PATH:ko01100]}	{NA}	{NA}	{GO:0004553; hydrolase activity, hydrolyzing O-glycosyl compounds; molecular_function GO:0005975; carbohydrate metabolic process; biological_process}	{NA}	{NA}	{NA}	{YES}	{AAP57754.1_; GH5_5 endo-尾-1,4-glucanase / cellulase (EC 3.2.1.4); endo-尾-1,4-xylanase (EC 3.2.1.8); 尾-glucosidase (EC 3.2.1.21); 尾-mannosidase (EC 3.2.1.25); 尾-glucosylceramidase (EC 3.2.1.45); glucan 尾-1,3-glucosidase (EC 3.2.1.58); licheninase (EC 3.2.1.73); exo-尾-1,4-glucanase / cellodextrinase (EC 3.2.1.74); glucan endo-1,6-尾-glucosidase (EC 3.2.1.75); mannan endo-尾-1,4-mannosidase (EC 3.2.1…	{PF00150:Cellulase (glycosyl hydrolase family 5)}
A1211	80.8869	21.3865	140.387	6.5643	2.71464	0.0176784	0.298381	{VCCP01000001.1:2760799:2762398:+}	{RFU80624.1; hypothetical protein TARUN_1580 [Trichoderma arundinaceum]}	{NA}	{tre:TRIREDRAFT_80870; }	{NA}	{NA}	{NA}	{NA}	{NA}	{NA}	{NA}	{NA}	{NA}
A4977	94.0147	47.9619	140.067	2.92039	1.54616	0.00914331	0.199435	{VCCP01000004.1:3682427:3683824:-}	{PNY24444.1; Metallothionein expression activator [Tolypocladium capitatum]}	{NA}	{plj:VFPFJ_00573; }	{NA}	{NA}	{GO:0005634; nucleus; cellular_component GO:0004402; histone acetyltransferase activity; molecular_function GO:0046872; metal ion binding; molecular_function GO:0006355; regulation of transcription, DNA-dependent; biological_process GO:0003677; DNA binding; molecular_function GO:0006352; transcription initiation, DNA-dependent; biological_process GO:0003712; transcription cofactor activity; molec…	{PHI:1356; I1RE06 GzC2H016 5518 Fusarium graminearum Fusarium ear blight Triticum (related: wheat) transcription factor Gene deletion unaffected pathogenicity}	{NA}	{NA}	{NA}	{NA}	{PF03126:Plus-3 domain PF02135:TAZ zinc finger PF00096:Zinc finger, C2H2 type}
A4579	86.3441	34.2233	138.465	4.04592	2.01647	1.19872e-07	2.56097e-05	{VCCP01000004.1:1658383:1659849:-}	{XP_018139457.1; kelch repeat protein [Pochonia chlamydosporia 170]}	{NA}	{plj:VFPFJ_04595; }	{NA}	{NA}	{GO:0005515; protein binding; molecular_function}	{NA}	{NA}	{NA}	{NA}	{NA}	{PF07646:Kelch motif PF01344:Kelch motif}
A6110	89.7087	42.6346	136.783	3.20826	1.68179	2.49339e-06	0.000365232	{VCCP01000005.1:5000179:5001766:-}	{POR33573.1; Uncharacterized protein TPAR_06268 [Tolypocladium paradoxum]}	{NA}	{plj:VFPFJ_11486; }	{NA}	{NA}	{NA}	{NA}	{NA}	{NA}	{NA}	{NA}	{NA}
A2513	100.475	64.5151	136.435	2.11477	1.0805	0.0104964	0.214736	{VCCP01000002.1:3873691:3875217:-}	{KKO96734.1; betaine aldehyde dehydrogenase [Trichoderma harzianum]}	{B7NK50; NAD/NADP-dependent betaine aldehyde dehydrogenase }	{tre:TRIREDRAFT_52375; K00130 betB, gbsA betaine-aldehyde dehydrogenase 1.2.1.8 Metabolism; Amino acid metabolism; Glycine, serine and threonine metabolism [PATH:ko00260] Metabolism; Global and overview maps; Metabolic pathways [PATH:ko01100]}	{Hs4502047; KOG2450 Aldehyde dehydrogenase C Energy production and conversion ;}	{NA}	{GO:0016491; oxidoreductase activity; molecular_function GO:0055114; oxidation-reduction process; biological_process GO:0008152; NA}	{PHI:7520; A0A076ZMY5 VK055_1952 573 Klebsiella pneumoniae Pneumonia Mus musculus (related: house mouse) Betaine aldehyde dehydrogenase Gene deletion: full unaffected pathogenicity}	{NA}	{NA}	{NA}	{NA}	{PF00171:Aldehyde dehydrogenase family}
A3238	80.5172	25.0009	136.034	5.44115	2.44391	0.00168289	0.0605414	{VCCP01000003.1:766592:770227:-}	{KOS19909.1; hypothetical protein ESCO_005595 [Escovopsis weberi]}	{NA}	{fox:FOXG_04611; }	{NA}	{NA}	{NA}	{NA}	{NA}	{NA}	{NA}	{NA}	{NA}
A5436	95.2755	56.4531	134.098	2.37539	1.24816	0.000361321	0.0196023	{VCCP01000005.1:1042831:1043424:-}	{RFU77639.1; pyridoxamine phosphate oxidase family [Trichoderma arundinaceum]}	{NA}	{tre:TRIREDRAFT_63001; }	{NA}	{NA}	{NA}	{NA}	{NA}	{NA}	{NA}	{NA}	{NA}
A7432	94.9896	56.9367	133.042	2.33667	1.22446	0.00205645	0.0710446	{VCCP01000008.1:1118312:1120266:+}	{POR38545.1; Putative transporter [Tolypocladium paradoxum]}	{NA}	{fpu:FPSE_09938; }	{NA}	{NA}	{GO:0016021; integral to membrane; cellular_component GO:0055085; transmembrane transport; biological_process}	{NA}	{NA}	{NA}	{NA}	{NA}	{PF07690:Major Facilitator Superfamily}
A2340	97.6539	62.7581	132.55	2.11208	1.07866	0.00358623	0.104643	{VCCP01000002.1:3147695:3150440:-}	{KIH93090.1; hypothetical protein SPBR_02224 [Sporothrix brasiliensis 5110]}	{NA}	{fvr:FVEG_09208; }	{NA}	{NA}	{GO:0008270; zinc ion binding; molecular_function GO:0003677; DNA binding; molecular_function GO:0051260; protein homooligomerization; biological_process GO:0000981; sequence-specific DNA binding RNA polymerase II transcription factor activity; molecular_function GO:0006351; transcription, DNA-dependent; biological_process GO:0005634; nucleus; cellular_component GO:0006355; regulation of transcri…	{NA}	{NA}	{NA}	{NA}	{NA}	{PF00172:Fungal Zn(2)-Cys(6) binuclear cluster domain PF02214:BTB/POZ domain PF04082:Fungal specific transcription factor domain }
A2406	89.1447	46.8319	131.457	2.807	1.48903	0.00032323	0.0182581	{VCCP01000002.1:3434141:3435241:-}	{KID92852.1; cyclin [Metarhizium guizhouense ARSEF 977]}	{P24867; PHO85 cyclin-1 }	{maw:MAC_03444; }	{YNL289w; KOG1674 Cyclin R General function prediction only ;}	{NA}	{GO:0019901; protein kinase binding; molecular_function GO:0000079; regulation of cyclin-dependent protein kinase activity; biological_process}	{NA}	{NA}	{NA}	{NA}	{NA}	{PF08613:Cyclin}
A0357	196.356	263.698	129.013	0.489244	-1.03137	0.0185219	0.307607	{VCCP01000001.1:6014604:6015492:+}	{XP_018179849.1; 2-deoxyglucose-6-phosphate phosphatase [Purpureocillium lilacinum]}	{P41277; Glycerol-1-phosphate phosphohydrolase 1 }	{plj:VFPFJ_05289; K06116 GPP glycerol-1-phosphatase 3.1.3.21 Metabolism; Lipid metabolism; Glycerolipid metabolism [PATH:ko00561] Metabolism; Global and overview maps; Metabolic pathways [PATH:ko01100]}	{YIL053w; KOG2914 Predicted haloacid-halidohydrolase and related hydrolases R General function prediction only ;}	{NA}	{NA}	{NA}	{NA}	{NA}	{NA}	{NA}	{NA}
A5302	88.4878	50.1575	126.818	2.52839	1.33822	0.00111543	0.0469506	{VCCP01000005.1:533873:537026:-}	{PKK48856.1; hypothetical protein CI102_5505 [Trichoderma harzianum]}	{NA}	{tre:TRIREDRAFT_52587; }	{NA}	{NA}	{NA}	{NA}	{NA}	{NA}	{NA}	{NA}	{NA}
A5771	92.8754	60.5604	125.19	2.0672	1.04768	0.00247344	0.0816013	{VCCP01000005.1:3537082:3539337:+}	{RFU73180.1; c6 zinc finger domain-containing [Trichoderma arundinaceum]}	{NA}	{maw:MAC_09429; }	{NA}	{NA}	{GO:0006355; regulation of transcription, DNA-dependent; biological_process GO:0005634; nucleus; cellular_component GO:0000981; sequence-specific DNA binding RNA polymerase II transcription factor activity; molecular_function GO:0006351; transcription, DNA-dependent; biological_process GO:0003677; DNA binding; molecular_function GO:0008270; zinc ion binding; molecular_function}	{PHI:1799; I1RBN6 GzZC114 5518 Fusarium graminearum Fusarium ear blight Triticum (related: wheat) transcription factor Gene deletion unaffected pathogenicity}	{NA}	{NA}	{NA}	{NA}	{PF04082:Fungal specific transcription factor domain PF00172:Fungal Zn(2)-Cys(6) binuclear cluster domain}
A5694	80.8821	36.7692	124.995	3.39945	1.7653	0.02632	0.369982	{VCCP01000005.1:245618:247283:-}	{XP_018756841.1; flotillin [Fusarium verticillioides]}	{NA}	{fvr:FVEG_09802; K07192 FLOT flotillin -- Organismal Systems; Endocrine system; Insulin signaling pathway [PATH:ko04910]}	{NA}	{NA}	{NA}	{NA}	{NA}	{NA}	{NA}	{NA}	{NA}
A7158	85.0677	46.6163	123.519	2.6497	1.40583	0.0034622	0.102246	{VCCP01000007.1:1991825:1993150:-}	{OPB45467.1; hypothetical protein A0O28_0076770 [Trichoderma guizhouense]}	{NA}	{tre:TRIREDRAFT_123655; K00915 IPMK, IPK2 inositol-polyphosphate multikinase 2.7.1.140 2.7.1.151 Metabolism; Carbohydrate metabolism; Inositol phosphate metabolism [PATH:ko00562] Metabolism; Global and overview maps; Metabolic pathways [PATH:ko01100] Environmental Information Processing; Signal transduction; Phosphatidylinositol signaling system [PATH:ko04070] Cellular Processes; Transport and ca…	{NA}	{NA}	{GO:0008440; inositol trisphosphate 3-kinase activity; molecular_function}	{NA}	{NA}	{NA}	{NA}	{NA}	{PF03770:Inositol polyphosphate kinase }
A3929	82.4716	41.4865	123.457	2.97583	1.57329	0.0471151	0.513792	{VCCP01000003.1:4074074:4075165:+}	{RFU74470.1; hypothetical protein TARUN_7795 [Trichoderma arundinaceum]}	{NA}	{tre:TRIREDRAFT_23015; }	{NA}	{NA}	{NA}	{NA}	{NA}	{NA}	{NA}	{NA}	{NA}
A7213	84.4868	45.6019	123.372	2.70541	1.43584	9.14985e-05	0.00643004	{VCCP01000007.1:2207985:2209025:-}	{XP_018182703.1; annexin-like protein [Purpureocillium lilacinum]}	{NA}	{plj:VFPFJ_00092; K17095 ANXA7_11 annexin A7/11 -- }	{NA}	{NA}	{GO:0005509; calcium ion binding; molecular_function GO:0005544; calcium-dependent phospholipid binding; molecular_function}	{PHI:2115; G4MMH7 Annexin A7 318829 Magnaporthe oryzae Rice blast Triticum (related: wheat) NA Altered gene expression / gene regulation: silencing loss of pathogenicity}	{NA}	{NA}	{NA}	{NA}	{PF00191:Annexin}
A5422	76.9977	32.6063	121.389	3.72287	1.89641	0.00562307	0.148142	{VCCP01000005.1:972888:974776:+}	{XP_013938342.1; hypothetical protein TRIATDRAFT_42174 [Trichoderma atroviride IMI 206040]}	{NA}	{tre:TRIREDRAFT_62198; }	{NA}	{NA}	{GO:0015851; nucleobase transport; biological_process GO:0015205; nucleobase transmembrane transporter activity; molecular_function GO:0016020; membrane; cellular_component}	{NA}	{NA}	{NA}	{NA}	{NA}	{PF02133:Permease for cytosine/purines, uracil, thiamine, allantoin}
A5936	83.9078	46.5461	121.269	2.60536	1.38148	0.000331557	0.0182581	{VCCP01000005.1:4189061:4190274:+}	{XP_018175965.1; xylitol dehydrogenase XdhB [Purpureocillium lilacinum]}	{Q96V44; L-arabinitol 4-dehydrogenase }	{plj:VFPFJ_09140; K00008 SORD, gutB L-iditol 2-dehydrogenase 1.1.1.14 Metabolism; Carbohydrate metabolism; Pentose and glucuronate interconversions [PATH:ko00040] Metabolism; Carbohydrate metabolism; Fructose and mannose metabolism [PATH:ko00051] Metabolism; Global and overview maps; Metabolic pathways [PATH:ko01100]}	{7298873; KOG0024 Sorbitol dehydrogenase Q Secondary metabolites biosynthesis, transport and catabolism ;}	{NA}	{GO:0051287; NAD binding; molecular_function GO:0055114; oxidation-reduction process; biological_process GO:0008270; zinc ion binding; molecular_function GO:0016491; oxidoreductase activity; molecular_function GO:0016616; oxidoreductase activity, acting on the CH-OH group of donors, NAD or NADP as acceptor; molecular_function}	{PHI:2255; Q0U2A0 Abd1 13684 Parastagonospora nodorum Glume blotch Triticum (related: wheat) arabitol dehydrogenase Gene deletion: full unaffected pathogenicity}	{NA}	{NA}	{NA}	{NA}	{PF08240:Alcohol dehydrogenase GroES-like domain PF03721:UDP-glucose/GDP-mannose dehydrogenase family, NAD binding domain PF00107:Zinc-binding dehydrogenase}
A6528	82.1755	43.2446	121.106	2.8005	1.48568	0.00013759	0.00891776	{VCCP01000006.1:1552510:1553934:+}	{KFH48800.1; putative oxidoreductase-like protein [Acremonium chrysogenum ATCC 11550]}	{A0A024SMV2; D-xylose 1-dehydrogenase (NADP(+)) }	{maw:MAC_06557; }	{NA}	{NA}	{GO:0050661; NADP binding; molecular_function GO:0055114; oxidation-reduction process; biological_process GO:0016491; oxidoreductase activity; molecular_function}	{NA}	{NA}	{NA}	{NA}	{NA}	{PF03447:Homoserine dehydrogenase, NAD binding domain PF01408:Oxidoreductase family, NAD-binding Rossmann fold}
A6938	85.0866	51.6124	118.561	2.29714	1.19984	0.0390238	0.463977	{VCCP01000006.1:3522363:3523156:+}	{OAQ71556.1; tyrosyl-tRNA synthetase [Purpureocillium lilacinum]}	{NA}	{plj:VFPFJ_01769; K01866 YARS, tyrS tyrosyl-tRNA synthetase 6.1.1.1 Genetic Information Processing; Translation; Aminoacyl-tRNA biosynthesis [PATH:ko00970]}	{NA}	{NA}	{GO:0000166; nucleotide binding; molecular_function GO:0006418; tRNA aminoacylation for protein translation; biological_process GO:0004812; aminoacyl-tRNA ligase activity; molecular_function GO:0005524; ATP binding; molecular_function}	{NA}	{NA}	{NA}	{NA}	{NA}	{PF00579:tRNA synthetases class I (W and Y)}
A5485	64.98	11.8692	118.091	9.9493	3.31459	2.44063e-12	2.55359e-09	{VCCP01000005.1:1246302:1247514:-}	{RFU76928.1; hypothetical protein TARUN_5314 [Trichoderma arundinaceum]}	{NA}	{fpu:FPSE_08540; }	{NA}	{NA}	{GO:0005515; protein binding; molecular_function}	{NA}	{NA}	{NA}	{NA}	{NA}	{PF00397:WW domain}
A1125	88.0382	58.3057	117.771	2.01988	1.01427	0.0107558	0.216495	{VCCP01000001.1:2461781:2462662:+}	{OAQ80265.1; KxDL domain-containing protein [Purpureocillium lilacinum]}	{NA}	{plj:VFPFJ_06797; K22243 KXD1 biogenesis of lysosome-related organelles complex 1 subunit KXD1 -- }	{NA}	{NA}	{NA}	{NA}	{NA}	{NA}	{NA}	{NA}	{NA}
A7616	58.5096	0	117.019	Inf	Inf	2.10432e-12	2.55359e-09	{VCCP01000008.1:1945009:1945527:+}	{NA}	{NA}	{NA}	{NA}	{NA}	{NA}	{NA}	{NA}	{NA}	{NA}	{NA}	{NA}
A0776	83.2307	50.0676	116.394	2.32473	1.21706	0.0218554	0.335795	{VCCP01000001.1:1110488:1111458:+}	{KPM37123.1; hypothetical protein AK830_g9431 [Neonectria ditissima]}	{NA}	{tmn:UCRPA7_3514; }	{NA}	{NA}	{GO:0016787; hydrolase activity; molecular_function}	{NA}	{NA}	{NA}	{YES}	{NA}	{PF01975:Survival protein SurE}
A6988	77.2821	38.7622	115.802	2.9875	1.57894	0.00574503	0.149208	{VCCP01000006.1:327642:329459:+}	{PTB76406.1; hypothetical protein M440DRAFT_1439082 [Trichoderma longibrachiatum ATCC 18648]}	{NA}	{tre:TRIREDRAFT_120359; }	{NA}	{NA}	{GO:0005515; protein binding; molecular_function}	{NA}	{NA}	{NA}	{NA}	{NA}	{PF00168:C2 domain}
A4595	73.1753	31.355	114.996	3.66754	1.87481	1.41079e-05	0.00139631	{VCCP01000004.1:265334:268061:-}	{OPB42689.1; GH92 alpha-1,2-mannosidase [Trichoderma guizhouense]}	{D4ATR3; Uncharacterized secreted glycosidase ARB_07629 }	{tre:TRIREDRAFT_74198; }	{NA}	{NA}	{NA}	{NA}	{NA}	{NA}	{YES}	{ATY63987.1_; GH92 mannosyl-oligosaccharide 伪-1,2-mannosidase (EC 3.2.1.113); mannosyl-oligosaccharide 伪-1,3-mannosidase (EC 3.2.1.-);
A2164	79.4955	44.3352	114.656	2.58611	1.37079	0.000471004	0.0244655	{VCCP01000002.1:1465477:1466417:-}	{RFU74851.1; hypothetical protein TARUN_7420 [Trichoderma arundinaceum]}	{NA}	{tre:TRIREDRAFT_2319; }	{NA}	{NA}	{NA}	{NA}	{NA}	{NA}	{NA}	{NA}	{NA}
A4580	73.6672	32.8703	114.464	3.48229	1.80004	5.23029e-06	0.000617849	{VCCP01000004.1:1662030:1663592:+}	{PNY25415.1; Uncharacterized protein TCAP_04660 [Tolypocladium capitatum]}	{NA}	{tre:TRIREDRAFT_68086; }	{NA}	{NA}	{GO:0009271; phage shock; biological_process GO:0042802; identical protein binding; molecular_function GO:0030001; metal ion transport; biological_process GO:0046873; metal ion transmembrane transporter activity; molecular_function GO:0055085; transmembrane transport; biological_process GO:0043015; gamma-tubulin binding; molecular_function GO:0016020; membrane; cellular_component GO:0006355; regu…	{NA}	{NA}	{NA}	{NA}	{NA}	{PF14073:Centrosome localisation domain of Cep57 PF06667:Phage shock protein B PF01544:CorA-like Mg2+ transporter protein}
A5120	83.245	53.056	113.434	2.13801	1.09627	0.00842527	0.191042	{VCCP01000004.1:4243929:4245926:+}	{POR35665.1; Phosphoinositide phospholipase C [Tolypocladium paradoxum]}	{NA}	{plj:VFPFJ_05766; }	{NA}	{NA}	{GO:0007165; signal transduction; biological_process GO:0004435; phosphatidylinositol phospholipase C activity; molecular_function GO:0035556; intracellular signal transduction; biological_process GO:0006629; lipid metabolic process; biological_process}	{NA}	{NA}	{NA}	{NA}	{NA}	{PF00387:Phosphatidylinositol-specific phospholipase C, Y domain}
A4156	65.6959	18.1765	113.215	6.22866	2.63892	3.60867e-06	0.000463683	{VCCP01000003.1:4883405:4885218:-}	{KJZ70241.1; hypothetical protein HIM_10355 [Hirsutella minnesotensis 3608]}	{NA}	{plj:VFPFJ_10450; K19069 CDH cellobiose dehydrogenase (acceptor) 1.1.99.18 }	{NA}	{NA}	{GO:0050660; flavin adenine dinucleotide binding; molecular_function GO:0008033; tRNA processing; biological_process GO:0016117; carotenoid biosynthetic process; biological_process GO:0016491; oxidoreductase activity; molecular_function GO:0016614; oxidoreductase activity, acting on CH-OH group of donors; molecular_function GO:0055114; oxidation-reduction process; biological_process GO:0016705; o…	{NA}	{NA}	{NA}	{YES}	{ATY58895.1_; AA3_1 cellobiose dehydrogenase (EC 1.1.99.18); glucose 1-oxidase (EC 1.1.3.4); aryl alcohol oxidase (EC 1.1.3.7); alcohol oxidase(EC 1.1.3.13); pyranose oxidase (EC 1.1.3.10) -}	{PF01266:FAD dependent oxidoreductase PF01134:Glucose inhibited division protein A PF05199:GMC oxidoreductase PF00732:GMC oxidoreductase PF07992:Pyridine nucleotide-disulphide oxidoreductase PF05834:Lycopene cyclase protein}
A2814	82.2092	51.8023	112.616	2.17396	1.12033	0.0379515	0.456619	{VCCP01000002.1:4952712:4954181:+}	{RFU78175.1; beta-lactamase family [Trichoderma arundinaceum]}	{Q7S6X6; Actin-related protein 6 }	{plj:VFPFJ_02572; K11662 ACTR6, ARP6 actin-related protein 6 -- }	{NA}	{NA}	{NA}	{NA}	{NA}	{NA}	{NA}	{NA}	{NA}
A6502	68.992	25.5794	112.405	4.39434	2.13565	1.6359e-06	0.000254922	{VCCP01000006.1:1474609:1476897:+}	{POR34752.1; ATPase family AAA domain-containing protein 3B [Tolypocladium paradoxum]}	{NA}	{fpu:FPSE_12142; }	{NA}	{NA}	{GO:0016851; magnesium chelatase activity; molecular_function GO:0005524; ATP binding; molecular_function GO:0015979; photosynthesis; biological_process GO:0016887; ATPase activity; molecular_function GO:0015995; chlorophyll biosynthetic process; biological_process GO:0003678; DNA helicase activity; molecular_function}	{NA}	{NA}	{NA}	{NA}	{NA}	{PF00004:ATPase family associated with various cellular activities (AAA) PF06068:TIP49 C-terminus PF07728:AAA domain (dynein-related subfamily) PF01078:Magnesium chelatase, subunit ChlI}
A4804	176.035	239.804	112.267	0.46816	-1.09493	0.0297199	0.402351	{VCCP01000004.1:2552717:2554423:+}	{OPB37100.1; Myo-inositol-1-phosphate synthase [Trichoderma guizhouense]}	{Q54N49; Inositol-3-phosphate synthase }	{tre:TRIREDRAFT_79059; K01858 INO1, ISYNA1 myo-inositol-1-phosphate synthase 5.5.1.4 Metabolism; Biosynthesis of other secondary metabolites; Streptomycin biosynthesis [PATH:ko00521] Metabolism; Carbohydrate metabolism; Inositol phosphate metabolism [PATH:ko00562] Metabolism; Global and overview maps; Metabolic pathways [PATH:ko01100] Metabolism; Global and overview maps; Biosynthesis of antibiot…	{At2g22240; KOG0693 Myo-inositol-1-phosphate synthase I Lipid transport and metabolism ;}	{NA}	{GO:0008654; phospholipid biosynthetic process; biological_process GO:0006021; inositol biosynthetic process; biological_process GO:0004512; inositol-3-phosphate synthase activity; molecular_function}	{NA}	{NA}	{NA}	{NA}	{NA}	{PF07994:Myo-inositol-1-phosphate synthase}
A0623	62.2451	12.5334	111.957	8.9327	3.1591	0.00028968	0.0167056	{VCCP01000001.1:7073541:7076283:+}	{XP_023093314.1; unnamed protein product [Aspergillus oryzae]}	{NA}	{aor:AO090011000009; }	{NA}	{NA}	{GO:0047800; cysteamine dioxygenase activity; molecular_function GO:0017172; cysteine dioxygenase activity; molecular_function GO:0055114; oxidation-reduction process; biological_process GO:0046439; L-cysteine metabolic process; biological_process GO:0005506; iron ion binding; molecular_function}	{NA}	{NA}	{NA}	{NA}	{NA}	{PF05995:Cysteine dioxygenase type I PF07847:Protein of unknown function (DUF1637)}
A1952	79.2084	47.1364	111.28	2.36082	1.23929	0.0375375	0.453912	{VCCP01000002.1:608657:611160:+}	{PWI70884.1; NEDD8-like protein (RubA) [Purpureocillium lilacinum]}	{NA}	{aor:AO090011000156; }	{NA}	{NA}	{NA}	{NA}	{NA}	{NA}	{YES}	{NA}	{NA}
A1747	65.1813	19.106	111.257	5.82312	2.54179	3.41318e-08	9.61466e-06	{VCCP01000002.1:5913562:5914620:-}	{KPM38778.1; hypothetical protein AK830_g7772 [Neonectria ditissima]}	{NA}	{fox:FOXG_03305; }	{NA}	{NA}	{GO:0008270; zinc ion binding; molecular_function GO:0005634; nucleus; cellular_component GO:0000981; sequence-specific DNA binding RNA polymerase II transcription factor activity; molecular_function GO:0006355; regulation of transcription, DNA-dependent; biological_process GO:0016779; nucleotidyltransferase activity; molecular_function}	{PHI:5692; G4N6I1 FZC87 318829 Magnaporthe oryzae Rice blast Hordeum vulgare (related: barley) Zn2Cys6 transcription factor Gene deletion: full unaffected pathogenicity}	{NA}	{NA}	{NA}	{NA}	{PF00172:Fungal Zn(2)-Cys(6) binuclear cluster domain PF10620:Phosphoribosyl-dephospho-CoA transferase MdcG}
A1821	65.8562	22.3855	109.327	4.88382	2.28801	0.0010286	0.044842	{VCCP01000002.1:6278423:6280497:-}	{OPB44983.1; Sterol O-acyltransferase/Diacylglycerol O-acyltransferase [Trichoderma guizhouense]}	{Q9UU82; Probable sterol O-acyltransferase 2 }	{fox:FOXG_04347; K00637 SOAT sterol O-acyltransferase 2.3.1.26 Metabolism; Lipid metabolism; c biosynthesis [PATH:ko00100] Organismal Systems; Digestive system; Cholesterol metabolism [PATH:ko04979]}	{SPCP1E11.05c; KOG0380 Sterol O-acyltransferase/Diacylglycerol O-acyltransferase I Lipid transport and metabolism ;}	{NA}	{NA}	{NA}	{NA}	{NA}	{NA}	{NA}	{NA}
A4762	69.0355	28.8135	109.258	3.7919	1.92292	0.000152092	0.00960275	{VCCP01000004.1:326985:328264:+}	{OTA03058.1; peptidyl arginine deiminase [Trichoderma parareesei]}	{NA}	{tre:TRIREDRAFT_80980; }	{NA}	{NA}	{GO:0009446; putrescine biosynthetic process; biological_process GO:0004668; protein-arginine deiminase activity; molecular_function}	{NA}	{NA}	{NA}	{NA}	{NA}	{PF04371:Porphyromonas-type peptidyl-arginine deiminase}
A2187	77.4981	45.9098	109.086	2.3761	1.2486	0.00280146	0.0880596	{VCCP01000002.1:1592358:1592756:+}	{OPB38361.1; Prolyl endopeptidase [Trichoderma guizhouense]}	{P37479; Uncharacterized protein YycE }	{plj:VFPFJ_04339; }	{NA}	{NA}	{NA}	{NA}	{NA}	{NA}	{NA}	{NA}	{NA}
A4293	192.815	277.086	108.543	0.39173	-1.35207	2.76246e-05	0.00246735	{VCCP01000004.1:5333778:5334768:-}	{XP_016603026.1; Glutathione S-transferase/chloride channel, C-terminal [Penicillium expansum]}	{NA}	{afv:AFLA_023740; K04097 HPGDS prostaglandin-H2 D-isomerase / glutathione transferase 5.3.99.2 2.5.1.18 Metabolism; Metabolism of other amino acids; Glutathione metabolism [PATH:ko00480] Metabolism; Lipid metabolism; Arachidonic acid metabolism [PATH:ko00590] Metabolism; Xenobiotics biodegradation and metabolism; Metabolism of xenobiotics by cytochrome P450 [PATH:ko00980] Metabolism; Xenobiotics …	{NA}	{NA}	{GO:0005515; protein binding; molecular_function GO:0006626; protein targeting to mitochondrion; biological_process GO:0005741; mitochondrial outer membrane; cellular_component}	{NA}	{NA}	{NA}	{NA}	{NA}	{PF10568:Outer mitochondrial membrane transport complex protein PF02798:Glutathione S-transferase, N-terminal domain}
A2907	73.7251	40.3281	107.122	2.65627	1.4094	0.000947092	0.042431	{VCCP01000003.1:5029287:5029856:-}	{RFU81197.1; hypothetical protein TARUN_1043 [Trichoderma arundinaceum]}	{P35200; Protein UPS2, mitochondrial }	{tre:TRIREDRAFT_81803; }	{YLR168c; KOG3336 Predicted member of the intramitochondrial sorting protein family U Intracellular trafficking, secretion, and vesicular transport ;}	{NA}	{NA}	{NA}	{NA}	{NA}	{NA}	{NA}	{NA}
A6184	61.4629	15.981	106.945	6.69202	2.74244	9.53994e-05	0.00659156	{VCCP01000005.1:5280981:5282110:+}	{KHN95222.1; bZIP transcription factor [Metarhizium album ARSEF 1941]}	{NA}	{maw:MAC_04517; }	{NA}	{NA}	{GO:0003700; sequence-specific DNA binding transcription factor activity; molecular_function GO:0006468; protein phosphorylation; biological_process GO:0007049; cell cycle; biological_process GO:0004715; non-membrane spanning protein tyrosine kinase activity; molecular_function GO:0006355; regulation of transcription, DNA-dependent; biological_process GO:0006914; autophagy; biological_process GO:…	{NA}	{NA}	{NA}	{NA}	{NA}	{PF04111:Autophagy protein Apg6 PF08919:F-actin binding PF00170:bZIP transcription factor PF04977:Septum formation initiator}
A6102	78.871	52.4166	105.325	2.00939	1.00676	0.00372369	0.107796	{VCCP01000005.1:4958714:4959802:+}	{NA}	{NA}	{NA}	{NA}	{NA}	{NA}	{NA}	{NA}	{NA}	{NA}	{NA}	{NA}
A2811	70.1547	35.6569	104.652	2.93499	1.55335	0.00044761	0.0235849	{VCCP01000002.1:406735:408340:-}	{KOS23011.1; Mannan endo-1 [Escovopsis weberi]}	{Q75DG6; Mannan endo-1,6-alpha-mannosidase DCW1 }	{tre:TRIREDRAFT_69123; K08257 E3.2.1.101 mannan endo-1,6-alpha-mannosidase 3.2.1.101 }	{NA}	{NA}	{NA}	{NA}	{NA}	{CHG06520.1; P450,CYP52 P450_Cgo015 http://p450.riceblast.snu.ac.kr/class.php?a=dv_sequence&id=136&spe_id=45371&ref_id=150}	{NA}	{CEF75792.1_; GH76 伪-1,6-mannanase (EC 3.2.1.101) -}	{NA}
A5322	63.2975	23.7342	102.861	4.33387	2.11566	0.0400326	0.469304	{VCCP01000005.1:593294:597532:+}	{XP_024768148.1; hypothetical protein M431DRAFT_100133 [Trichoderma harzianum CBS 226.95]}	{S0DZN4; Efflux pump bik6 }	{tre:TRIREDRAFT_62747; }	{SPBC947.06c; KOG0255 Synaptic vesicle transporter SVOP and related transporters (major facilitator superfamily) R General function prediction only ;}	{NA}	{GO:0016021; integral to membrane; cellular_component GO:0055085; transmembrane transport; biological_process GO:0022857; transmembrane transporter activity; molecular_function}	{NA}	{NA}	{NA}	{NA}	{NA}	{PF00083:Sugar (and other) transporter PF07690:Major Facilitator Superfamily}
A0621	296.24	489.636	102.845	0.210043	-2.25124	0.0385536	0.459881	{VCCP01000001.1:7066542:7068003:-}	{OAQ71804.1; regulatory P domain-containing protein [Purpureocillium lilacinum]}	{NA}	{plj:VFPFJ_02038; }	{NA}	{NA}	{NA}	{NA}	{NA}	{NA}	{YES}	{NA}	{NA}
A2082	75.6427	49.5616	101.724	2.05247	1.03736	0.0466721	0.510951	{VCCP01000002.1:1096846:1098199:+}	{KND87857.1; hypothetical protein TOPH_07497 [Tolypocladium ophioglossoides CBS 100239]}	{NA}	{plj:VFPFJ_00757; }	{NA}	{NA}	{GO:0055085; transmembrane transport; biological_process GO:0022857; transmembrane transporter activity; molecular_function GO:0016021; integral to membrane; cellular_component}	{NA}	{NA}	{NA}	{NA}	{NA}	{PF00083:Sugar (and other) transporter}
A1806	71.096	40.927	101.265	2.47428	1.30701	0.00109274	0.0464476	{VCCP01000002.1:6229425:6229700:-}	{KND91769.1; hypothetical protein TOPH_03440 [Tolypocladium ophioglossoides CBS 100239]}	{NA}	{plj:VFPFJ_02837; }	{NA}	{NA}	{GO:0003824; NA}	{NA}	{NA}	{NA}	{NA}	{NA}	{PF06827:Zinc finger found in FPG and IleRS}
A3727	66.3343	32.6414	100.027	3.06443	1.61562	0.00087964	0.0405188	{VCCP01000003.1:3319100:3320751:-}	{XP_013958007.1; hypothetical protein TRIVIDRAFT_89297 [Trichoderma virens Gv29-8]}	{P32375; Allantoinase }	{tre:TRIREDRAFT_123795; K01466 allB allantoinase 3.5.2.5 Metabolism; Nucleotide metabolism; Purine metabolism [PATH:ko00230] Metabolism; Global and overview maps; Metabolic pathways [PATH:ko01100] Metabolism; Global and overview maps; Microbial metabolism in diverse environments [PATH:ko01120]}	{YIR027c; KOG2584 Dihydroorotase and related enzymes F Nucleotide transport and metabolism ;}	{NA}	{GO:0016787; hydrolase activity; molecular_function}	{NA}	{NA}	{NA}	{NA}	{NA}	{PF01979:Amidohydrolase family}
A0441	71.3534	43.7025	99.0044	2.26542	1.17978	0.0023111	0.0776443	{VCCP01000001.1:6302776:6305001:-}	{KND94655.1; hypothetical protein TOPH_00411 [Tolypocladium ophioglossoides CBS 100239]}	{NA}	{plj:VFPFJ_05376; }	{NA}	{NA}	{NA}	{NA}	{NA}	{NA}	{NA}	{NA}	{NA}
A6121	68.1966	38.5032	97.89	2.54239	1.34618	0.00183683	0.0651584	{VCCP01000005.1:5044523:5045019:-}	{KJK80493.1; hypothetical protein H634G_04732 [Metarhizium anisopliae BRIP 53284|Metarhizium anisopliae BRIP 53293]}	{NA}	{NA}	{NA}	{NA}	{NA}	{NA}	{NA}	{NA}	{NA}	{NA}	{NA}
A1448	66.1837	34.4991	97.8683	2.83684	1.50428	0.000604533	0.0299162	{VCCP01000001.1:4245687:4249500:-}	{RFU75606.1; hypothetical protein TARUN_6666 [Trichoderma arundinaceum]}	{NA}	{tre:TRIREDRAFT_122366; }	{NA}	{NA}	{NA}	{PHI:803; G4MRP7 MGG_04629 318829 Magnaporthe oryzae Rice blast Oryza sativa (related: rice) Hypothetical protein Gene disruption reduced virulence}	{A4QVA7_MAGO7; MGG_04629 EDJ95969.1 1340 Magnaporthe oryzae 242507 Unknown 15846337 XP_362184.2, XM_362184.2 {ID:PF06011; Description: TRP} Poaceae, especially important on Oryzae herb Rice blast Rice Blast }	{NA}	{NA}	{NA}	{NA}
A5514	69.116	41.8221	96.41	2.30524	1.20492	0.00380274	0.109651	{VCCP01000005.1:1352654:1354758:+}	{RFU77093.1; hypothetical protein TARUN_5138 [Trichoderma arundinaceum]}	{E5DG73; Zinc cluster transcription factor acuM }	{tre:TRIREDRAFT_78799; }	{NA}	{NA}	{NA}	{PHI:1962; V6QY41 GzZC277 5518 Fusarium graminearum Fusarium ear blight Triticum (related: wheat) transcription factor Gene deletion unaffected pathogenicity}	{NA}	{NA}	{NA}	{NA}	{NA}
A1925	257.05	418.176	95.9246	0.229388	-2.12414	1.48026e-12	2.16828e-09	{VCCP01000002.1:6642816:6647145:-}	{XP_024759794.1; hypothetical protein M441DRAFT_37977 [Trichoderma asperellum CBS 433.97]}	{Q4WD45; Fumipyrrole biosynthesis protein C }	{aor:AO090003001279; }	{NA}	{NA}	{GO:0004363; glutathione synthase activity; molecular_function GO:0006750; glutathione biosynthetic process; biological_process GO:0009058; biosynthetic process; biological_process GO:0008716; D-alanine-D-alanine ligase activity; molecular_function GO:0046872; metal ion binding; molecular_function GO:0005524; ATP binding; molecular_function GO:0030170; pyridoxal phosphate binding; molecular_funct…	{NA}	{NA}	{NA}	{NA}	{NA}	{PF02955:Prokaryotic glutathione synthetase, ATP-grasp domain PF00202:Aminotransferase class-III PF02655:ATP-grasp domain PF00155:Aminotransferase class I and II PF07478:D-ala D-ala ligase C-terminus}
A0615	67.3637	39.6128	95.1146	2.40111	1.2637	0.00164168	0.0600512	{VCCP01000001.1:7043942:7044814:+}	{KPM37268.1; hypothetical protein AK830_g9282 [Neonectria ditissima]}	{NA}	{maw:MAC_08845; }	{NA}	{NA}	{NA}	{NA}	{NA}	{NA}	{NA}	{NA}	{NA}
A5280	58.9252	23.1285	94.7219	4.09546	2.03403	1.56377e-06	0.00024898	{VCCP01000004.1:4873364:4875319:+}	{NA}	{NA}	{fox:FOXG_02311; }	{NA}	{NA}	{GO:0004115; 3',5'-cyclic-AMP phosphodiesterase activity; molecular_function GO:0006198; cAMP catabolic process; biological_process}	{NA}	{NA}	{NA}	{NA}	{NA}	{PF02112:cAMP phosphodiesterases class-II}
A1681	149.437	204.178	94.696	0.463792	-1.10845	0.00127953	0.051209	{VCCP01000002.1:5644752:5646788:-}	{OPB36740.1; hypothetical protein A0O28_0058200 [Trichoderma guizhouense]}	{NA}	{tre:TRIREDRAFT_77593; }	{NA}	{NA}	{NA}	{NA}	{NA}	{NA}	{NA}	{NA}	{NA}
A0491	68.9584	45.1637	92.753	2.0537	1.03823	0.00801618	0.184045	{VCCP01000001.1:589993:592157:-}	{XP_013940084.1; hypothetical protein TRIATDRAFT_287250 [Trichoderma atroviride IMI 206040]}	{NA}	{maw:MAC_03932; }	{NA}	{NA}	{GO:0055114; oxidation-reduction process; biological_process GO:0016491; oxidoreductase activity; molecular_function}	{NA}	{NA}	{NA}	{YES}	{NA}	{PF00175:Oxidoreductase NAD-binding domain }
A1773	50.2368	7.91697	92.5565	11.6909	3.54732	1.00952e-10	6.16141e-08	{VCCP01000002.1:6020361:6021132:+}	{OAA77110.1; hypothetical protein LEL_06794 [Cordyceps confragosa RCEF 1005]}	{NA}	{nhe:NECHADRAFT_79920; }	{NA}	{NA}	{NA}	{NA}	{NA}	{NA}	{YES}	{NA}	{NA}
A2794	62.8212	33.9192	91.7233	2.70417	1.43519	0.00149221	0.0569216	{VCCP01000002.1:4876595:4877020:+}	{RFU34990.1; hypothetical protein B7463_g1353, partial [Scytalidium lignicola]}	{NA}	{din:Selin_2160; }	{NA}	{NA}	{GO:0016853; isomerase activity; molecular_function GO:0006725; cellular aromatic compound metabolic process; biological_process}	{NA}	{NA}	{NA}	{NA}	{NA}	{PF14552:Tautomerase enzyme PF01361:Tautomerase enzyme}
A7530	63.3526	34.9927	91.7124	2.6209	1.39006	0.00983397	0.207043	{VCCP01000008.1:342420:343639:+}	{RDW72838.1; hypothetical protein BP6252_06745 [Coleophoma cylindrospora]}	{P54006; Protein TOXD }	{ela:UCREL1_8207; }	{NA}	{NA}	{GO:0016491; oxidoreductase activity; molecular_function GO:0008270; zinc ion binding; molecular_function GO:0055114; oxidation-reduction process; biological_process}	{NA}	{NA}	{NA}	{NA}	{NA}	{PF08240:Alcohol dehydrogenase GroES-like domain PF00107:Zinc-binding dehydrogenase}
A5021	281.511	471.62	91.4031	0.193807	-2.36731	1.75568e-05	0.00169192	{VCCP01000004.1:3844830:3846201:+}	{ATY59163.1; hypothetical protein A9K55_003251 [Cordyceps militaris]}	{NA}	{cmt:CCM_05883; }	{NA}	{NA}	{GO:0019028; viral capsid; cellular_component}	{NA}	{NA}	{NA}	{YES}	{NA}	{PF06112:Gammaherpesvirus capsid protein}
A6318	56.1596	21.0149	91.3043	4.34475	2.11927	0.0190868	0.312503	{VCCP01000006.1:802227:803048:+}	{KND92051.1; putative methyltransferase C1B3.06c [Tolypocladium ophioglossoides CBS 100239]}	{NA}	{plj:VFPFJ_06490; }	{NA}	{NA}	{GO:0008171; O-methyltransferase activity; molecular_function GO:0009877; nodulation; biological_process GO:0006400; tRNA modification; biological_process GO:0004719; protein-L-isoaspartate (D-aspartate) O-methyltransferase activity; molecular_function GO:0008649; rRNA methyltransferase activity; molecular_function GO:0008276; protein methyltransferase activity; molecular_function GO:0005737; cyt…	{NA}	{NA}	{NA}	{NA}	{NA}	{PF00891:O-methyltransferase PF06325:Ribosomal protein L11 methyltransferase (PrmA) PF02353:Mycolic acid cyclopropane synthetase PF08241:Methyltransferase domain PF00398:Ribosomal RNA adenine dimethylase PF01209:ubiE/COQ5 methyltransferase family PF02527:rRNA small subunit methyltransferase G PF05175:Methyltransferase small domain PF01135:Protein-L-isoaspartate(D-aspartate) O-methyltransferase (P…
A3180	68.1369	45.278	90.9957	2.00971	1.00699	0.0297659	0.402351	{VCCP01000003.1:6215674:6217476:-}	{POR39728.1; Uncharacterized protein TPAR_00083 [Tolypocladium paradoxum]}	{NA}	{tre:TRIREDRAFT_109285; }	{NA}	{NA}	{NA}	{NA}	{NA}	{NA}	{NA}	{NA}	{NA}
A0440	67.188	43.897	90.479	2.06116	1.04346	0.00933653	0.201713	{VCCP01000001.1:6299908:6302304:+}	{RFU79090.1; mitochondrial intermediate peptidase [Trichoderma arundinaceum]}	{A4RF25; Mitochondrial intermediate peptidase }	{tre:TRIREDRAFT_76502; K01410 MIPEP mitochondrial intermediate peptidase 3.4.24.59 }	{NA}	{NA}	{GO:0006508; proteolysis; biological_process GO:0004222; metalloendopeptidase activity; molecular_function}	{NA}	{NA}	{NA}	{NA}	{NA}	{PF01432:Peptidase family M3}
A0486	60.0717	32.1076	88.0358	2.7419	1.45517	0.00345003	0.102246	{VCCP01000001.1:6501899:6504433:+}	{RFU72516.1; long chain fatty alcohol oxidase [Trichoderma arundinaceum]}	{NA}	{plj:VFPFJ_05437; }	{NA}	{NA}	{GO:0016616; oxidoreductase activity, acting on the CH-OH group of donors, NAD or NADP as acceptor; molecular_function GO:0050660; flavin adenine dinucleotide binding; molecular_function GO:0051287; NAD binding; molecular_function GO:0016614; oxidoreductase activity, acting on CH-OH group of donors; molecular_function GO:0016491; oxidoreductase activity; molecular_function GO:0055114; oxidation-r…	{NA}	{NA}	{NA}	{NA}	{NA}	{PF03721:UDP-glucose/GDP-mannose dehydrogenase family, NAD binding domain PF05199:GMC oxidoreductase PF01266:FAD dependent oxidoreductase PF00732:GMC oxidoreductase PF07992:Pyridine nucleotide-disulphide oxidoreductase}
A3295	142.848	198.607	87.0885	0.438497	-1.18936	0.000294103	0.0168282	{VCCP01000003.1:967262:968496:+}	{EQL00789.1; glucosamine-6-phosphate deaminase [Ophiocordyceps sinensis CO18]}	{A6L7Q8; Glucosamine-6-phosphate deaminase }	{plj:VFPFJ_02757; K02564 nagB, GNPDA glucosamine-6-phosphate deaminase 3.5.99.6 Metabolism; Carbohydrate metabolism; Amino sugar and nucleotide sugar metabolism [PATH:ko00520] Metabolism; Global and overview maps; Metabolic pathways [PATH:ko01100]}	{Hs13027378; KOG3148 Glucosamine-6-phosphate isomerase G Carbohydrate transport and metabolism ;}	{NA}	{GO:0005975; carbohydrate metabolic process; biological_process}	{PHI:5472; G4NB53 MoDeam 318829 Magnaporthe oryzae Rice blast Oryza sativa (related: rice) GlcN-6-phosphate deaminase Gene deletion: full; gene complementation reduced virulence}	{Q9C1S8_CANAL; CANAG1 BAB43821.1 248 Candida albicans 5476 Unknown Unknown Unknown {ID:PF01182; Description: Glucosamine_iso} Isolated from a wide variety of substrates including humans animals invasive candidal disease invasive candidal disease {ID:0004342; Method: IEA:InterPro; Description: F:glucosamine-6-phosphate deaminase activity} {ID:0006044; Method: IEA:InterPro; Description: P:N-acetylg…	{NA}	{NA}	{NA}	{PF01182:Glucosamine-6-phosphate isomerases/6-phosphogluconolactonase}
A3543	58.0579	30.9936	85.1222	2.74644	1.45756	0.000443708	0.0235487	{VCCP01000003.1:1905017:1907256:-}	{POR33288.1; Phosphoinositide phospholipase C [Tolypocladium paradoxum]}	{NA}	{nhe:NECHADRAFT_36534; }	{NA}	{NA}	{GO:0045735; NA GO:0035556; intracellular signal transduction; biological_process GO:0004435; phosphatidylinositol phospholipase C activity; molecular_function GO:0009405; pathogenesis; biological_process GO:0007165; signal transduction; biological_process GO:0006629; lipid metabolic process; biological_process}	{PHI:2018; G4N054 MoPLC2 318829 Magnaporthe oryzae Rice blast Oryza sativa (related: rice) NA Gene deletion: full; gene complementation loss of pathogenicity}	{NA}	{NA}	{NA}	{NA}	{PF08027:Albumin I chain b PF00387:Phosphatidylinositol-specific phospholipase C, Y domain}
A4013	59.6357	34.4874	84.784	2.45841	1.29772	0.00107719	0.0462935	{VCCP01000003.1:4370376:4371155:+}	{KND92768.1; hypothetical protein TOPH_02593 [Tolypocladium ophioglossoides CBS 100239]}	{NA}	{plj:VFPFJ_04895; }	{NA}	{NA}	{GO:0038032; NA}	{PHI:2432; I1RKA4 FgRgsA 5518 Fusarium graminearum Fusarium head blight Triticum (related: wheat) Regulators of G protein Gene deletion: full; gene complementation reduced virulence}	{NA}	{NA}	{NA}	{NA}	{PF00615:Regulator of G protein signaling domain}
A5950	49.8991	16.3459	83.4523	5.10538	2.35202	4.78403e-06	0.00058397	{VCCP01000005.1:4242340:4247215:+}	{XP_024760329.1; hypothetical protein M441DRAFT_193557 [Trichoderma asperellum CBS 433.97]}	{NA}	{tre:TRIREDRAFT_79510; }	{NA}	{NA}	{GO:0019013; viral nucleocapsid; cellular_component GO:0006810; transport; biological_process GO:0042626; ATPase activity, coupled to transmembrane movement of substances; molecular_function GO:0003924; GTPase activity; molecular_function GO:0055085; transmembrane transport; biological_process GO:0005524; ATP binding; molecular_function GO:0016887; ATPase activity; molecular_function GO:0019083; …	{NA}	{NA}	{NA}	{NA}	{NA}	{PF00664:ABC transporter transmembrane region PF01926:50S ribosome-binding GTPase PF00437:Type II/IV secretion system protein PF01695:IstB-like ATP binding protein PF02477:Nucleocapsid N protein PF02456:Adenovirus IVa2 protein PF00005:ABC transporter PF03193:Protein of unknown function, DUF258}
A6128	59.5219	36.1345	82.9093	2.29447	1.19816	0.00488281	0.134443	{VCCP01000005.1:5070695:5072803:+}	{POR35086.1; Rab guanine nucleotide exchange factor sec2 [Tolypocladium paradoxum]}	{NA}	{tre:TRIREDRAFT_59542; K19940 SEC2 Rab guanine nucleotide exchange factor SEC2 -- }	{NA}	{NA}	{GO:0009288; bacterial-type flagellum; cellular_component GO:0055085; transmembrane transport; biological_process GO:0046873; metal ion transmembrane transporter activity; molecular_function GO:0030001; metal ion transport; biological_process GO:0016020; membrane; cellular_component GO:0007155; cell adhesion; biological_process GO:0009405; pathogenesis; biological_process}	{NA}	{NA}	{NA}	{NA}	{NA}	{PF05791:Bacillus haemolytic enterotoxin (HBL) PF07195:Flagellar hook-associated protein 2 C-terminus PF01544:CorA-like Mg2+ transporter protein}
A2583	283.102	484.641	81.563	0.168296	-2.57093	8.01187e-12	7.33486e-09	{VCCP01000002.1:4163468:4164324:+}	{XP_018181412.1; secreted protein [Purpureocillium lilacinum]}	{D4AK18; Uncharacterized secreted protein ARB_06907 }	{plj:VFPFJ_01854; }	{NA}	{NA}	{NA}	{NA}	{NA}	{NA}	{YES}	{NA}	{NA}
A2824	54.0288	26.6222	81.4354	3.05892	1.61302	0.000100328	0.0068673	{VCCP01000002.1:4989638:4991605:+}	{RFU78166.1; zinc finger domain-containing [Trichoderma arundinaceum]}	{NA}	{tre:TRIREDRAFT_60981; }	{NA}	{NA}	{GO:0046872; metal ion binding; molecular_function}	{PHI:1399; I1RV74 GzC2H062 5518 Fusarium graminearum Fusarium ear blight Triticum (related: wheat) transcription factor Gene deletion unaffected pathogenicity}	{NA}	{NA}	{NA}	{NA}	{PF00096:Zinc finger, C2H2 type}
A6497	57.7747	34.9393	80.6102	2.30715	1.20611	0.00572444	0.149208	{VCCP01000006.1:1457374:1459230:+}	{KND91549.1; General amino acid permease AGP2, partial [Tolypocladium ophioglossoides CBS 100239]}	{P38090; General amino acid permease AGP2 }	{maw:MAC_04250; K16261 YAT yeast amino acid transporter -- }	{YBR132c; KOG1286 Amino acid transporters E Amino acid transport and metabolism ;}	{gnl|TC-DB|P38090; 2.A.3.10.19 General amino acid permease AGP2 - Saccharomyces cerevisiae (Baker's yeast).}	{GO:0055085; transmembrane transport; biological_process GO:0003333; amino acid transmembrane transport; biological_process GO:0006810; transport; biological_process GO:0016020; membrane; cellular_component GO:0015171; amino acid transmembrane transporter activity; molecular_function}	{NA}	{NA}	{ATEG_07313.1; E-classP450,groupIV P450_Ate082 http://p450.riceblast.snu.ac.kr/class.php?a=dv_sequence&id=591&spe_id=421&ref_id=189}	{NA}	{NA}	{PF13520:Amino acid permease PF00324:Amino acid permease}
A3731	46.9039	13.3927	80.4151	6.0044	2.58602	0.00152997	0.057863	{VCCP01000003.1:3333072:3334659:-}	{POR31605.1; UNC93-like protein [Tolypocladium paradoxum]}	{Q9URX1; UNC93-like protein C922.05c }	{plj:VFPFJ_02062; }	{SPAC922.05c; KOG3098 Uncharacterized conserved protein S Function unknown ;}	{gnl|TC-DB|Q5A7S4; 2.A.1.58.1 Putative uncharacterized protein - Candida albicans (Yeast).}	{GO:0016021; integral to membrane; cellular_component GO:0055085; transmembrane transport; biological_process}	{NA}	{NA}	{NA}	{NA}	{NA}	{PF03124:EXS family PF07690:Major Facilitator Superfamily}
A2547	52.5888	25.3739	79.8038	3.14512	1.65311	0.00989631	0.207043	{VCCP01000002.1:4025450:4027269:-}	{XP_024763594.1; hypothetical protein M441DRAFT_160507 [Trichoderma asperellum CBS 433.97]}	{K0E3U9; Major facilitator-type transporter ecdD }	{nhe:NECHADRAFT_70512; }	{YDL138w; KOG0254 Predicted transporter (major facilitator superfamily) R General function prediction only ;}	{gnl|TC-DB|Q2MEV7; 2.A.1.1.51 Glucose/xylose symporter 1 - Candida intermedia.}	{GO:0016021; integral to membrane; cellular_component GO:0022857; transmembrane transporter activity; molecular_function GO:0055085; transmembrane transport; biological_process}	{PHI:4024; G4N740 MoST1 318829 Magnaporthe oryzae Rice blast Oryza sativa (related: rice) hexose transporter-like protein Gene disruption; gene complementation unaffected pathogenicity}	{Q5ANE1_CANAL; SNF3 EAL04310.1 748 Candida albicans 5476 SIMILARITY: Belongs to the major facilitator superfamily. Sugar transporter (TC 2.A.1.1) family.; CAUTION: The sequence shown here is derived from an EMBL/GenBank/DDBJ whole genome shotgun (WGS) entry which is preliminary data. 15123810 XP_723026.1, XM_717933.1, XP_723173.1, XM_718080.1 {ID:PF00083; Description: Sugar_tr} Isolated from a wi…	{NA}	{NA}	{NA}	{PF00083:Sugar (and other) transporter PF07690:Major Facilitator Superfamily}
A3252	45.6706	11.6593	79.6818	6.83415	2.77276	5.58732e-08	1.41109e-05	{VCCP01000003.1:818486:819727:-}	{OTA04621.1; Zn2Cys6 transcriptional regulator [Trichoderma parareesei]}	{NA}	{tre:TRIREDRAFT_58389; }	{NA}	{NA}	{NA}	{NA}	{NA}	{NA}	{NA}	{NA}	{NA}
A7586	53.7637	28.001	79.5265	2.84013	1.50596	0.0025696	0.0829062	{VCCP01000008.1:366261:368133:+}	{ETS02830.1; glycoside hydrolase family 79 protein [Trichoderma reesei RUT C-30]}	{Q7SFB0; Beta-glucuronidase }	{plj:VFPFJ_00414; }	{NA}	{NA}	{NA}	{NA}	{NA}	{NA}	{YES}	{CAP59870.1_; GH79 尾-glucuronidase (EC 3.2.1.31); hyaluronoglucuronidase (EC 3.2.1.36); heparanase (EC 3.2.1.166); baicalin 尾-glucuronidase (EC 3.2.1.167); 尾-4-O-methyl-glucuronidase (EC 3.2.1.-) -}	{NA}
A2043	57.4113	35.3116	79.511	2.2517	1.17101	0.00494512	0.135142	{VCCP01000002.1:967059:968317:+}	{POR33047.1; Uncharacterized protein TPAR_06767, partial [Tolypocladium paradoxum]}	{NA}	{plj:VFPFJ_01001; }	{NA}	{NA}	{NA}	{NA}	{NA}	{NA}	{NA}	{NA}	{NA}
A4790	57.1145	35.5215	78.7076	2.21577	1.14781	0.00664747	0.161093	{VCCP01000004.1:2499349:2501937:-}	{POR39039.1; hypothetical protein TPAR_00760 [Tolypocladium paradoxum]}	{NA}	{maw:MAC_04331; }	{NA}	{NA}	{GO:0001882; nucleoside binding; molecular_function}	{NA}	{NA}	{NA}	{NA}	{NA}	{PF07670:Nucleoside recognition}
A0234	56.0653	33.7999	78.3307	2.31749	1.21256	0.00477551	0.132988	{VCCP01000001.1:5545247:5546480:+}	{XP_018179638.1; oxidoreductase,short chain dehydrogenase [Purpureocillium lilacinum]}	{N4WE43; Dehydrogenase RED2 }	{plj:VFPFJ_05078; }	{NA}	{NA}	{GO:0050662; coenzyme binding; molecular_function GO:0003824; NA GO:0016491; oxidoreductase activity; molecular_function GO:0044237; cellular metabolic process; biological_process GO:0008152; NA}	{PHI:2835; C3JXE8 RED2 5016 Bipolaris maydis Southern corn leaf blight Zea mays (related: maize) Putative short chain dehydrogenase Gene deletion: full reduced virulence}	{NA}	{NA}	{NA}	{NA}	{PF00106:short chain dehydrogenase PF01370:NAD dependent epimerase/dehydratase family}
A4502	56.3082	34.3784	78.238	2.27579	1.18637	0.00868637	0.192785	{VCCP01000004.1:1371701:1373043:-}	{RFU76414.1; mitochondrial carrier domain [Trichoderma arundinaceum]}	{Q6DHC3; Solute carrier family 25 member 40 }	{tre:TRIREDRAFT_64818; K15119 SLC25A39_40 solute carrier family 25, member 39/40 -- }	{NA}	{NA}	{NA}	{NA}	{NA}	{NA}	{NA}	{NA}	{NA}
A4016	55.8801	34.1137	77.6465	2.27611	1.18657	0.0242189	0.354051	{VCCP01000003.1:4383583:4385725:-}	{POR34018.1; Dual specificity phosphatase [Tolypocladium paradoxum]}	{NA}	{plj:VFPFJ_04887; K04459 DUSP, MKP dual specificity MAP kinase phosphatase 3.1.3.16 3.1.3.48 Environmental Information Processing; Signal transduction; MAPK signaling pathway [PATH:ko04010]}	{NA}	{NA}	{GO:0004673; protein histidine kinase activity; molecular_function GO:0006470; protein dephosphorylation; biological_process GO:0008138; protein tyrosine/serine/threonine phosphatase activity; molecular_function GO:0004725; protein tyrosine phosphatase activity; molecular_function}	{NA}	{NA}	{NA}	{NA}	{NA}	{PF11808:Domain of unknown function (DUF3329) PF00102:Protein-tyrosine phosphatase PF00782:Dual specificity phosphatase, catalytic domain}
A3294	136.362	196.364	76.3598	0.388868	-1.36265	6.7296e-05	0.00492876	{VCCP01000003.1:961091:962889:-}	{POR35196.1; Phosphotransferase [Tolypocladium paradoxum]}	{Q4U3Y2; Hexokinase-1 }	{plj:VFPFJ_02756; K00844 HK hexokinase 2.7.1.1 Metabolism; Carbohydrate metabolism; Glycolysis / Gluconeogenesis [PATH:ko00010] Metabolism; Carbohydrate metabolism; Fructose and mannose metabolism [PATH:ko00051] Metabolism; Carbohydrate metabolism; Galactose metabolism [PATH:ko00052] Metabolism; Carbohydrate metabolism; Starch and sucrose metabolism [PATH:ko00500] Metabolism; Carbohydrate metabol…	{NA}	{NA}	{GO:0016773; phosphotransferase activity, alcohol group as acceptor; molecular_function GO:0005975; carbohydrate metabolic process; biological_process GO:0005524; ATP binding; molecular_function}	{NA}	{NA}	{NA}	{NA}	{NA}	{PF03727:Hexokinase PF00349:Hexokinase}
A7151	40.9941	6.75851	75.2297	11.1311	3.47653	0.000160543	0.00996455	{VCCP01000007.1:1931377:1933064:-}	{XP_018137936.1; carboxylesterase domain-containing protein [Pochonia chlamydosporia 170]}	{NA}	{pbn:PADG_03950; K01050 BCHE cholinesterase 3.1.1.8 }	{NA}	{NA}	{GO:0008236; serine-type peptidase activity; molecular_function GO:0016787; hydrolase activity; molecular_function GO:0008152; NA GO:0006508; proteolysis; biological_process}	{NA}	{NA}	{NA}	{YES}	{NA}	{PF00326:Prolyl oligopeptidase family PF07859:alpha/beta hydrolase fold}
A4791	51.8691	28.7045	75.0337	2.614	1.38626	0.0035332	0.103508	{VCCP01000004.1:2503171:2504436:-}	{XP_013960485.1; hypothetical protein TRIVIDRAFT_36162 [Trichoderma virens Gv29-8]}	{D4AUX6; Uncharacterized secreted protein ARB_08043 }	{tre:TRIREDRAFT_63558; }	{NA}	{NA}	{NA}	{NA}	{NA}	{NA}	{YES}	{NA}	{NA}
A3930	42.5943	10.8007	74.3879	6.88731	2.78394	1.65448e-07	3.36596e-05	{VCCP01000003.1:4079561:4080532:+}	{RFU74471.1; integral membrane [Trichoderma arundinaceum]}	{NA}	{plj:VFPFJ_04335; }	{NA}	{NA}	{NA}	{NA}	{NA}	{NA}	{NA}	{NA}	{NA}
A5497	37.9862	1.63239	74.34	45.5405	5.50908	0.00184159	0.0651584	{VCCP01000005.1:1295535:1295998:+}	{PTD03284.1; Conidiation-specific protein 6 [Fusarium culmorum]}	{P34762; Conidiation-specific protein 6 }	{fpu:FPSE_03619; }	{NA}	{NA}	{GO:0016817; hydrolase activity, acting on acid anhydrides; molecular_function}	{PHI:7319; G4MQ14 CON6 318829 Magnaporthe oryzae Rice blast Oryza sativa (related: rice) Hypothetical protein Gene deletion: full unaffected pathogenicity}	{NA}	{NA}	{NA}	{NA}	{PF12300:Protein of unknown function (DUF3628)}
A7691	49.3223	24.8648	73.7798	2.96724	1.56912	0.000456812	0.0238978	{VCCP01000008.1:634858:639762:-}	{XP_013945216.1; hypothetical protein TRIATDRAFT_316963 [Trichoderma atroviride IMI 206040]}	{NA}	{plj:VFPFJ_03904; }	{NA}	{NA}	{GO:0019082; viral protein processing; biological_process GO:0016032; NA}	{NA}	{NA}	{NA}	{YES}	{NA}	{PF05550:Pestivirus Npro endopeptidase C53}
A6747	45.6332	18.2424	73.0239	4.00298	2.00108	5.75725e-05	0.0043923	{VCCP01000006.1:2367135:2367392:-}	{NA}	{NA}	{NA}	{NA}	{NA}	{NA}	{NA}	{NA}	{NA}	{NA}	{NA}	{NA}
A6708	49.9002	27.8502	71.9502	2.58347	1.36931	0.00122684	0.0501975	{VCCP01000006.1:2204024:2204823:-}	{KND90353.1; Transcriptional regulator NRG1 [Tolypocladium ophioglossoides CBS 100239]}	{NA}	{plj:VFPFJ_03293; }	{NA}	{NA}	{GO:0046872; metal ion binding; molecular_function}	{PHI:1350; I1RCI2 GzC2H010 5518 Fusarium graminearum Fusarium ear blight Triticum (related: wheat) transcription factor Gene deletion unaffected pathogenicity}	{NA}	{NA}	{NA}	{NA}	{PF00096:Zinc finger, C2H2 type}
A1073	50.3134	30.5314	70.0954	2.29584	1.19902	0.0154107	0.275288	{VCCP01000001.1:2276570:2278389:+}	{KPM44266.1; hypothetical protein AK830_g2223 [Neonectria ditissima]}	{NA}	{plj:VFPFJ_06850; }	{NA}	{NA}	{GO:0016021; integral to membrane; cellular_component GO:0022857; transmembrane transporter activity; molecular_function GO:0055085; transmembrane transport; biological_process}	{NA}	{NA}	{NA}	{NA}	{NA}	{PF00083:Sugar (and other) transporter PF07690:Major Facilitator Superfamily}
A7374	38.6277	7.21707	70.0383	9.70454	3.27866	0.00423093	0.120106	{VCCP01000008.1:801044:802201:+}	{PNP57345.1; hypothetical protein THARTR1_02342 [Trichoderma harzianum]}	{A2QG68; Alpha-L-rhamnosidase rgxB }	{tre:TRIREDRAFT_122780; }	{NA}	{NA}	{GO:0004650; polygalacturonase activity; molecular_function GO:0005975; carbohydrate metabolic process; biological_process}	{NA}	{NA}	{NA}	{NA}	{ANH56401.1_; GH28 polygalacturonase (EC 3.2.1.15); 伪-L-rhamnosidase (EC 3.2.1.40); exo-polygalacturonase (EC 3.2.1.67); exo-polygalacturonosidase (EC 3.2.1.82); rhamnogalacturonase (EC 3.2.1.171); rhamnogalacturonan 伪-1,2-galacturonohydrolase (EC 3.2.1.173); endo-xylogalacturonan hydrolase (EC 3.2.1.-) -}	{PF00295:Glycosyl hydrolases family 28}
A2894	37.0181	5.32064	68.7156	12.9149	3.69097	1.16378e-09	4.48607e-07	{VCCP01000002.1:5234144:5236378:-}	{RFU78541.1; hypothetical protein TARUN_3692 [Trichoderma arundinaceum]}	{NA}	{tre:TRIREDRAFT_61350; }	{NA}	{NA}	{GO:0008233; peptidase activity; molecular_function GO:0006508; proteolysis; biological_process}	{NA}	{NA}	{NA}	{NA}	{NA}	{PF01079:Hint module}
A5565	44.8259	21.5429	68.1089	3.16154	1.66063	0.0338495	0.433416	{VCCP01000005.1:1537553:1538667:+}	{OPB37924.1; hypothetical protein A0O28_0102080 [Trichoderma guizhouense]}	{NA}	{tre:TRIREDRAFT_62333; }	{NA}	{NA}	{NA}	{NA}	{NA}	{NA}	{YES}	{NA}	{NA}
A2823	46.22	24.7018	67.7383	2.74225	1.45536	0.00351989	0.103508	{VCCP01000002.1:4984042:4986038:-}	{OBS23199.1; hypothetical protein FPOA_03753 [Fusarium poae]}	{NA}	{fpu:FPSE_05458; }	{NA}	{NA}	{GO:0004668; protein-arginine deiminase activity; molecular_function GO:0008270; zinc ion binding; molecular_function GO:0006355; regulation of transcription, DNA-dependent; biological_process GO:0009446; putrescine biosynthetic process; biological_process GO:0000981; sequence-specific DNA binding RNA polymerase II transcription factor activity; molecular_function GO:0005634; nucleus; cellular_co…	{PHI:1812; I1RV71 GzZC127 5518 Fusarium graminearum Fusarium ear blight Triticum (related: wheat) transcription factor Gene deletion unaffected pathogenicity}	{NA}	{NA}	{NA}	{NA}	{PF04371:Porphyromonas-type peptidyl-arginine deiminase PF00172:Fungal Zn(2)-Cys(6) binuclear cluster domain}
A4398	40.7959	13.8863	67.7055	4.87569	2.28561	3.77412e-05	0.00321415	{VCCP01000004.1:959902:961451:+}	{XP_018174429.1; oxalate decarboxylase oxdC [Purpureocillium lilacinum]}	{O34714; Oxalate decarboxylase OxdC }	{plj:VFPFJ_09898; }	{NA}	{NA}	{GO:0005506; iron ion binding; molecular_function GO:0005976; polysaccharide metabolic process; biological_process GO:0016779; nucleotidyltransferase activity; molecular_function GO:0006355; regulation of transcription, DNA-dependent; biological_process GO:0055114; oxidation-reduction process; biological_process GO:0045735; NA GO:0010309; acireductone dioxygenase [iron(II)-requiring] activity; mo…	{PHI:4508; A7EU07 Ss-odc1 5180 Sclerotinia sclerotiorum White mold Apium graveolens (no common name found) oxalate decarboxylase Gene deletion: full; gene complementation unaffected pathogenicity}	{NA}	{NA}	{YES}	{NA}	{PF02311:AraC-like ligand binding domain PF01050:Mannose-6-phosphate isomerase PF06052:3-hydroxyanthranilic acid dioxygenase PF03079:ARD/ARD' family PF00190:Cupin}
A6905	102.683	138.167	67.1997	0.486367	-1.03988	0.00763135	0.179141	{VCCP01000006.1:3408665:3408955:-}	{NA}	{NA}	{NA}	{7295730; KOG0003 Ubiquitin/60s ribosomal protein L40 fusion J Translation, ribosomal structure and biogenesis ;}	{NA}	{GO:0005515; protein binding; molecular_function}	{NA}	{NA}	{NA}	{NA}	{NA}	{PF00240:Ubiquitin family}
A5355	48.2676	29.8469	66.6884	2.23435	1.15985	0.0149056	0.271537	{VCCP01000005.1:721645:722694:-}	{RFU77101.1; hypothetical protein TARUN_5146 [Trichoderma arundinaceum]}	{NA}	{tre:TRIREDRAFT_31798; }	{NA}	{NA}	{NA}	{NA}	{NA}	{NA}	{YES}	{NA}	{NA}
A5789	34.634	5.02151	64.2464	12.7942	3.67742	0.000750958	0.0357576	{VCCP01000005.1:3624763:3626074:+}	{XP_024759807.1; hypothetical protein M441DRAFT_58944 [Trichoderma asperellum CBS 433.97]}	{NA}	{tre:TRIREDRAFT_62872; }	{NA}	{NA}	{GO:0016020; membrane; cellular_component}	{NA}	{NA}	{NA}	{NA}	{NA}	{PF01184:GPR1/FUN34/yaaH family PF03647:Transmembrane proteins 14C}
A2620	102.225	140.269	64.1815	0.457561	-1.12796	0.00142516	0.0555205	{VCCP01000002.1:4305723:4306067:+}	{NA}	{NA}	{NA}	{NA}	{NA}	{NA}	{NA}	{NA}	{NA}	{YES}	{NA}	{NA}
A0377	47.8847	31.6227	64.1468	2.02851	1.02042	0.0327311	0.425041	{VCCP01000001.1:6087558:6089169:-}	{EMT65239.1; Putative cation exchanger C3A12.06c [Fusarium oxysporum f. sp. cubense race 4]}	{NA}	{cthr:CTHT_0053820; K13754 SLC24A6, NCKX6 solute carrier family 24 (sodium/potassium/calcium exchanger), member 6 -- }	{NA}	{NA}	{GO:0016021; integral to membrane; cellular_component GO:0055085; transmembrane transport; biological_process}	{NA}	{NA}	{NA}	{NA}	{NA}	{PF01699:Sodium/calcium exchanger protein}
A1843	44.1648	24.3368	63.9927	2.62947	1.39477	0.0024519	0.0812566	{VCCP01000002.1:6372785:6374167:+}	{PNY24782.1; guanine deaminase [Tolypocladium capitatum]}	{O14057; Probable guanine deaminase }	{maw:MAC_05445; K01487 E3.5.4.3, guaD guanine deaminase 3.5.4.3 Metabolism; Nucleotide metabolism; Purine metabolism [PATH:ko00230] Metabolism; Global and overview maps; Metabolic pathways [PATH:ko01100]}	{SPCC1672.03c; KOG3968 Atrazine chlorohydrolase/guanine deaminase FQ Nucleotide transport and metabolism ; Secondary metabolites biosynthesis, transport and catabolism ;}	{NA}	{GO:0016787; hydrolase activity; molecular_function GO:0019239; deaminase activity; molecular_function GO:0009168; purine ribonucleoside monophosphate biosynthetic process; biological_process}	{NA}	{NA}	{NA}	{NA}	{NA}	{PF01979:Amidohydrolase family PF00962:Adenosine/AMP deaminase}
A3774	44.1828	24.8648	63.5008	2.55384	1.35267	0.00292018	0.0906247	{VCCP01000003.1:3498303:3499997:+}	{POR37562.1; 40S ribosomal protein S4-A [Tolypocladium paradoxum]}	{NA}	{nhe:NECHADRAFT_36089; }	{NA}	{NA}	{GO:0005634; nucleus; cellular_component GO:0016818; hydrolase activity, acting on acid anhydrides, in phosphorus-containing anhydrides; molecular_function GO:0006338; chromatin remodeling; biological_process GO:0003676; nucleic acid binding; molecular_function GO:0003682; chromatin binding; molecular_function GO:0005524; ATP binding; molecular_function}	{PHI:1550; I1RWN5 GzMyb014 5518 Fusarium graminearum Fusarium ear blight Triticum (related: wheat) transcription factor Gene deletion unaffected pathogenicity}	{NA}	{NA}	{NA}	{NA}	{PF00249:Myb-like DNA-binding domain PF09111:SLIDE}
A6717	118.921	175.825	62.0162	0.352715	-1.50343	2.86706e-05	0.00252992	{VCCP01000006.1:2256805:2258879:-}	{XP_007813485.1; putative MFS transporter [Metarhizium acridum CQMa 102]}	{NA}	{maw:MAC_07145; }	{NA}	{NA}	{GO:0016021; integral to membrane; cellular_component GO:0055085; transmembrane transport; biological_process GO:0022857; transmembrane transporter activity; molecular_function}	{PHI:3527; J9W1N5 PHO840 5207 Cryptococcus neoformans Cryptococcosis Mus musculus (related: house mouse) Phosphate Acquisition and Storage Gene deletion: full reduced virulence}	{NA}	{NA}	{NA}	{NA}	{PF00083:Sugar (and other) transporter}
A6471	45.7272	29.4468	62.0076	2.10575	1.07433	0.0169794	0.291235	{VCCP01000006.1:1367718:1368902:+}	{KKP00658.1; hypothetical protein THAR02_07247 [Trichoderma harzianum]}	{NA}	{maw:MAC_04273; K13119 FAM50, XAP5 protein FAM50 -- }	{NA}	{NA}	{GO:0005634; nucleus; cellular_component}	{NA}	{NA}	{NA}	{NA}	{NA}	{PF04921:XAP5, circadian clock regulator}
A5827	44.2053	26.7225	61.6881	2.30847	1.20694	0.0149258	0.271537	{VCCP01000005.1:315812:320298:+}	{XP_018177741.1; ABC transporter [Purpureocillium lilacinum]}	{P41820; Brefeldin A resistance protein }	{plj:VFPFJ_07487; }	{SPCC18B5.01c; KOG0065 Pleiotropic drug resistance proteins (PDR1-15), ABC superfamily Q Secondary metabolites biosynthesis, transport and catabolism ;}	{gnl|TC-DB|P78577; 3.A.1.205.7 AtrB - Aspergillus nidulans.}	{GO:0006810; transport; biological_process GO:0042626; ATPase activity, coupled to transmembrane movement of substances; molecular_function GO:0070526; threonylcarbamoyladenosine biosynthetic process; biological_process GO:0003924; GTPase activity; molecular_function GO:0005524; ATP binding; molecular_function GO:0016020; membrane; cellular_component GO:0006139; nucleobase, nucleoside, nucleotide…	{PHI:1030; O60034 bcatrA 40559 Botrytis cinerea Grey mold Vicia faba (related: fava bean) ABC Transporter Gene deletion unaffected pathogenicity}	{O60034_BOTFU; NULL CAA93142.1 1562 Botryotinia fuckeliana 40559 SIMILARITY: Belongs to the ABC transporter superfamily. 9180695 Unknown {ID:PF01061; Description: ABC2_membrane} {ID:PF00005; Description: ABC2_membrane} {ID:PF06422; Description: ABC_tran} Various plant families plants Grey mould. Parasite or saprophyte Gray Mould {ID:0016021; Method: IEA:InterPro; Description: C:integral to membra…	{NA}	{NA}	{NA}	{PF01712:Deoxynucleoside kinase PF03193:Protein of unknown function, DUF258 PF02367:Threonylcarbamoyl adenosine biosynthesis protein TsaE PF00005:ABC transporter PF00004:ATPase family associated with various cellular activities (AAA) PF01926:50S ribosome-binding GTPase PF06422:CDR ABC transporter PF01061:ABC-2 type transporter PF00437:Type II/IV secretion system protein}
A5324	39.2891	17.5936	60.9845	3.46628	1.79339	0.000427654	0.0228623	{VCCP01000005.1:600801:601872:+}	{KKP07178.1; hypothetical protein THAR02_00714 [Trichoderma harzianum]}	{NA}	{tre:TRIREDRAFT_122089; }	{NA}	{NA}	{GO:0006694; steroid biosynthetic process; biological_process GO:0016616; oxidoreductase activity, acting on the CH-OH group of donors, NAD or NADP as acceptor; molecular_function GO:0003854; 3-beta-hydroxy-delta5-steroid dehydrogenase activity; molecular_function GO:0003824; NA GO:0055114; oxidation-reduction process; biological_process GO:0044237; cellular metabolic process; biological_process …	{PHI:7704; A0A290WHN4 VEDA_05194 27337 Verticillium dahliae Vascular wilt Lactuca sativa (related: garden lettuce) NAD(P)-binding domain protein Gene deletion: full unaffected pathogenicity}	{NA}	{NA}	{NA}	{NA}	{PF01073:3-beta hydroxysteroid dehydrogenase/isomerase family PF01370:NAD dependent epimerase/dehydratase family}
A6185	39.8574	18.861	60.8538	3.22643	1.68994	0.00278044	0.0880596	{VCCP01000005.1:5282230:5282880:-}	{KND89902.1; Aquaporin PIP2-7 [Tolypocladium ophioglossoides CBS 100239]}	{NA}	{tre:TRIREDRAFT_105870; }	{NA}	{NA}	{GO:0016020; membrane; cellular_component GO:0006810; transport; biological_process GO:0005215; NA}	{NA}	{NA}	{NA}	{NA}	{NA}	{PF00230:Major intrinsic protein}
A6790	39.7107	19.3657	60.0557	3.10113	1.63279	0.0421242	0.47981	{VCCP01000006.1:2976421:2981253:+}	{RFU78546.1; abc transporter [Trichoderma arundinaceum]}	{NA}	{tre:TRIREDRAFT_80028; }	{NA}	{NA}	{GO:0003924; GTPase activity; molecular_function GO:0009295; nucleoid; cellular_component GO:0005525; GTP binding; molecular_function GO:0007059; chromosome segregation; biological_process GO:0003677; DNA binding; molecular_function GO:0016887; ATPase activity; molecular_function GO:0005524; ATP binding; molecular_function GO:0030261; chromosome condensation; biological_process}	{PHI:1017; G4NDE1 ABC4 318829 Magnaporthe oryzae Rice blast Hordeum vulgare (related: barley) ABC Transporter Gene disruption reduced virulence}	{NA}	{NA}	{NA}	{NA}	{PF04548:AIG1 family PF04310:MukB N-terminal PF03193:Protein of unknown function, DUF258 PF00005:ABC transporter}
A1630	90.7846	122.466	59.1029	0.482606	-1.05108	0.0474549	0.514904	{VCCP01000002.1:5423482:5425331:-}	{XP_024752341.1; glycosyltransferase family 31 protein [Trichoderma citrinoviride]}	{NA}	{tre:TRIREDRAFT_81661; }	{NA}	{NA}	{GO:0016757; transferase activity, transferring glycosyl groups; molecular_function GO:0016020; membrane; cellular_component}	{NA}	{NA}	{NA}	{NA}	{CCT71629.1_; GT31 N-acetyllactosaminide 尾-1,3-N-acetylglucosaminyltransferase (EC 2.4.1.149); Glycoprotein-N-acetylgalactosamine 3-尾-galactosyltransferase (EC 2.4.1.122); fucose-specific 尾-1,3-N-acetylglucosaminyltransferase (EC 2.4.1.-); globotriosylceramide 尾-1,3-GalNAc transferase (EC 2.4.1.79); chondroitin synthase (尾-1,3-GlcUA and 尾-1,4-GalNAc transferase (EC 2.4.1.175); chondroitin 尾-1,3-g…	{PF02434:Fringe-like}
A6164	109.732	160.396	59.0669	0.368255	-1.44122	0.000143784	0.00915715	{VCCP01000005.1:5199881:5204325:+}	{KFH41983.1; Fumitremorgin C monooxygenase-like protein [Acremonium chrysogenum ATCC 11550]}	{S4W283; Cytochrome P450 monooxygenase eqxH }	{pfy:PFICI_04784; }	{NA}	{NA}	{GO:0055114; oxidation-reduction process; biological_process GO:0020037; heme binding; molecular_function GO:0016705; oxidoreductase activity, acting on paired donors, with incorporation or reduction of molecular oxygen; molecular_function GO:0005506; iron ion binding; molecular_function}	{NA}	{NA}	{CH063_10073T0; Undeterminded P450_164 http://p450.riceblast.snu.ac.kr/class.php?a=dv_sequence&id=22185&spe_id=390351&ref_id=61321}	{NA}	{NA}	{PF00067:Cytochrome P450}
A3334	43.9299	28.8339	59.026	2.04711	1.03359	0.0362874	0.448487	{VCCP01000003.1:156416:157245:+}	{XP_018136824.1; chitosanase CSN1 [Pochonia chlamydosporia 170]}	{Q4WB37; Endo-chitosanase }	{tre:TRIREDRAFT_70341; }	{NA}	{NA}	{NA}	{PHI:2403; A9QUB2 CSN1 169388 Fusarium solani No data found Pisum sativum (related: pea) Chitosanase Altered gene expression / gene regulation: overexpression reduced virulence}	{NA}	{NA}	{YES}	{AAS77607.1_; GH75 chitosanase (EC 3.2.1.132) -}	{NA}
A7069	41.2736	23.8431	58.704	2.4621	1.29989	0.00840793	0.191042	{VCCP01000007.1:1584221:1586288:-}	{XP_007916082.1; hypothetical protein UCRPA7_5344 [Phaeoacremonium minimum UCRPA7]}	{NA}	{tmn:UCRPA7_5344; }	{NA}	{NA}	{NA}	{NA}	{NA}	{NA}	{NA}	{NA}	{NA}
A6160	37.8935	18.467	57.32	3.10392	1.63409	0.00631582	0.155748	{VCCP01000005.1:466540:467115:-}	{POR36859.1; 4-formylbenzenesulfonate dehydrogenase TsaC1/TsaC2 [Tolypocladium paradoxum]}	{P94681; 4-formylbenzenesulfonate dehydrogenase TsaC1/TsaC2 }	{maj:MAA_03804; }	{NA}	{NA}	{GO:0003824; NA GO:0055114; oxidation-reduction process; biological_process GO:0050662; coenzyme binding; molecular_function GO:0050661; NADP binding; molecular_function GO:0003854; 3-beta-hydroxy-delta5-steroid dehydrogenase activity; molecular_function GO:0008152; NA GO:0006813; potassium ion transport; biological_process GO:0016491; oxidoreductase activity; molecular_function GO:0044237; cellu…	{NA}	{NA}	{NA}	{NA}	{NA}	{PF00106:short chain dehydrogenase PF03447:Homoserine dehydrogenase, NAD binding domain PF02254:TrkA-N domain PF01370:NAD dependent epimerase/dehydratase family PF01073:3-beta hydroxysteroid dehydrogenase/isomerase family}
A5063	33.1294	9.14494	57.1139	6.24541	2.6428	0.000154231	0.00965461	{VCCP01000004.1:4026135:4028092:+}	{KPM45342.1; putative MFS-type transporter [Neonectria ditissima]}	{Q7Z9I0; Uncharacterized MFS-type transporter SPBC409.08 }	{nhe:NECHADRAFT_57916; }	{SPBC409.08; KOG0255 Synaptic vesicle transporter SVOP and related transporters (major facilitator superfamily) R General function prediction only ;}	{gnl|TC-DB|Q8NKG7; 2.A.1.2.77 Multidrug resistant protein OS=Acremonium chrysogenum GN=cefT PE=4 SV=1}	{GO:0022857; transmembrane transporter activity; molecular_function GO:0055085; transmembrane transport; biological_process GO:0016021; integral to membrane; cellular_component}	{PHI:511; Q59RG0 CaNAG4 5476 Candida albicans Candidiasis Mus musculus (related: house mouse) Unknown NA NA}	{Q59RG1_CANAL; NAG3 EAK93097.1 561 Candida albicans 5476 CAUTION: The sequence shown here is derived from an EMBL/GenBank/DDBJ whole genome shotgun (WGS) entry which is preliminary data. 15123810 XP_712290.1, XM_707197.1 {ID:PF07690; Description: MFS_1} Isolated from a wide variety of substrates including humans animals invasive candidal disease invasive candidal disease {ID:0016021; Method: IEA:…	{NA}	{NA}	{NA}	{PF07690:Major Facilitator Superfamily PF00083:Sugar (and other) transporter}
A4603	41.8048	26.5273	57.0822	2.15183	1.10556	0.0461516	0.507529	{VCCP01000004.1:1743331:1745010:+}	{RFU79776.1; oxysterol-binding [Trichoderma arundinaceum]}	{O13944; Oxysterol-binding protein homolog C23H4.01c }	{plj:VFPFJ_08504; K20463 OSBPL3_6_7, ORP3_6_7 oxysterol-binding protein-related protein 3/6/7 -- }	{NA}	{gnl|TC-DB|N4TIW3; 2.D.1.1.6 Oxysterol-binding protein like protein 3 OS=Fusarium oxysporum f. sp. cubense (strain race 1) GN=FOC1_g10012768 PE=4 SV=1}	{NA}	{NA}	{NA}	{NA}	{NA}	{NA}	{NA}
A1899	40.0127	23.8431	56.1823	2.35633	1.23654	0.0155561	0.276537	{VCCP01000002.1:521031:522137:+}	{RFU81983.1; hypothetical protein TARUN_213 [Trichoderma arundinaceum]}	{P0CU27; Protein-lysine N-methyltransferase EFM3 }	{plj:VFPFJ_04394; K22696 EEF2KMT protein-lysine N-methyltransferase EEF2KMT 2.1.1.- }	{NA}	{NA}	{GO:0004719; protein-L-isoaspartate (D-aspartate) O-methyltransferase activity; molecular_function GO:0016740; transferase activity; molecular_function GO:0006464; protein modification process; biological_process GO:0005737; cytoplasm; cellular_component GO:0008168; methyltransferase activity; molecular_function GO:0008276; protein methyltransferase activity; molecular_function GO:0006479; protei…	{NA}	{NA}	{NA}	{NA}	{NA}	{PF05175:Methyltransferase small domain PF06325:Ribosomal protein L11 methyltransferase (PrmA) PF01135:Protein-L-isoaspartate(D-aspartate) O-methyltransferase (PCMT) PF02475:Met-10+ like-protein}
A1443	41.5907	27.0765	56.1049	2.07209	1.05109	0.0281942	0.388147	{VCCP01000001.1:394937:396716:+}	{POR33772.1; Platelet-activating factor acetylhydrolase [Tolypocladium paradoxum]}	{NA}	{plj:VFPFJ_08261; K01062 PLA2G7, PAFAH platelet-activating factor acetylhydrolase 3.1.1.47 Metabolism; Lipid metabolism; Ether lipid metabolism [PATH:ko00565] Metabolism; Global and overview maps; Metabolic pathways [PATH:ko01100] Metabolism; Global and overview maps; Biosynthesis of secondary metabolites [PATH:ko01110] Metabolism; Global and overview maps; Biosynthesis of antibiotics [PATH:ko011…	{NA}	{NA}	{GO:0047746; chlorophyllase activity; molecular_function GO:0016042; lipid catabolic process; biological_process GO:0016787; hydrolase activity; molecular_function GO:0003847; 1-alkyl-2-acetylglycerophosphocholine esterase activity; molecular_function GO:0015996; chlorophyll catabolic process; biological_process}	{NA}	{NA}	{NA}	{NA}	{NA}	{PF07224:Chlorophyllase PF03403:Platelet-activating factor acetylhydrolase, isoform II PF12740:Chlorophyllase enzyme PF01738:Dienelactone hydrolase family}
A4060	38.7883	21.581	55.9956	2.59467	1.37555	0.0246496	0.356787	{VCCP01000003.1:4566328:4567914:-}	{POR35697.1; Uncharacterized protein TPAR_04105 [Tolypocladium paradoxum]}	{NA}	{plj:VFPFJ_03751; }	{NA}	{NA}	{NA}	{NA}	{NA}	{NA}	{NA}	{NA}	{NA}
A5567	87.6062	119.267	55.9454	0.469077	-1.0921	0.00458145	0.128561	{VCCP01000005.1:1542598:1543684:-}	{KKO96697.1; oxidoreductase [Trichoderma harzianum]}	{NA}	{nhe:NECHADRAFT_29814; }	{NA}	{NA}	{GO:0008168; methyltransferase activity; molecular_function GO:0016491; oxidoreductase activity; molecular_function GO:0008152; NA}	{NA}	{NA}	{NA}	{NA}	{NA}	{PF08241:Methyltransferase domain PF00106:short chain dehydrogenase}
A4349	38.3339	21.0874	55.5805	2.63573	1.3982	0.00676696	0.162495	{VCCP01000004.1:828557:830053:+}	{XP_018664505.1; hypothetical protein TGAM01_v202696 [Trichoderma gamsii]}	{NA}	{tre:TRIREDRAFT_82360; }	{NA}	{NA}	{GO:0016787; hydrolase activity; molecular_function GO:0004806; triglyceride lipase activity; molecular_function GO:0006629; lipid metabolic process; biological_process GO:0006886; intracellular protein transport; biological_process GO:0016788; hydrolase activity, acting on ester bonds; molecular_function GO:0006505; GPI anchor metabolic process; biological_process}	{NA}	{NA}	{NA}	{NA}	{NA}	{PF07819:PGAP1-like protein PF01674:Lipase (class 2) PF01764:Lipase (class 3)}
A3746	40.0965	24.7251	55.4679	2.24338	1.16568	0.00904091	0.198846	{VCCP01000003.1:3371651:3373009:+}	{POR36227.1; Uncharacterized protein TPAR_03606 [Tolypocladium paradoxum]}	{NA}	{plj:VFPFJ_06356; }	{NA}	{NA}	{NA}	{NA}	{NA}	{NA}	{NA}	{NA}	{NA}
A4310	32.4776	9.60281	55.3523	5.76418	2.52711	5.69209e-05	0.0043883	{VCCP01000004.1:703030:704532:-}	{XP_018664553.1; F-box domain-containing protein [Trichoderma gamsii]}	{NA}	{tre:TRIREDRAFT_81149; }	{NA}	{NA}	{GO:0005515; protein binding; molecular_function}	{NA}	{NA}	{NA}	{NA}	{NA}	{PF00646:F-box domain}
A1093	36.3903	17.8577	54.9229	3.07559	1.62086	0.00197073	0.0684058	{VCCP01000001.1:2343108:2344850:-}	{KND94064.1; hypothetical protein TOPH_01206 [Tolypocladium ophioglossoides CBS 100239]}	{Q03900; Uncharacterized protein YDR132C }	{tre:TRIREDRAFT_61967; }	{NA}	{NA}	{GO:0006886; intracellular protein transport; biological_process GO:0051260; protein homooligomerization; biological_process}	{NA}	{NA}	{NA}	{NA}	{NA}	{PF02214:BTB/POZ domain PF03700:Sorting nexin, N-terminal domain }
A6314	38.4791	22.2298	54.7284	2.46194	1.2998	0.00965477	0.206156	{VCCP01000006.1:787203:788564:+}	{XP_018663492.1; hypothetical protein TGAM01_v209049 [Trichoderma gamsii]}	{NA}	{tre:TRIREDRAFT_102998; }	{NA}	{NA}	{GO:0019867; outer membrane; cellular_component}	{NA}	{NA}	{NA}	{NA}	{NA}	{PF05433:Glycine zipper 2TM domain}
A6436	40.4098	26.2676	54.5519	2.07678	1.05435	0.0347492	0.43904	{VCCP01000006.1:1245535:1246560:-}	{POR39409.1; Alkali-sensitive linkage protein 1 [Tolypocladium paradoxum]}	{NA}	{tre:TRIREDRAFT_81541; }	{NA}	{NA}	{NA}	{NA}	{NA}	{NA}	{YES}	{ANH56463.1_; GH128 尾-1,3-glucanase (EC 3.2.1.39) Created following a paper by Sakamoto and colleagues (PMID:21965406); distantly related to clan GH-A}	{NA}
A4926	40.1524	26.3722	53.9326	2.04505	1.03214	0.0401029	0.469304	{VCCP01000004.1:3033931:3035051:-}	{PNY29416.1; Uncharacterized protein TCAP_00672 [Tolypocladium capitatum]}	{NA}	{plj:VFPFJ_09527; }	{NA}	{NA}	{NA}	{NA}	{NA}	{NA}	{NA}	{NA}	{NA}
A6479	39.5965	25.3899	53.8031	2.11907	1.08343	0.0380931	0.456619	{VCCP01000006.1:1392642:1394705:+}	{XP_018663364.1; hypothetical protein TGAM01_v205288 [Trichoderma gamsii]}	{P36035; Carboxylic acid transporter protein homolog }	{maj:MAA_02781; K08178 JEN MFS transporter, SHS family, lactate transporter -- }	{NA}	{gnl|TC-DB|P36035; 2.A.1.12.2 Carboxylic acid transporter protein homolog - Saccharomyces cerevisiae (Baker's yeast).}	{GO:0016021; integral to membrane; cellular_component GO:0055085; transmembrane transport; biological_process GO:0022857; transmembrane transporter activity; molecular_function}	{NA}	{NA}	{NA}	{NA}	{NA}	{PF07690:Major Facilitator Superfamily PF00083:Sugar (and other) transporter}
A3926	38.6579	23.6325	53.6834	2.27159	1.1837	0.0262429	0.369621	{VCCP01000003.1:4062457:4063215:-}	{ETR99093.1; ubiquitin hydrolase L3 [Trichoderma reesei RUT C-30]}	{NA}	{cfj:CFIO01_05340; K05609 UCHL3, YUH1 ubiquitin carboxyl-terminal hydrolase L3 3.4.19.12 }	{NA}	{NA}	{GO:0004221; ubiquitin thiolesterase activity; molecular_function GO:0006511; ubiquitin-dependent protein catabolic process; biological_process GO:0005622; intracellular; cellular_component}	{NA}	{NA}	{NA}	{NA}	{NA}	{PF01088:Ubiquitin carboxyl-terminal hydrolase, family 1}
A0033	36.6624	19.6649	53.66	2.72872	1.44823	0.00663805	0.161093	{VCCP01000001.1:4841922:4845231:-}	{XP_013951676.1; hypothetical protein TRIVIDRAFT_43225 [Trichoderma virens Gv29-8]}	{NA}	{tre:TRIREDRAFT_75450; }	{NA}	{NA}	{GO:0005524; ATP binding; molecular_function GO:0003677; DNA binding; molecular_function}	{NA}	{NA}	{NA}	{NA}	{NA}	{PF00176:SNF2 family N-terminal domain}
A1625	38.026	22.689	53.363	2.35194	1.23385	0.00624148	0.155485	{VCCP01000002.1:5394882:5395943:+}	{PNP60258.1; hypothetical protein THARTR1_00282 [Trichoderma harzianum]}	{NA}	{plj:VFPFJ_02028; }	{NA}	{NA}	{GO:0044237; cellular metabolic process; biological_process GO:0016491; oxidoreductase activity; molecular_function GO:0009058; biosynthetic process; biological_process GO:0016616; oxidoreductase activity, acting on the CH-OH group of donors, NAD or NADP as acceptor; molecular_function GO:0006694; steroid biosynthetic process; biological_process GO:0055114; oxidation-reduction process; biological…	{NA}	{NA}	{NA}	{NA}	{NA}	{PF00106:short chain dehydrogenase PF04321:RmlD substrate binding domain PF01370:NAD dependent epimerase/dehydratase family PF01073:3-beta hydroxysteroid dehydrogenase/isomerase family PF02719:Polysaccharide biosynthesis protein}
A5559	34.1941	15.4332	52.955	3.43125	1.77873	0.00145265	0.0557028	{VCCP01000005.1:1521823:1523382:-}	{XP_013953436.1; hypothetical protein TRIVIDRAFT_213726 [Trichoderma virens Gv29-8]}	{Q4WDN4; Probable aspartic-type endopeptidase opsB }	{tre:TRIREDRAFT_122076; }	{NA}	{NA}	{GO:0006508; proteolysis; biological_process GO:0004190; aspartic-type endopeptidase activity; molecular_function}	{NA}	{OPSB_ASPFU; OPSB EAL85504.1 485 Neosartorya fumigata 330879 FUNCTION: Probable GPI-anchored aspartic-type endopeptidase which contributes to virulence (By similarity).; SUBCELLULAR LOCATION: Cell membrane; Lipid-anchor, GPI-anchor (Potential).; SIMILARITY: Belongs to the peptidase A1 family. 16372009 XP_747542.1, XM_742449.1 {ID:PF00026; Description: Asp} humans vertebrata infection Infection {I…	{NA}	{YES}	{NA}	{PF00026:Eukaryotic aspartyl protease}
A3366	30.9657	9.05936	52.8721	5.83618	2.54502	4.28976e-05	0.00361129	{VCCP01000003.1:1269803:1270414:-}	{KND92416.1; hypothetical protein TOPH_03212 [Tolypocladium ophioglossoides CBS 100239]}	{NA}	{plj:VFPFJ_01217; }	{NA}	{NA}	{NA}	{NA}	{NA}	{NA}	{NA}	{NA}	{NA}
A2872	38.126	23.4915	52.7605	2.24594	1.16732	0.0414012	0.476764	{VCCP01000002.1:5147050:5148312:-}	{PTB77741.1; UROD/MetE-like protein [Trichoderma longibrachiatum ATCC 18648]}	{NA}	{tre:TRIREDRAFT_3823; }	{NA}	{NA}	{GO:0009086; methionine biosynthetic process; biological_process GO:0003871; 5-methyltetrahydropteroyltriglutamate-homocysteine S-methyltransferase activity; molecular_function GO:0008652; cellular amino acid biosynthetic process; biological_process GO:0008270; zinc ion binding; molecular_function}	{NA}	{NA}	{NA}	{NA}	{NA}	{PF08267:Cobalamin-independent synthase, N-terminal domain PF01717:Cobalamin-independent synthase, Catalytic domain}
A6366	34.8259	17.1899	52.462	3.05191	1.60971	0.0142124	0.263523	{VCCP01000006.1:960928:962166:-}	{PNP44019.1; hypothetical protein TGAMA5MH_04304 [Trichoderma gamsii]}	{NA}	{tre:TRIREDRAFT_53434; }	{NA}	{NA}	{GO:0016021; integral to membrane; cellular_component GO:0055085; transmembrane transport; biological_process}	{NA}	{NA}	{NA}	{NA}	{NA}	{PF07690:Major Facilitator Superfamily}
A0723	35.4352	18.8757	51.9947	2.75458	1.46183	0.00607637	0.152932	{VCCP01000001.1:928739:929917:-}	{OAA50178.1; zinc alcohol dehydrogenase [Cordyceps brongniartii RCEF 3172]}	{NA}	{fox:FOXG_02338; }	{NA}	{NA}	{GO:0006265; DNA topological change; biological_process GO:0003916; DNA topoisomerase activity; molecular_function GO:0005524; ATP binding; molecular_function GO:0055114; oxidation-reduction process; biological_process GO:0003677; DNA binding; molecular_function GO:0005694; chromosome; cellular_component GO:0016491; oxidoreductase activity; molecular_function GO:0008270; zinc ion binding; molecul…	{NA}	{NA}	{NA}	{NA}	{NA}	{PF00107:Zinc-binding dehydrogenase PF03989:DNA gyrase C-terminal domain, beta-propeller}
A4036	32.6841	13.4856	51.8826	3.84726	1.94383	0.0239201	0.351789	{VCCP01000003.1:4472861:4477812:-}	{OPB43219.1; NRPS protein [Trichoderma guizhouense]}	{B2KWH8; Nonribosomal peptide synthase 1 }	{tre:TRIREDRAFT_67189; K22152 SIDD fusarinine C synthase -- }	{NA}	{NA}	{GO:0008152; NA GO:0003676; nucleic acid binding; molecular_function GO:0005622; intracellular; cellular_component GO:0003824; NA}	{PHI:4217; E3QPY3 NPS6 31870 Colletotrichum graminicola Maize anthracnose Zea mays (related: maize) non-ribosomal peptide synthetase gene Gene deletion: full; gene complementation reduced virulence}	{Q5D6D3_COCHE; NPS6 AAX09988.1 1761 Cochliobolus heterostrophus 5016 Unknown 15755917 Unknown {ID:PF00501; Description: AMP-binding} {ID:PF00668; Description: AMP-binding} {ID:PF00550; Description: Condensation} Zea mays herb Southern leaf blight of maize Leaf Blight {ID:0000036; Method: IEA:InterPro; Description: F:acyl carrier activity} {ID:0003824; Method: IEA:InterPro; Description: F:catalyti…	{NA}	{NA}	{NA}	{PF00501:AMP-binding enzyme PF00570:HRDC domain}
A2474	35.5226	19.4907	51.5544	2.64507	1.40331	0.0135982	0.257347	{VCCP01000002.1:3715508:3716461:-}	{XP_013957871.1; hypothetical protein TRIVIDRAFT_215857 [Trichoderma virens Gv29-8]}	{P0C582; Putative mitochondrial 2-oxoglutarate/malate carrier protein }	{tre:TRIREDRAFT_47930; K15104 SLC25A11, OGC solute carrier family 25 (mitochondrial oxoglutarate transporter), member 11 -- }	{At5g19760; KOG0759 Mitochondrial oxoglutarate/malate carrier proteins C Energy production and conversion ;}	{gnl|TC-DB|Q8SF04; 2.A.29.2.6 Dicarboxylate/tricarboxylate carrier - Nicotiana tabacum (Common tobacco).}	{NA}	{NA}	{NA}	{NA}	{NA}	{NA}	{NA}
A7120	35.8821	20.6983	51.0659	2.46715	1.30285	0.0236863	0.349754	{VCCP01000007.1:1808288:1811791:-}	{OPB45450.1; hypothetical protein A0O28_0076600 [Trichoderma guizhouense]}	{Q7RX33; Ergothioneine biosynthesis protein 1 }	{plj:VFPFJ_01447; K20246 EGT1 L-histidine Nalpha-methyltransferase / hercynylcysteine S-oxide synthase 2.1.1.44 1.14.99.51 Metabolism; Amino acid metabolism; Histidine metabolism [PATH:ko00340]}	{NA}	{NA}	{GO:0030071; regulation of mitotic metaphase/anaphase transition; biological_process GO:0005680; anaphase-promoting complex; cellular_component GO:0031145; anaphase-promoting complex-dependent proteasomal ubiquitin-dependent protein catabolic process; biological_process}	{NA}	{NA}	{NA}	{NA}	{NA}	{PF10471:Anaphase-promoting complex APC subunit CDC26}
A7265	27.8577	5.12544	50.59	9.87038	3.3031	0.0244087	0.354243	{VCCP01000007.1:2442220:2446002:-}	{XP_024767503.1; hypothetical protein M431DRAFT_514178 [Trichoderma harzianum]}	{NA}	{fox:FOXG_04611; }	{NA}	{NA}	{NA}	{NA}	{NA}	{NA}	{NA}	{NA}	{NA}
A1883	25.2121	0	50.4242	Inf	Inf	3.50899e-05	0.00302351	{VCCP01000002.1:6481925:6482231:+}	{XP_008599766.1; hypothetical protein BBA_06447 [Beauveria bassiana ARSEF 2860]}	{NA}	{nhe:NECHADRAFT_86553; }	{NA}	{NA}	{GO:0005737; cytoplasm; cellular_component GO:0018149; peptide cross-linking; biological_process}	{NA}	{NA}	{NA}	{NA}	{NA}	{PF02389:Cornifin (SPRR) family}
A2860	34.932	19.6107	50.2533	2.56254	1.35757	0.0139471	0.260665	{VCCP01000002.1:5115710:5117302:-}	{PNP44595.1; hypothetical protein TGAMA5MH_03727 [Trichoderma gamsii]}	{NA}	{tre:TRIREDRAFT_60758; }	{NA}	{NA}	{GO:0005737; cytoplasm; cellular_component GO:0008168; methyltransferase activity; molecular_function GO:0032259; methylation; biological_process GO:0008276; protein methyltransferase activity; molecular_function GO:0008152; NA GO:0016740; transferase activity; molecular_function GO:0006400; tRNA modification; biological_process GO:0008176; tRNA (guanine-N7-)-methyltransferase activity; molecular…	{NA}	{NA}	{NA}	{NA}	{NA}	{PF01728:FtsJ-like methyltransferase PF00891:O-methyltransferase PF02353:Mycolic acid cyclopropane synthetase PF06325:Ribosomal protein L11 methyltransferase (PrmA) PF08241:Methyltransferase domain PF05175:Methyltransferase small domain PF01209:ubiE/COQ5 methyltransferase family PF02390:Putative methyltransferase PF02475:Met-10+ like-protein}
A5530	81.9639	113.852	50.0761	0.439836	-1.18496	0.00767896	0.179683	{VCCP01000005.1:1419296:1422600:-}	{ETS07005.1; sulfatase [Trichoderma reesei RUT C-30]}	{O69787; Choline-sulfatase }	{maw:MAC_07623; }	{NA}	{NA}	{GO:0016592; mediator complex; cellular_component GO:0008152; NA GO:0008484; sulfuric ester hydrolase activity; molecular_function GO:0001104; RNA polymerase II transcription cofactor activity; molecular_function GO:0016853; isomerase activity; molecular_function GO:0006357; regulation of transcription from RNA polymerase II promoter; biological_process GO:0003824; NA}	{NA}	{NA}	{NA}	{NA}	{NA}	{PF00884:Sulfatase PF10232:Mediator of RNA polymerase II transcription complex subunit 8 PF01663:Type I phosphodiesterase / nucleotide pyrophosphatase PF00639:PPIC-type PPIASE domain}
A5874	89.2734	128.53	50.0173	0.38915	-1.3616	0.00130572	0.0514385	{VCCP01000005.1:3955929:3959428:-}	{POR38978.1; Morphogenesis-like protein MSB1 [Tolypocladium paradoxum]}	{NA}	{fox:FOXG_00874; }	{NA}	{NA}	{NA}	{NA}	{NA}	{NA}	{NA}	{NA}	{NA}
A7210	35.6855	22.3153	49.0557	2.1983	1.13639	0.0392887	0.466371	{VCCP01000007.1:2195676:2197205:+}	{XP_018181346.1; amidohydrolase [Purpureocillium lilacinum]}	{NA}	{plj:VFPFJ_01788; }	{NA}	{NA}	{GO:0016787; hydrolase activity; molecular_function}	{NA}	{NA}	{NA}	{NA}	{NA}	{PF01979:Amidohydrolase family}
A3004	35.1894	22.5998	47.7791	2.11414	1.08007	0.0226064	0.340684	{VCCP01000003.1:5405272:5406423:+}	{KPM33921.1; hypothetical protein AK830_g12652 [Neonectria ditissima]}	{Q6F4M7; Hydroxyquinol 1,2-dioxygenase }	{maj:MAA_03732; }	{NA}	{NA}	{GO:0018576; catechol 1,2-dioxygenase activity; molecular_function GO:0005506; iron ion binding; molecular_function GO:0008199; ferric iron binding; molecular_function GO:0006725; cellular aromatic compound metabolic process; biological_process GO:0009712; catechol metabolic process; biological_process GO:0003824; NA GO:0055114; oxidation-reduction process; biological_process}	{NA}	{NA}	{NA}	{NA}	{NA}	{PF04444:Catechol dioxygenase N terminus PF00775:Dioxygenase}
A0551	32.514	17.4532	47.5747	2.72584	1.4467	0.00850236	0.191604	{VCCP01000001.1:6758298:6760283:+}	{RFU79932.1; hypothetical protein TARUN_2276 [Trichoderma arundinaceum]}	{NA}	{NA}	{NA}	{NA}	{NA}	{NA}	{NA}	{NA}	{NA}	{NA}	{NA}
A1800	26.8751	6.46304	47.2871	7.31654	2.87116	6.61167e-06	0.000733695	{VCCP01000002.1:6184605:6187304:-}	{RFU78203.1; hypothetical protein TARUN_4031 [Trichoderma arundinaceum]}	{NA}	{fox:FOXG_04292; }	{NA}	{NA}	{GO:0008152; NA GO:0008168; methyltransferase activity; molecular_function GO:0045892; negative regulation of transcription, DNA-dependent; biological_process}	{NA}	{NA}	{NA}	{NA}	{NA}	{PF01209:ubiE/COQ5 methyltransferase family PF08241:Methyltransferase domain PF02909:Tetracyclin repressor, C-terminal all-alpha domain}
A2000	109.886	173.355	46.4171	0.267757	-1.901	0.000560091	0.0284868	{VCCP01000002.1:97838:99876:-}	{PNP59182.1; hypothetical protein THARTR1_01430 [Trichoderma harzianum]}	{NA}	{tre:TRIREDRAFT_23346; K12373 HEXA_B hexosaminidase 3.2.1.52 Metabolism; Glycan biosynthesis and metabolism; Other glycan degradation [PATH:ko00511] Metabolism; Glycan biosynthesis and metabolism; Various types of N-glycan biosynthesis [PATH:ko00513] Metabolism; Carbohydrate metabolism; Amino sugar and nucleotide sugar metabolism [PATH:ko00520] Metabolism; Glycan biosynthesis and metabolism; Glyc…	{NA}	{NA}	{GO:0004553; hydrolase activity, hydrolyzing O-glycosyl compounds; molecular_function GO:0005975; carbohydrate metabolic process; biological_process}	{NA}	{NA}	{NA}	{YES}	{AFD36225.1_; GH20 尾-hexosaminidase (EC 3.2.1.52); lacto-N-biosidase (EC 3.2.1.140); 尾-1,6-N-acetylglucosaminidase) (EC 3.2.1.-); 尾-6-SO3-N-acetylglucosaminidase (EC 3.2.1.-) -}	{PF00728:Glycosyl hydrolase family 20, catalytic domain}
A5831	33.81	21.2812	46.3389	2.17746	1.12264	0.040429	0.47075	{VCCP01000005.1:3791813:3792717:+}	{PNP55267.1; hypothetical protein THARTR1_04409 [Trichoderma harzianum]}	{NA}	{tre:TRIREDRAFT_48482; K06990 MEMO1 MEMO1 family protein -- }	{7299707; KOG3086 Predicted dioxygenase R General function prediction only ;}	{NA}	{GO:0019079; viral genome replication; biological_process}	{NA}	{NA}	{NA}	{NA}	{NA}	{PF00739:Trans-activation protein X}
A4463	30.2105	14.6587	45.7622	3.12184	1.64239	0.010735	0.216495	{VCCP01000004.1:1227804:1228830:-}	{OAQ76421.1; GPR/FUN34 family protein [Purpureocillium lilacinum]}	{Q5B2K4; Acetate permease A }	{plj:VFPFJ_09990; K07034 K07034 uncharacterized protein -- }	{NA}	{gnl|TC-DB|Q5B2K4; 2.A.96.1.3 Putative uncharacterized protein (Acetate permease) OS=Emericella nidulans GN=acpA PE=4 SV=1}	{GO:0016020; membrane; cellular_component}	{NA}	{NA}	{NA}	{NA}	{NA}	{PF01184:GPR1/FUN34/yaaH family}
A0628	81.447	117.896	44.9983	0.381679	-1.38957	0.000938404	0.042431	{VCCP01000001.1:7090153:7091923:+}	{OXN21202.1; hypothetical protein CFD26_01737 [Aspergillus turcosus]}	{NA}	{NA}	{NA}	{NA}	{GO:0008168; methyltransferase activity; molecular_function GO:0005524; ATP binding; molecular_function GO:0008152; NA GO:0008716; D-alanine-D-alanine ligase activity; molecular_function GO:0046872; metal ion binding; molecular_function}	{NA}	{NA}	{NA}	{YES}	{NA}	{PF01209:ubiE/COQ5 methyltransferase family PF05175:Methyltransferase small domain PF02655:ATP-grasp domain PF08241:Methyltransferase domain PF07478:D-ala D-ala ligase C-terminus}
A2425	82.7468	120.643	44.8503	0.37176	-1.42756	0.00143863	0.0557028	{VCCP01000002.1:3504831:3506394:-}	{XP_024752371.1; FAD dependent oxidoreductase [Trichoderma citrinoviride]}	{NA}	{tre:TRIREDRAFT_111357; K00306 PIPOX sarcosine oxidase / L-pipecolate oxidase 1.5.3.1 1.5.3.7 Metabolism; Amino acid metabolism; Glycine, serine and threonine metabolism [PATH:ko00260] Metabolism; Amino acid metabolism; Lysine degradation [PATH:ko00310] Metabolism; Global and overview maps; Metabolic pathways [PATH:ko01100] Cellular Processes; Transport and catabolism; Peroxisome [PATH:ko04146]}	{NA}	{NA}	{GO:0016491; oxidoreductase activity; molecular_function GO:0016616; oxidoreductase activity, acting on the CH-OH group of donors, NAD or NADP as acceptor; molecular_function GO:0006631; fatty acid metabolic process; biological_process GO:0050660; flavin adenine dinucleotide binding; molecular_function GO:0055114; oxidation-reduction process; biological_process GO:0051287; NAD binding; molecular_…	{NA}	{NA}	{NA}	{NA}	{NA}	{PF07992:Pyridine nucleotide-disulphide oxidoreductase PF02558:Ketopantoate reductase PanE/ApbA PF00070:Pyridine nucleotide-disulphide oxidoreductase PF03435:Saccharopine dehydrogenase NADP binding domain PF01134:Glucose inhibited division protein A PF02737:3-hydroxyacyl-CoA dehydrogenase, NAD binding domain PF01266:FAD dependent oxidoreductase PF03721:UDP-glucose/GDP-mannose dehydrogenase family…
A5603	30.2281	15.9225	44.5337	2.79691	1.48383	0.0248604	0.358421	{VCCP01000005.1:1687145:1688434:-}	{RBQ79707.1; hypothetical protein FVER14953_12747 [Fusarium verticillioides]}	{NA}	{fvr:FVEG_12747; }	{NA}	{NA}	{GO:0005975; carbohydrate metabolic process; biological_process}	{NA}	{NA}	{NA}	{NA}	{NA}	{PF00923:Transaldolase}
A1236	102.354	160.987	43.7205	0.271577	-1.88056	0.00283175	0.0886314	{VCCP01000001.1:2919171:2920644:+}	{P32470.2; RecName: Full=Chitinase 1; Flags: Precursor [Aphanocladium album]}	{P32470; Chitinase 1 }	{tre:TRIREDRAFT_80833; K01183 E3.2.1.14 chitinase 3.2.1.14 Metabolism; Carbohydrate metabolism; Amino sugar and nucleotide sugar metabolism [PATH:ko00520] Metabolism; Global and overview maps; Metabolic pathways [PATH:ko01100]}	{NA}	{NA}	{GO:0004553; hydrolase activity, hydrolyzing O-glycosyl compounds; molecular_function GO:0005975; carbohydrate metabolic process; biological_process}	{PHI:144; O59928 CHT42 29875 Trichoderma virens Mycopathogen Rhizoctonia solani (no common name found) Chitinase NA NA}	{O59928_HYPVI; NULL AAC05829.1 430 Hypocrea virens 29875 SIMILARITY: Belongs to the glycosyl hydrolase 18 family. 10022948 Unknown {ID:PF00704; Description: Glyco_hydro_18} humans vertebrata infection Infection {ID:0043169; Method: IEA:InterPro; Description: F:cation binding} {ID:0004568; Method: IEA:InterPro; Description: F:chitinase activity} {ID:0006032; Method: IEA:InterPro; Description: P:ch…	{NA}	{YES}	{ALP68796.1_; GH18 chitinase (EC 3.2.1.14); lysozyme (EC 3.2.1.17); endo-尾-N-acetylglucosaminidase (EC 3.2.1.96); peptidoglycan hydrolase with endo-尾-N-acetylglucosaminidase specificity (EC 3.2.1.-); Nod factor hydrolase (EC 3.2.1.-); xylanase inhibitor; concanavalin B; narbonin Contains chitinases of classes III and V. Contains non-catalytic proteins such as xylanase inhibitor; concanavalin B; n…	{PF00704:Glycosyl hydrolases family 18}
A6388	30.8927	18.1027	43.6828	2.41306	1.27086	0.024175	0.354051	{VCCP01000006.1:1047602:1049738:+}	{RFU81925.1; glycerol-3-phosphate dehydrogenase [Trichoderma arundinaceum]}	{Q64521; Glycerol-3-phosphate dehydrogenase, mitochondrial }	{tre:TRIREDRAFT_76620; K00111 glpA, glpD glycerol-3-phosphate dehydrogenase 1.1.5.3 Metabolism; Lipid metabolism; Glycerophospholipid metabolism [PATH:ko00564] Metabolism; Global and overview maps; Biosynthesis of secondary metabolites [PATH:ko01110]}	{Hs4504085; KOG0042 Glycerol-3-phosphate dehydrogenase C Energy production and conversion ;}	{NA}	{GO:0008033; tRNA processing; biological_process GO:0050660; flavin adenine dinucleotide binding; molecular_function GO:0006631; fatty acid metabolic process; biological_process GO:0003857; 3-hydroxyacyl-CoA dehydrogenase activity; molecular_function GO:0055114; oxidation-reduction process; biological_process GO:0016491; oxidoreductase activity; molecular_function}	{NA}	{NA}	{NA}	{NA}	{NA}	{PF07992:Pyridine nucleotide-disulphide oxidoreductase PF01266:FAD dependent oxidoreductase PF02737:3-hydroxyacyl-CoA dehydrogenase, NAD binding domain PF01134:Glucose inhibited division protein A}
A2538	31.9668	20.3684	43.5651	2.13886	1.09684	0.0474205	0.514904	{VCCP01000002.1:3979427:3980899:-}	{RFU74539.1; indoleamine 2,3-dioxygenase [Trichoderma arundinaceum]}	{P47125; Indoleamine 2,3-dioxygenase }	{nhe:NECHADRAFT_70501; K00463 IDO, INDO indoleamine 2,3-dioxygenase 1.13.11.52 Metabolism; Amino acid metabolism; Tryptophan metabolism [PATH:ko00380] Metabolism; Global and overview maps; Metabolic pathways [PATH:ko01100] Human Diseases; Infectious diseases: Parasitic; African trypanosomiasis [PATH:ko05143]}	{NA}	{NA}	{GO:0020037; heme binding; molecular_function}	{NA}	{NA}	{NA}	{NA}	{NA}	{PF01231:Indoleamine 2,3-dioxygenase}
A4140	26.8116	11.5885	42.0347	3.62729	1.85889	0.00268019	0.0860953	{VCCP01000003.1:4828150:4829220:-}	{XP_003046054.1; hypothetical protein NECHADRAFT_99262 [Nectria haematococca mpVI 77-13-4]}	{NA}	{nhe:NECHADRAFT_99262; }	{NA}	{NA}	{NA}	{NA}	{NA}	{NA}	{NA}	{NA}	{NA}
A5278	26.7997	11.5885	42.0109	3.62523	1.85807	0.00300781	0.0925597	{VCCP01000004.1:4858148:4859411:+}	{XP_018178154.1; transmembrane alpha-helix domain-containing protein [Purpureocillium lilacinum]}	{NA}	{plj:VFPFJ_05844; }	{NA}	{NA}	{GO:0016758; transferase activity, transferring hexosyl groups; molecular_function GO:0005576; NA GO:0019867; outer membrane; cellular_component GO:0000746; conjugation; biological_process GO:0004860; protein kinase inhibitor activity; molecular_function}	{NA}	{NA}	{NA}	{NA}	{NA}	{PF01372:Melittin PF09594:Protein of unknown function (DUF2029) PF07178:TraL protein}
A7667	28.8947	15.8523	41.9371	2.64549	1.40353	0.0294287	0.399881	{VCCP01000008.1:530396:531915:+}	{RFU25446.1; hypothetical protein B7463_g10883, partial [Scytalidium lignicola]}	{NA}	{ela:UCREL1_4168; }	{NA}	{NA}	{NA}	{NA}	{NA}	{NA}	{NA}	{NA}	{NA}
A5470	29.6313	17.4188	41.8437	2.40221	1.26436	0.0232943	0.348497	{VCCP01000005.1:1183899:1185996:+}	{KND94109.1; hypothetical protein TOPH_00982 [Tolypocladium ophioglossoides CBS 100239]}	{NA}	{plj:VFPFJ_07203; }	{NA}	{NA}	{NA}	{NA}	{NA}	{NA}	{NA}	{NA}	{NA}
A5507	27.8866	14.3947	41.3785	2.87456	1.52334	0.0233458	0.348497	{VCCP01000005.1:1325386:1327953:-}	{OPB39703.1; hypothetical protein A0O28_0095500 [Trichoderma guizhouense]}	{NA}	{tre:TRIREDRAFT_63093; }	{NA}	{NA}	{GO:0008915; lipid-A-disaccharide synthase activity; molecular_function GO:0016020; membrane; cellular_component GO:0055085; transmembrane transport; biological_process GO:0046873; metal ion transmembrane transporter activity; molecular_function GO:0005672; transcription factor TFIIA complex; cellular_component GO:0030001; metal ion transport; biological_process GO:0006367; transcription initiati…	{NA}	{NA}	{NA}	{NA}	{NA}	{PF02684:Lipid-A-disaccharide synthetase PF03153:Transcription factor IIA, alpha/beta subunit PF02535:ZIP Zinc transporter}
A6882	30.6875	20.0385	41.3365	2.06285	1.04464	0.0342766	0.436227	{VCCP01000006.1:3325363:3326994:-}	{PTB81759.1; amino acid permease [Trichoderma longibrachiatum ATCC 18648]}	{NA}	{tre:TRIREDRAFT_58511; }	{NA}	{NA}	{GO:0016020; membrane; cellular_component GO:0006810; transport; biological_process GO:0015171; amino acid transmembrane transporter activity; molecular_function GO:0055085; transmembrane transport; biological_process GO:0003333; amino acid transmembrane transport; biological_process}	{NA}	{NA}	{NA}	{NA}	{NA}	{PF00324:Amino acid permease PF13520:Amino acid permease}
A5311	28.8331	16.7855	40.8807	2.43548	1.28421	0.0235277	0.348497	{VCCP01000005.1:558252:560150:+}	{XP_006965870.1; predicted protein [Trichoderma reesei QM6a|Trichoderma reesei RUT C-30]}	{NA}	{tre:TRIREDRAFT_78462; }	{NA}	{NA}	{GO:0008152; NA GO:0003824; NA}	{NA}	{NA}	{NA}	{NA}	{NA}	{PF02515:CoA-transferase family III}
A5951	28.7291	16.8045	40.6538	2.41922	1.27454	0.0191154	0.312503	{VCCP01000005.1:4247825:4250326:-}	{XP_024760330.1; hypothetical protein M441DRAFT_140518 [Trichoderma asperellum CBS 433.97]}	{NA}	{tre:TRIREDRAFT_64710; }	{NA}	{NA}	{GO:0016740; transferase activity; molecular_function GO:0005524; ATP binding; molecular_function}	{NA}	{NA}	{NA}	{NA}	{NA}	{PF00004:ATPase family associated with various cellular activities (AAA) PF07931:Chloramphenicol phosphotransferase-like protein}
A7473	28.1098	15.8412	40.3784	2.54894	1.3499	0.00650433	0.159858	{VCCP01000008.1:1347609:1348953:+}	{OBS20288.1; hypothetical protein FPOA_06666 [Fusarium poae]}	{Q06598; Arsenical-resistance protein 3 }	{plj:VFPFJ_09631; K03325 ACR3, arsB arsenite transporter -- }	{NA}	{gnl|TC-DB|Q06598; 2.A.59.1.1 ARSENICAL-RESISTANCE PROTEIN ACR3 - Saccharomyces cerevisiae (Baker's yeast).}	{GO:0016020; membrane; cellular_component GO:0006814; sodium ion transport; biological_process GO:0008508; bile acid:sodium symporter activity; molecular_function}	{NA}	{NA}	{NA}	{NA}	{NA}	{PF01758:Sodium Bile acid symporter family}
A0851	25.4398	10.6911	40.1886	3.75908	1.91038	0.00597399	0.151922	{VCCP01000001.1:1358531:1359996:+}	{XP_018662601.1; hypothetical protein TGAM01_v207075 [Trichoderma gamsii]}	{Q9USW3; Probable glycosidase C21B10.07 }	{tre:TRIREDRAFT_121294; }	{NA}	{NA}	{GO:0016021; integral to membrane; cellular_component}	{NA}	{NA}	{NA}	{NA}	{CCT67128.1_; GH16 xyloglucan:xyloglucosyltransferase (EC 2.4.1.207); keratan-sulfate endo-1,4-尾-galactosidase (EC 3.2.1.103); endo-1,3-尾-glucanase (EC 3.2.1.39); endo-1,3(4)-尾-glucanase (EC 3.2.1.6); licheninase (EC 3.2.1.73); 尾-agarase (EC 3.2.1.81); 魏-carrageenase (EC 3.2.1.83); xyloglucanase (EC 3.2.1.151); endo-尾-1,3-galactanase (EC 3.2.1.181); 尾-porphyranase (EC 3.2.1.178); hyaluronidase (E…	{PF05478:Prominin}
A3423	80.7922	121.779	39.8052	0.326863	-1.61324	0.000131777	0.00861725	{VCCP01000003.1:188829:190755:-}	{PNY27940.1; Uncharacterized protein TCAP_02136 [Tolypocladium capitatum]}	{NA}	{plj:VFPFJ_09650; }	{NA}	{NA}	{GO:0038032; NA}	{PHI:5801; A0A098DMJ4 Fgsg04628 5518 Fusarium graminearum Fusarium ear blight Triticum (related: wheat) GPCR gene Gene deletion unaffected pathogenicity}	{NA}	{NA}	{NA}	{NA}	{PF00615:Regulator of G protein signaling domain}
A6159	67.145	94.8196	39.4705	0.41627	-1.26441	0.00857817	0.191614	{VCCP01000005.1:5189472:5192632:-}	{KFH41963.1; Copalyl diphosphate synthase-like protein [Acremonium chrysogenum ATCC 11550]}	{B2DBF1; Copalyl diphosphate synthase }	{ela:UCREL1_10095; }	{NA}	{NA}	{NA}	{NA}	{NA}	{NA}	{NA}	{NA}	{NA}
A5408	26.8361	14.2389	39.4332	2.76939	1.46957	0.0219721	0.33666	{VCCP01000005.1:935679:936082:-}	{CEJ82939.1; hypothetical protein VHEMI02978 [Torrubiella hemipterigena]}	{O93806; Glucosamine 6-phosphate N-acetyltransferase }	{cmt:CCM_01159; K00621 GNPNAT1, GNA1 glucosamine-phosphate N-acetyltransferase 2.3.1.4 Metabolism; Carbohydrate metabolism; Amino sugar and nucleotide sugar metabolism [PATH:ko00520]}	{SPAC16E8.03; KOG3396 Glucosamine-phosphate N-acetyltransferase M Cell wall/membrane/envelope biogenesis ;}	{NA}	{GO:0008080; N-acetyltransferase activity; molecular_function GO:0016747; transferase activity, transferring acyl groups other than amino-acyl groups; molecular_function}	{PHI:174; O93806 GNA1 5476 Candida albicans Candidiasis Mus musculus (related: house mouse) Glucosamine-6-phosphate acetyltransferase NA NA}	{C5GAK9_AJEDR; BDCG_02048 EEQ86928.1 216 Ajellomyces dermatitidis 559297 Unknown Unknown Unknown {ID:PF00583; Description: Acetyltransf_1} humans vertebrata cutaneous Blastomyces dermatitidis infection cutaneous Infection {ID:0008080; Method: IEA:InterPro; Description: F:N-acetyltransferase activity}}	{NA}	{NA}	{NA}	{PF08445:FR47-like protein PF13302:Acetyltransferase (GNAT) domain PF00583:Acetyltransferase (GNAT) family PF13673:Acetyltransferase (GNAT) domain PF13508:Acetyltransferase (GNAT) domain}
A4847	26.6873	13.9565	39.418	2.82434	1.49791	0.0244256	0.354243	{VCCP01000004.1:2724974:2725605:+}	{RFU79610.1; hypothetical protein TARUN_2612 [Trichoderma arundinaceum]}	{NA}	{tre:TRIREDRAFT_57402; }	{NA}	{NA}	{GO:0008061; chitin binding; molecular_function GO:0005737; cytoplasm; cellular_component GO:0016020; membrane; cellular_component}	{NA}	{NA}	{NA}	{NA}	{NA}	{PF05927:Penaeidin PF01284:Membrane-associating domain}
A5303	25.4696	11.5694	39.3697	3.4029	1.76677	0.00995728	0.207179	{VCCP01000005.1:537236:537631:+}	{NA}	{NA}	{NA}	{NA}	{NA}	{NA}	{NA}	{NA}	{NA}	{YES}	{NA}	{NA}
A5643	60.5342	82.3968	38.6716	0.469334	-1.09131	0.0130371	0.249957	{VCCP01000005.1:1828183:1832148:+}	{POR35107.1; UDP-glucose:glycoprotein glucosyltransferase [Tolypocladium paradoxum]}	{Q6P5E4; UDP-glucose:glycoprotein glucosyltransferase 1 }	{nhe:NECHADRAFT_37444; K11718 HUGT UDP-glucose:glycoprotein glucosyltransferase 2.4.1.- Genetic Information Processing; Folding, sorting and degradation; Protein processing in endoplasmic reticulum [PATH:ko04141]}	{Hs9910280; KOG1879 UDP-glucose:glycoprotein glucosyltransferase G Carbohydrate transport and metabolism ;}	{NA}	{GO:0006396; RNA processing; biological_process GO:0003980; UDP-glucose:glycoprotein glucosyltransferase activity; molecular_function GO:0006486; protein glycosylation; biological_process GO:0003723; RNA binding; molecular_function GO:0016757; transferase activity, transferring glycosyl groups; molecular_function}	{PHI:6227; E3QHX9 KRE5 31870 Colletotrichum graminicola Stalk rot and leaf blight of maize Zea mays (related: maize) "beta-1 NA NA}	{NA}	{NA}	{NA}	{CCT67477.1_; GT24 UDP-Glc: glycoprotein 伪-glucosyltransferase (EC 2.4.1.-). Distant similarity to family GT8}	{PF01501:Glycosyl transferase family 8 PF06427:UDP-glucose:Glycoprotein Glucosyltransferase PF01805:Surp module}
A0694	22.7276	7.63687	37.8183	4.95207	2.30803	0.00482257	0.13379	{VCCP01000001.1:812989:815804:+}	{XP_013960205.1; glycoside hydrolase family 3 protein [Trichoderma virens Gv29-8]}	{Q4WMU3; Probable beta-glucosidase F }	{tre:TRIREDRAFT_47268; K01188 E3.2.1.21 beta-glucosidase 3.2.1.21 Metabolism; Metabolism of other amino acids; Cyanoamino acid metabolism [PATH:ko00460] Metabolism; Carbohydrate metabolism; Starch and sucrose metabolism [PATH:ko00500] Metabolism; Biosynthesis of other secondary metabolites; Phenylpropanoid biosynthesis [PATH:ko00940] Metabolism; Global and overview maps; Metabolic pathways [PATH:…	{NA}	{NA}	{GO:0004553; hydrolase activity, hydrolyzing O-glycosyl compounds; molecular_function GO:0005975; carbohydrate metabolic process; biological_process}	{NA}	{NA}	{NA}	{NA}	{BAP59015.1_; GH3 尾-glucosidase (EC 3.2.1.21); xylan 1,4-尾-xylosidase (EC 3.2.1.37); 尾-glucosylceramidase (EC 3.2.1.45); 尾-N-acetylhexosaminidase (EC 3.2.1.52); 伪-L-arabinofuranosidase (EC 3.2.1.55); glucan 1,3-尾-glucosidase (EC 3.2.1.58); glucan 1,4-尾-glucosidase (EC 3.2.1.74); isoprimeverose-producing oligoxyloglucan hydrolase (EC 3.2.1.120); coniferin 尾-glucosidase (EC 3.2.1.126); exo-1,3-1,4-…	{PF00933:Glycosyl hydrolase family 3 N terminal domain PF01915:Glycosyl hydrolase family 3 C-terminal domain}
A2806	66.5865	96.1662	37.0068	0.384821	-1.37774	0.00154849	0.057863	{VCCP01000002.1:4921062:4923921:-}	{XP_013957630.1; hypothetical protein TRIVIDRAFT_208791 [Trichoderma virens Gv29-8]}	{P40309; K(+)/H(+) antiporter 1 }	{plj:VFPFJ_09878; }	{YJL094c; KOG1650 Predicted K+/H+-antiporter P Inorganic ion transport and metabolism ;}	{gnl|TC-DB|P40309; 2.A.37.4.1 HYPOTHETICAL 97.1 KDA PROTEIN IN BCK1-TOK1 INTERGENIC REGION - Saccharomyces cerevisiae (Baker's yeast).}	{GO:0003677; DNA binding; molecular_function GO:0015299; solute:hydrogen antiporter activity; molecular_function GO:0055085; transmembrane transport; biological_process GO:0016021; integral to membrane; cellular_component GO:0006812; cation transport; biological_process}	{NA}	{NA}	{NA}	{NA}	{NA}	{PF03310:Caulimovirus DNA-binding protein PF00999:Sodium/hydrogen exchanger family}
A4059	26.3851	15.7667	37.0035	2.34694	1.23078	0.0401595	0.469304	{VCCP01000003.1:4563516:4565336:+}	{RFU78423.1; hypothetical protein TARUN_3801 [Trichoderma arundinaceum]}	{NA}	{tre:TRIREDRAFT_67035; }	{NA}	{NA}	{NA}	{NA}	{NA}	{NA}	{NA}	{NA}	{NA}
A6223	25.092	13.3957	36.7884	2.74629	1.45748	0.0365671	0.449367	{VCCP01000006.1:50090:51686:-}	{POR37080.1; Uncharacterized protein TPAR_02726 [Tolypocladium paradoxum]}	{NA}	{fox:FOXG_12294; }	{NA}	{NA}	{GO:0055114; oxidation-reduction process; biological_process GO:0016491; oxidoreductase activity; molecular_function}	{NA}	{NA}	{NA}	{NA}	{NA}	{PF07992:Pyridine nucleotide-disulphide oxidoreductase PF01593:Flavin containing amine oxidoreductase PF01266:FAD dependent oxidoreductase}
A6409	22.4118	8.27023	36.5533	4.41987	2.144	0.00156764	0.0582812	{VCCP01000006.1:1115662:1116983:+}	{EMR68265.1; putative alcohol dehydrogenase protein [Eutypa lata UCREL1]}	{P20369; Alcohol dehydrogenase 1 }	{ela:UCREL1_4727; K13953 adhP alcohol dehydrogenase, propanol-preferring 1.1.1.1 Metabolism; Carbohydrate metabolism; Glycolysis / Gluconeogenesis [PATH:ko00010] Metabolism; Lipid metabolism; Fatty acid degradation [PATH:ko00071] Metabolism; Amino acid metabolism; Tyrosine metabolism [PATH:ko00350] Metabolism; Xenobiotics biodegradation and metabolism; Chloroalkane and chloroalkene degradation [P…	{NA}	{NA}	{GO:0016747; transferase activity, transferring acyl groups other than amino-acyl groups; molecular_function GO:0055114; oxidation-reduction process; biological_process GO:0016491; oxidoreductase activity; molecular_function GO:0008270; zinc ion binding; molecular_function GO:0008152; NA GO:0008610; lipid biosynthetic process; biological_process}	{NA}	{NA}	{NA}	{NA}	{NA}	{PF08240:Alcohol dehydrogenase GroES-like domain PF00106:short chain dehydrogenase PF00107:Zinc-binding dehydrogenase PF08541:3-Oxoacyl-[acyl-carrier-protein (ACP)] synthase III C terminal }
A5247	55.1382	74.899	35.3775	0.472336	-1.08211	0.0446203	0.497411	{VCCP01000004.1:4725682:4729300:+}	{XP_018146794.1; hypothetical protein VFPPC_02763 [Pochonia chlamydosporia 170]}	{NA}	{plj:VFPFJ_05642; }	{NA}	{NA}	{NA}	{NA}	{NA}	{NA}	{NA}	{NA}	{NA}
A2952	25.1035	15.1026	35.1044	2.32439	1.21685	0.049006	0.528601	{VCCP01000003.1:5198255:5202391:-}	{XP_018173871.1; lipid A export ATP-binding/permease protein msbA [Purpureocillium lilacinum]}	{NA}	{plj:VFPFJ_10375; K05658 ABCB1, CD243 ATP-binding cassette, subfamily B (MDR/TAP), member 1 7.6.2.2 Environmental Information Processing; Membrane transport; ABC transporters [PATH:ko02010] Organismal Systems; Digestive system; Bile secretion [PATH:ko04976] Human Diseases; Cancers: Overview; MicroRNAs in cancer [PATH:ko05206] Human Diseases; Cancers: Specific types; Gastric cancer [PATH:ko05226]}	{NA}	{gnl|TC-DB|B0Y3B6; 3.A.1.201.10 ABC multidrug transporter Mdr1 OS=Aspergillus fumigatus (strain CEA10 / CBS 144.89 / FGSC A1163) GN=AFUB_053630 PE=4 SV=1}	{GO:0004871; signal transducer activity; molecular_function GO:0003723; RNA binding; molecular_function GO:0003724; RNA helicase activity; molecular_function GO:0003924; GTPase activity; molecular_function GO:0007186; G-protein coupled receptor protein signaling pathway; biological_process GO:0055085; transmembrane transport; biological_process GO:0042626; ATPase activity, coupled to transmembran…	{NA}	{NA}	{NA}	{NA}	{NA}	{PF00664:ABC transporter transmembrane region PF01926:50S ribosome-binding GTPase PF03193:Protein of unknown function, DUF258 PF00005:ABC transporter PF00503:G-protein alpha subunit PF06414:Zeta toxin PF00910:RNA helicase}
A3933	24.3456	14.3442	34.347	2.39448	1.25971	0.0494187	0.529316	{VCCP01000003.1:377495:379205:-}	{RFU74963.1; mfs transporter [Trichoderma arundinaceum]}	{NA}	{tre:TRIREDRAFT_104322; }	{NA}	{NA}	{GO:0055085; transmembrane transport; biological_process GO:0016021; integral to membrane; cellular_component}	{NA}	{NA}	{NA}	{NA}	{NA}	{PF07690:Major Facilitator Superfamily}
A1001	57.2076	81.0064	33.4087	0.412421	-1.27781	0.00189372	0.0660459	{VCCP01000001.1:1962764:1963515:+}	{KEY71924.1; hypothetical protein S7711_09431 [Stachybotrys chartarum IBT 40288|Stachybotrys chartarum IBT 40293|Stachybotrys chartarum IBT 7711]}	{Q92254; C-8 sterol isomerase }	{nhe:NECHADRAFT_71809; K09829 ERG2 C-8 sterol isomerase 5.-.-.- Metabolism; Lipid metabolism; Steroid biosynthesis [PATH:ko00100] Metabolism; Global and overview maps; Metabolic pathways [PATH:ko01100] Metabolism; Global and overview maps; Biosynthesis of antibiotics [PATH:ko01130]}	{YMR202w; KOG4143 Sigma receptor and C-8 sterol isomerase T Signal transduction mechanisms ;}	{NA}	{GO:0008121; ubiquinol-cytochrome-c reductase activity; molecular_function GO:0009055; NA}	{NA}	{ERG2_USTMA; ERG2 CAA78959.1 241 Ustilago maydis 237631 FUNCTION: Catalyzes the reaction which results in unsaturation at C-7 in the B ring of sterols.; PATHWAY: Steroid metabolism; ergosterol biosynthesis; ergosterol from zymosterol: step 2/5.; SUBCELLULAR LOCATION: Endoplasmic reticulum membrane; Single-pass membrane protein (By similarity).; SIMILARITY: Belongs to the ERG2 family. 17080091 XP_…	{NA}	{NA}	{NA}	{PF08997:Ubiquinol-cytochrome C reductase complex, 6.4kD protein}
A6395	19.8546	6.42794	33.2813	5.17759	2.37228	0.00530939	0.142963	{VCCP01000006.1:1070973:1072912:-}	{KKP00278.1; major facilitator superfamily transporter [Trichoderma harzianum]}	{B2KWH6; MFS siderochrome iron transporter 1 }	{nhe:NECHADRAFT_42863; }	{NA}	{NA}	{GO:0016021; integral to membrane; cellular_component GO:0019031; viral envelope; cellular_component GO:0055085; transmembrane transport; biological_process}	{NA}	{NA}	{NA}	{NA}	{NA}	{PF07690:Major Facilitator Superfamily PF05767:Poxvirus virion envelope protein A14}
A5340	68.1435	103.275	33.012	0.319651	-1.64543	0.000172836	0.0106374	{VCCP01000005.1:655026:656726:+}	{OPB39667.1; carboxylesterase type B [Trichoderma guizhouense]}	{D4B1N9; Probable secreted lipase ARB_02369 }	{tre:TRIREDRAFT_78828; }	{NA}	{NA}	{GO:0008152; NA GO:0016787; hydrolase activity; molecular_function}	{PHI:541; Q5XTQ4 LIP1 40559 Botrytis cinerea Grey mold Dianthus caryophyllus (related: clove pink) Lipase Gene disruption unaffected pathogenicity}	{Q5XTQ4_BOTFU; LIP1 AAU87359.1 574 Botryotinia fuckeliana 40559 Unknown Unknown Unknown {ID:PF00135; Description: COesterase} Various plant families plants Grey mould. Parasite or saprophyte Gray Mould {ID:0004806; Method: IEA:EC; Description: F:triglyceride lipase activity}}	{NA}	{YES}	{NA}	{PF07859:alpha/beta hydrolase fold}
A4645	64.859	97.1722	32.5457	0.334928	-1.57808	0.00974412	0.206875	{VCCP01000004.1:1917939:1919311:+}	{PNP77151.1; hypothetical protein FNYG_09451 [Fusarium nygamai]}	{NA}	{fox:FOXG_05287; K01754 E4.3.1.19, ilvA, tdcB threonine dehydratase 4.3.1.19 Metabolism; Amino acid metabolism; Glycine, serine and threonine metabolism [PATH:ko00260] Metabolism; Amino acid metabolism; Valine, leucine and isoleucine biosynthesis [PATH:ko00290] Metabolism; Global and overview maps; Metabolic pathways [PATH:ko01100] Metabolism; Global and overview maps; Biosynthesis of secondary m…	{NA}	{NA}	{NA}	{NA}	{NA}	{NA}	{NA}	{NA}	{NA}
A2403	17.2938	2.51075	32.0768	12.7758	3.67534	0.00104344	0.04522	{VCCP01000002.1:3419240:3419566:-}	{KFH46157.1; hypothetical protein ACRE_030120 [Acremonium chrysogenum ATCC 11550]}	{NA}	{tre:TRIREDRAFT_105533; }	{NA}	{NA}	{NA}	{NA}	{NA}	{NA}	{YES}	{NA}	{NA}
A6071	53.6328	75.5878	31.6777	0.419085	-1.25469	0.009764	0.206875	{VCCP01000005.1:88688:92456:-}	{KKP02702.1; hypothetical protein THAR02_05204 [Trichoderma harzianum]}	{NA}	{plj:VFPFJ_07142; K18696 GDE1 glycerophosphodiester phosphodiesterase 3.1.4.46 Metabolism; Lipid metabolism; Glycerophospholipid metabolism [PATH:ko00564]}	{NA}	{NA}	{GO:0005515; protein binding; molecular_function GO:0006071; glycerol metabolic process; biological_process GO:0008889; glycerophosphodiester phosphodiesterase activity; molecular_function}	{NA}	{NA}	{NA}	{NA}	{NA}	{PF13606:Ankyrin repeat PF00023:Ankyrin repeat PF03009:Glycerophosphoryl diester phosphodiesterase family}
A7232	50.8996	70.1984	31.6008	0.450164	-1.15148	0.0300834	0.402351	{VCCP01000007.1:2259429:2262453:-}	{XP_020117452.1; hypothetical protein UA08_07450 [Talaromyces atroroseus]}	{Q5B7T4; Microperfuranone synthase }	{ani:AN3396.2; }	{NA}	{NA}	{GO:0009058; biosynthetic process; biological_process GO:0016788; hydrolase activity, acting on ester bonds; molecular_function GO:0003824; NA GO:0008152; NA}	{NA}	{NA}	{NA}	{NA}	{NA}	{PF00501:AMP-binding enzyme PF00975:Thioesterase domain}
A2506	16.7864	2.14143	31.4313	14.6777	3.87556	5.44362e-05	0.00424139	{VCCP01000002.1:3823124:3827983:+}	{XP_006969378.1; predicted protein [Trichoderma reesei QM6a]}	{I1RL06; ZEB2-regulated ABC transporter 1 }	{tre:TRIREDRAFT_82105; }	{YOR153w; KOG0065 Pleiotropic drug resistance proteins (PDR1-15), ABC superfamily Q Secondary metabolites biosynthesis, transport and catabolism ;}	{gnl|TC-DB|P33302; 3.A.1.205.1 Suppressor of toxicity of sporidesmin - Saccharomyces cerevisiae (Baker's yeast).}	{GO:0003924; GTPase activity; molecular_function GO:0006810; transport; biological_process GO:0042626; ATPase activity, coupled to transmembrane movement of substances; molecular_function GO:0005525; GTP binding; molecular_function GO:0016021; integral to membrane; cellular_component GO:0005524; ATP binding; molecular_function GO:0016020; membrane; cellular_component GO:0016887; ATPase activity; …	{PHI:310; Q9C1I7 MgAtr4 1047171 Zymoseptoria tritici Septoria leaf blotch Triticum (related: wheat) ABC transporter NA NA}	{Q9C1I7_MYCGR; ATR4 AAK15314.1 1635 Mycosphaerella graminicola 54734 SIMILARITY: Belongs to the ABC transporter superfamily. 12036592 Unknown {ID:PF01061; Description: ABC2_membrane} {ID:PF00005; Description: ABC2_membrane} {ID:PF06422; Description: ABC_tran} Triticum and possibly a few other grasses herb Leaf spot or speckled leaf blotch of wheat Leaf Spot {ID:0016021; Method: IEA:InterPro; Desc…	{NA}	{NA}	{NA}	{PF03193:Protein of unknown function, DUF258 PF00005:ABC transporter PF06422:CDR ABC transporter PF01061:ABC-2 type transporter}
A5323	18.2183	5.02083	31.4158	6.25709	2.64549	0.00125271	0.0506897	{VCCP01000005.1:599018:599440:+}	{RBQ67649.1; hypothetical protein FVER14953_07863 [Fusarium verticillioides]}	{NA}	{val:VDBG_08455; }	{NA}	{NA}	{NA}	{NA}	{NA}	{NA}	{NA}	{NA}	{NA}
A7176	19.8829	8.91897	30.8468	3.45856	1.79017	0.014604	0.268307	{VCCP01000007.1:2064777:2066496:-}	{KPM37826.1; hypothetical protein AK830_g8734 [Neonectria ditissima]}	{NA}	{cfj:CFIO01_11409; }	{NA}	{NA}	{GO:0006629; lipid metabolic process; biological_process GO:0004806; triglyceride lipase activity; molecular_function}	{NA}	{NA}	{NA}	{NA}	{NA}	{PF01764:Lipase (class 3)}
A4999	19.6226	8.70975	30.5354	3.50589	1.80978	0.00805797	0.184427	{VCCP01000004.1:3779893:3781311:+}	{XP_024747698.1; hypothetical protein BBK36DRAFT_1179285 [Trichoderma citrinoviride]}	{NA}	{tre:TRIREDRAFT_57558; }	{NA}	{NA}	{NA}	{NA}	{NA}	{NA}	{NA}	{NA}	{NA}
A2598	47.36	64.3152	30.4048	0.472746	-1.08086	0.0426784	0.483864	{VCCP01000002.1:4231504:4233441:+}	{KFG87375.1; Cytochrome P450 family protein [Metarhizium anisopliae]}	{NA}	{maj:MAA_04658; }	{NA}	{NA}	{GO:0005506; iron ion binding; molecular_function GO:0020037; heme binding; molecular_function GO:0055114; oxidation-reduction process; biological_process GO:0016705; oxidoreductase activity, acting on paired donors, with incorporation or reduction of molecular oxygen; molecular_function}	{PHI:7173; G2XIG8 HiC-15 27337 Verticillium dahliae Vascular wilt Gossypium hirsutum (related: cotton) Isotrichodermin C-15 hydroxylase Gene mutation reduced virulence}	{NA}	{EfO2.034360.1; Pisatindemethylase-like P450_EF018 http://p450.riceblast.snu.ac.kr/class.php?a=dv_sequence&id=17972&spe_id=13561&ref_id=57786}	{NA}	{NA}	{PF00067:Cytochrome P450}
A5097	48.5592	66.8561	30.2622	0.452648	-1.14354	0.0116161	0.229936	{VCCP01000004.1:4148450:4149689:-}	{XP_018146692.1; hypothetical protein VFPPC_13312 [Pochonia chlamydosporia 170]}	{NA}	{plj:VFPFJ_05732; }	{NA}	{NA}	{GO:0005576; NA GO:0005179; hormone activity; molecular_function}	{NA}	{NA}	{NA}	{NA}	{NA}	{PF04644:Motilin/ghrelin}
A7018	20.8161	11.4297	30.2026	2.64246	1.40188	0.0491294	0.529152	{VCCP01000007.1:1393363:1394412:-}	{KND93948.1; hypothetical protein TOPH_01795 [Tolypocladium ophioglossoides CBS 100239]}	{NA}	{fpu:FPSE_11216; }	{NA}	{NA}	{GO:0016020; membrane; cellular_component GO:0005216; ion channel activity; molecular_function GO:0006811; ion transport; biological_process GO:0055085; transmembrane transport; biological_process}	{NA}	{NA}	{NA}	{NA}	{NA}	{PF02687:FtsX-like permease family PF01284:Membrane-associating domain PF00520:Ion transport protein}
A1141	46.8432	63.6153	30.071	0.472701	-1.081	0.0301049	0.402351	{VCCP01000001.1:2513614:2514309:+}	{XP_011325578.1; hypothetical protein FGSG_10817 [Fusarium graminearum]}	{NA}	{fgr:FGSG_10817; }	{NA}	{NA}	{GO:0000390; spliceosome disassembly; biological_process GO:0016021; integral to membrane; cellular_component GO:0005198; NA GO:0006886; intracellular protein transport; biological_process GO:0071008; U2-type post-mRNA release spliceosomal complex; cellular_component GO:0005882; intermediate filament; cellular_component GO:0016020; membrane; cellular_component}	{NA}	{NA}	{NA}	{NA}	{NA}	{PF07851:TMPIT-like protein PF05008:Vesicle transport v-SNARE protein N-terminus PF00038:Intermediate filament protein PF15458:Nineteen complex-related protein 2}
A7270	19.7643	10.0774	29.4512	2.92249	1.5472	0.0365838	0.449367	{VCCP01000007.1:2475002:2477113:-}	{RFU76595.1; trehalase precursor [Trichoderma arundinaceum]}	{NA}	{cmt:CCM_08782; K01194 TREH, treA, treF alpha,alpha-trehalase 3.2.1.28 Metabolism; Carbohydrate metabolism; Starch and sucrose metabolism [PATH:ko00500] Metabolism; Global and overview maps; Metabolic pathways [PATH:ko01100]}	{NA}	{NA}	{GO:0005980; glycogen catabolic process; biological_process GO:0004134; 4-alpha-glucanotransferase activity; molecular_function GO:0005991; trehalose metabolic process; biological_process GO:0004135; amylo-alpha-1,6-glucosidase activity; molecular_function GO:0004555; alpha,alpha-trehalase activity; molecular_function}	{PHI:7228; Q8J0H8 tre1 318829 Magnaporthe oryzae Rice blast disease Oryza sativa (related: rice) Cell wall-localized enzyme with characteristics of both neutral and acidic trehalases Gene disruption unaffected pathogenicity}	{NA}	{NA}	{YES}	{ATY63688.1_; GH37 伪,伪-trehalase (EC 3.2.1.28). -}	{PF01204:Trehalase PF06202:Amylo-alpha-1,6-glucosidase }
A4586	15.5339	1.63239	29.4354	18.0321	4.17249	4.48676e-05	0.00373421	{VCCP01000004.1:1677848:1679635:+}	{PNY26194.1; Axial budding pattern protein 2 [Tolypocladium capitatum]}	{NA}	{plj:VFPFJ_04597; K18637 AXL2 axial budding pattern protein 2 -- }	{NA}	{NA}	{NA}	{NA}	{NA}	{NA}	{NA}	{NA}	{NA}
A6161	45.7843	62.2426	29.3259	0.471155	-1.08573	0.0256902	0.364908	{VCCP01000005.1:5193693:5195451:+}	{KFH41984.1; Ent-kaurene oxidase-like protein [Acremonium chrysogenum ATCC 11550]}	{NA}	{pte:PTT_08289; }	{NA}	{NA}	{GO:0016705; oxidoreductase activity, acting on paired donors, with incorporation or reduction of molecular oxygen; molecular_function GO:0020037; heme binding; molecular_function GO:0055114; oxidation-reduction process; biological_process GO:0005506; iron ion binding; molecular_function}	{NA}	{NA}	{TERG_08349T0; E-classP450,groupI P450_Tr059 http://p450.riceblast.snu.ac.kr/class.php?a=dv_sequence&id=21157&spe_id=1196&ref_id=58497}	{NA}	{NA}	{PF00067:Cytochrome P450}
A4123	17.8836	6.51351	29.2536	4.49122	2.16711	0.00628884	0.155748	{VCCP01000003.1:4780703:4782489:+}	{EQL02706.1; Beta-lactamase/transpeptidase-like protein [Ophiocordyceps sinensis CO18]}	{NA}	{plj:VFPFJ_07384; }	{NA}	{NA}	{NA}	{NA}	{NA}	{NA}	{YES}	{NA}	{NA}
A7503	47.6905	66.2651	29.116	0.439386	-1.18644	0.0176812	0.298381	{VCCP01000008.1:1466986:1467804:-}	{POR32922.1; Uncharacterized protein TPAR_06881 [Tolypocladium paradoxum]}	{NA}	{plj:VFPFJ_03778; }	{NA}	{NA}	{NA}	{NA}	{NA}	{NA}	{NA}	{NA}	{NA}
A1737	17.7659	7.23245	28.2993	3.91283	1.96821	0.0151366	0.273055	{VCCP01000002.1:5876144:5877022:+}	{KND92212.1; Ribonuclease Trv [Tolypocladium ophioglossoides CBS 100239]}	{P24657; Ribonuclease Trv }	{plj:VFPFJ_01363; K01166 E3.1.27.1 ribonuclease T2 3.1.27.1 }	{NA}	{NA}	{GO:0033897; ribonuclease T2 activity; molecular_function GO:0003723; RNA binding; molecular_function}	{NA}	{NA}	{NA}	{YES}	{NA}	{PF00445:Ribonuclease T2 family}
A0218	48.9688	70.7549	27.1827	0.384182	-1.38014	0.00303967	0.0927606	{VCCP01000001.1:5504101:5505599:+}	{KKP06258.1; hypothetical protein THAR02_01596 [Trichoderma harzianum]}	{NA}	{nhe:NECHADRAFT_74927; }	{NA}	{NA}	{GO:0016021; integral to membrane; cellular_component}	{NA}	{NA}	{NA}	{NA}	{SMR55355.1_; AA0 - -}	{PF03661:Uncharacterised protein family (UPF0121) PF03188:Eukaryotic cytochrome b561 PF00335:Tetraspanin family}
A2188	17.5617	8.18032	26.943	3.29364	1.71968	0.0451912	0.49997	{VCCP01000002.1:1600194:1600676:-}	{POR37876.1; Uncharacterized protein TPAR_01938 [Tolypocladium paradoxum]}	{NA}	{plj:VFPFJ_06110; }	{NA}	{NA}	{NA}	{NA}	{NA}	{NA}	{NA}	{NA}	{NA}
A3228	15.1076	3.63343	26.5818	7.3159	2.87104	0.00676901	0.162495	{VCCP01000003.1:704892:706714:-}	{XP_024759167.1; hypothetical protein M441DRAFT_59518 [Trichoderma asperellum CBS 433.97]}	{NA}	{fvr:FVEG_09422; K19564 CTR, HNM1 choline transport protein -- }	{NA}	{NA}	{GO:0003333; amino acid transmembrane transport; biological_process GO:0019031; viral envelope; cellular_component GO:0015171; amino acid transmembrane transporter activity; molecular_function GO:0016020; membrane; cellular_component}	{NA}	{NA}	{NA}	{NA}	{NA}	{PF13520:Amino acid permease PF03213:Poxvirus P35 protein}
A3732	16.1123	6.00448	26.2201	4.36676	2.12656	0.00961815	0.20599	{VCCP01000003.1:3335478:3337773:+}	{KND86806.1; N-acetylmuramic acid 6-phosphate etherase [Tolypocladium ophioglossoides CBS 100239]}	{Q2JMP1; N-acetylmuramic acid 6-phosphate etherase }	{plj:VFPFJ_02063; K07106 murQ N-acetylmuramic acid 6-phosphate etherase 4.2.1.126 Metabolism; Carbohydrate metabolism; Amino sugar and nucleotide sugar metabolism [PATH:ko00520] Metabolism; Global and overview maps; Metabolic pathways [PATH:ko01100]}	{NA}	{NA}	{GO:0005975; carbohydrate metabolic process; biological_process GO:0030246; carbohydrate binding; molecular_function GO:0016773; phosphotransferase activity, alcohol group as acceptor; molecular_function GO:0006412; translation; biological_process GO:0005840; ribosome; cellular_component GO:0003735; structural constituent of ribosome; molecular_function}	{PHI:7350; Q2FK71 murQ 1280 Staphylococcus aureus Skin infections; food poisoning; respiratory diseases Danio rerio (related: zebrafish) N-acetylmuramic acid-6-phosphate etherase Gene mutation unaffected pathogenicity}	{NA}	{NA}	{NA}	{BAJ80814.1_; CE9 N-acetylglucosamine 6-phosphate deacetylase (EC 3.5.1.25); N-acetylglucosamine 6-phosphate deacetylase (EC 3.5.1.80) -}	{PF01380:SIS domain PF00370:FGGY family of carbohydrate kinases, N-terminal domain PF13580:SIS domain PF00281:Ribosomal protein L5}
A2884	15.0052	4.23238	25.778	6.09066	2.6066	0.00134427	0.0526496	{VCCP01000002.1:5207021:5207824:-}	{KYK55823.1; hypothetical protein DCS_07787 [Drechmeria coniospora]}	{NA}	{plj:VFPFJ_02608; }	{CE03385; KOG0873 C-4 sterol methyl oxidase I Lipid transport and metabolism ;}	{NA}	{GO:0006633; fatty acid biosynthetic process; biological_process GO:0016491; oxidoreductase activity; molecular_function GO:0055114; oxidation-reduction process; biological_process GO:0016021; integral to membrane; cellular_component GO:0005506; iron ion binding; molecular_function}	{NA}	{NA}	{NA}	{NA}	{NA}	{PF04116:Fatty acid hydroxylase superfamily PF03788:LrgA family}
A2150	60.254	94.7962	25.7118	0.271232	-1.8824	0.041555	0.477564	{VCCP01000002.1:1388560:1389756:+}	{KND88743.1; putative mannan endo-1,6-alpha-mannosidase [Tolypocladium ophioglossoides CBS 100239]}	{NA}	{plj:VFPFJ_01107; }	{NA}	{NA}	{NA}	{NA}	{NA}	{NA}	{YES}	{ANH56512.1_; GH76 伪-1,6-mannanase (EC 3.2.1.101) -}	{NA}
A3163	16.1781	6.72341	25.6327	3.81245	1.93072	0.0263957	0.369982	{VCCP01000003.1:6151401:6152465:-}	{PNY26623.1; Uncharacterized protein TCAP_03449 [Tolypocladium capitatum]}	{NA}	{maw:MAC_01738; }	{NA}	{NA}	{NA}	{NA}	{NA}	{NA}	{NA}	{NA}	{NA}
A5720	38.9109	52.2288	25.593	0.490018	-1.02909	0.047142	0.513792	{VCCP01000005.1:3349860:3352224:+}	{OPB39848.1; hypothetical protein A0O28_0096950 [Trichoderma guizhouense]}	{NA}	{nhe:NECHADRAFT_90245; K11497 CENPC centromere protein C -- }	{NA}	{NA}	{GO:0045735; NA}	{PHI:1501; I1S4R6 GzHMG033 5518 Fusarium graminearum Fusarium ear blight Triticum (related: wheat) transcription factor Gene deletion unaffected pathogenicity}	{NA}	{NA}	{NA}	{NA}	{PF00190:Cupin}
A2892	41.0867	56.8481	25.3252	0.445489	-1.16654	0.0152237	0.273543	{VCCP01000002.1:5228086:5229828:+}	{XP_018149690.1; FAD-dependent oxidoreductase-like enzyme [Pochonia chlamydosporia 170]}	{NA}	{maj:MAA_02372; }	{NA}	{NA}	{NA}	{NA}	{NA}	{NA}	{NA}	{NA}	{NA}
A7372	15.015	5.23073	24.7993	4.74109	2.24522	0.0216699	0.33554	{VCCP01000008.1:784289:791129:-}	{OXV07918.1; hypothetical protein Egran_04318 [Elaphomyces granulatus]}	{Q0C9L7; Highly reducing polyketide synthase ctvA }	{cmt:CCM_09042; }	{NA}	{NA}	{GO:0008168; methyltransferase activity; molecular_function GO:0016491; oxidoreductase activity; molecular_function GO:0008152; NA}	{NA}	{NA}	{NA}	{NA}	{NA}	{PF08241:Methyltransferase domain PF00106:short chain dehydrogenase PF01209:ubiE/COQ5 methyltransferase family}
A6476	17.0468	9.81705	24.2765	2.47289	1.3062	0.0463433	0.508111	{VCCP01000006.1:1379870:1382413:+}	{XP_007911461.1; putative mucoidy inhibitor-like protein [Phaeoacremonium minimum UCRPA7]}	{NA}	{tmn:UCRPA7_676; }	{NA}	{NA}	{GO:0030521; androgen receptor signaling pathway; biological_process GO:0003677; DNA binding; molecular_function GO:0005496; steroid binding; molecular_function GO:0005634; nucleus; cellular_component GO:0004882; androgen receptor activity; molecular_function GO:0006355; regulation of transcription, DNA-dependent; biological_process}	{NA}	{NA}	{NA}	{NA}	{NA}	{PF02166:Androgen receptor}
A7420	39.0112	53.949	24.0734	0.446225	-1.16416	0.00961884	0.20599	{VCCP01000008.1:1064473:1065972:+}	{RFU74389.1; hypothetical protein TARUN_7864 [Trichoderma arundinaceum]}	{NA}	{maj:MAA_05405; }	{NA}	{NA}	{GO:0005515; protein binding; molecular_function}	{NA}	{NA}	{NA}	{NA}	{NA}	{PF00856:SET domain}
A6319	14.1165	4.24776	23.9852	5.64655	2.49737	0.00918107	0.199532	{VCCP01000006.1:803502:805988:-}	{OPB42673.1; ATPase [Trichoderma guizhouense]}	{NA}	{fox:FOXG_11588; }	{NA}	{NA}	{GO:0016887; ATPase activity; molecular_function GO:0005524; ATP binding; molecular_function}	{NA}	{NA}	{NA}	{NA}	{NA}	{PF01695:IstB-like ATP binding protein PF07724:AAA domain (Cdc48 subfamily) PF00004:ATPase family associated with various cellular activities (AAA) PF07728:AAA domain (dynein-related subfamily)}
A7243	43.1212	62.2821	23.9602	0.384705	-1.37817	0.0237991	0.350714	{VCCP01000007.1:2315020:2317064:+}	{KYK57379.1; hypothetical protein DCS_04388 [Drechmeria coniospora]}	{NA}	{plj:VFPFJ_04696; }	{NA}	{NA}	{NA}	{NA}	{NA}	{NA}	{NA}	{NA}	{NA}
A3017	14.3865	4.82699	23.946	4.96085	2.31059	0.0172508	0.293826	{VCCP01000003.1:5462536:5464198:+}	{PHH71773.1; hypothetical protein CDD80_5000 [Ophiocordyceps camponoti-rufipedis]}	{P36091; Mannan endo-1,6-alpha-mannosidase DCW1 }	{maj:MAA_03226; K08257 E3.2.1.101 mannan endo-1,6-alpha-mannosidase 3.2.1.101 }	{NA}	{NA}	{NA}	{NA}	{NA}	{CHG06520.1; P450,CYP52 P450_Cgo015 http://p450.riceblast.snu.ac.kr/class.php?a=dv_sequence&id=136&spe_id=45371&ref_id=150}	{YES}	{ANH56423.1_; GH76 伪-1,6-mannanase (EC 3.2.1.101) -}	{NA}
A3006	12.5461	1.5271	23.5651	15.4313	3.94779	0.00057083	0.0286562	{VCCP01000003.1:5417503:5418100:+}	{NA}	{NA}	{NA}	{NA}	{NA}	{GO:0008299; isoprenoid biosynthetic process; biological_process}	{NA}	{NA}	{NA}	{NA}	{NA}	{PF00348:Polyprenyl synthetase}
A3033	15.5761	7.7963	23.3558	2.99576	1.58292	0.0444577	0.497111	{VCCP01000003.1:5526871:5528773:+}	{OBT46231.1; hypothetical protein VE00_02378 [Pseudogymnoascus sp. WSF 3629]}	{NA}	{maj:MAA_09468; }	{NA}	{NA}	{GO:0016020; membrane; cellular_component GO:0015851; nucleobase transport; biological_process GO:0015205; nucleobase transmembrane transporter activity; molecular_function}	{NA}	{NA}	{NA}	{NA}	{NA}	{PF02133:Permease for cytosine/purines, uracil, thiamine, allantoin}
A2815	56.0635	88.8275	23.2995	0.262301	-1.93071	4.80579e-05	0.00395479	{VCCP01000002.1:4955244:4957188:-}	{XP_024764262.1; hypothetical protein M441DRAFT_351806 [Trichoderma asperellum CBS 433.97]}	{NA}	{plj:VFPFJ_02571; }	{NA}	{NA}	{NA}	{NA}	{NA}	{NA}	{NA}	{NA}	{NA}
A1545	37.6561	52.2662	23.0461	0.440938	-1.18135	0.0190472	0.312503	{VCCP01000001.1:4559370:4559962:+}	{KJZ77875.1; Deoxyuridine 5'-triphosphate nucleotidohydrolase [Hirsutella minnesotensis 3608]}	{Q6MVL2; Deoxyuridine 5'-triphosphate nucleotidohydrolase }	{cmt:CCM_05946; K01520 dut, DUT dUTP pyrophosphatase 3.6.1.23 Metabolism; Nucleotide metabolism; Pyrimidine metabolism [PATH:ko00240] Metabolism; Xenobiotics biodegradation and metabolism; Drug metabolism - other enzymes [PATH:ko00983] Metabolism; Global and overview maps; Metabolic pathways [PATH:ko01100]}	{At3g46940; KOG3370 dUTPase F Nucleotide transport and metabolism ;}	{NA}	{GO:0046080; dUTP metabolic process; biological_process GO:0008829; dCTP deaminase activity; molecular_function GO:0016787; hydrolase activity; molecular_function GO:0009394; 2'-deoxyribonucleotide metabolic process; biological_process}	{NA}	{NA}	{NA}	{NA}	{NA}	{PF00692:dUTPase PF06559:2'-deoxycytidine 5'-triphosphate deaminase (DCD)}
A6576	11.4053	0	22.8107	Inf	Inf	1.04212e-05	0.00106007	{VCCP01000006.1:1724278:1725688:-}	{EXU99857.1; zinc-binding dehydrogenase domain protein [Metarhizium robertsii]}	{Q4R0J7; D-arabinitol dehydrogenase 1 }	{maj:MAA_07660; K17818 ARD1 D-arabinitol dehydrogenase (NADP+) 1.1.1.287 Metabolism; Carbohydrate metabolism; Pentose and glucuronate interconversions [PATH:ko00040] Metabolism; Global and overview maps; Metabolic pathways [PATH:ko01100]}	{NA}	{NA}	{GO:0016491; oxidoreductase activity; molecular_function GO:0008270; zinc ion binding; molecular_function GO:0055114; oxidation-reduction process; biological_process GO:0050660; flavin adenine dinucleotide binding; molecular_function}	{NA}	{NA}	{NA}	{NA}	{NA}	{PF00070:Pyridine nucleotide-disulphide oxidoreductase PF08240:Alcohol dehydrogenase GroES-like domain PF03435:Saccharopine dehydrogenase NADP binding domain PF07992:Pyridine nucleotide-disulphide oxidoreductase PF00107:Zinc-binding dehydrogenase}
A1926	81.4782	140.288	22.668	0.161581	-2.62967	2.07783e-10	1.17062e-07	{VCCP01000002.1:6647682:6649252:+}	{XP_024759795.1; hypothetical protein M441DRAFT_459268 [Trichoderma asperellum CBS 433.97]}	{NA}	{glz:GLAREA_02896; }	{NA}	{NA}	{GO:0016491; oxidoreductase activity; molecular_function}	{NA}	{NA}	{NA}	{NA}	{NA}	{PF01408:Oxidoreductase family, NAD-binding Rossmann fold}
A6989	13.1145	3.73872	22.4903	6.01549	2.58868	0.00988034	0.207043	{VCCP01000006.1:333414:334355:-}	{KKP07341.1; hypothetical protein THAR02_00538 [Trichoderma harzianum]}	{NA}	{tre:TRIREDRAFT_56860; }	{NA}	{NA}	{GO:0003824; NA GO:0044237; cellular metabolic process; biological_process GO:0050662; coenzyme binding; molecular_function}	{NA}	{NA}	{NA}	{NA}	{NA}	{PF01370:NAD dependent epimerase/dehydratase family}
A3544	13.961	5.46035	22.4617	4.11361	2.04041	0.0224044	0.340435	{VCCP01000003.1:1917448:1920951:-}	{RFU78928.1; glycoside hydrolase family 35 [Trichoderma arundinaceum]}	{A1D1Z9; Probable beta-galactosidase A }	{tre:TRIREDRAFT_80240; }	{NA}	{NA}	{GO:0004553; hydrolase activity, hydrolyzing O-glycosyl compounds; molecular_function GO:0005975; carbohydrate metabolic process; biological_process}	{NA}	{NA}	{NA}	{YES}	{CAD70669.1_; GH35 尾-galactosidase (EC 3.2.1.23); exo-尾-glucosaminidase (EC 3.2.1.165); exo-尾-1,4-galactanase (EC 3.2.1.-); 尾-1,3-galactosidase (EC 3.2.1.-) -}	{PF01301:Glycosyl hydrolases family 35}
A1927	67.5436	112.832	22.2556	0.197246	-2.34193	5.95778e-08	1.45449e-05	{VCCP01000002.1:6650235:6651998:+}	{XP_008086172.1; Cytochrome P450 [Glarea lozoyensis ATCC 20868]}	{NA}	{glz:GLAREA_02896; }	{NA}	{NA}	{GO:0005506; iron ion binding; molecular_function GO:0016705; oxidoreductase activity, acting on paired donors, with incorporation or reduction of molecular oxygen; molecular_function GO:0020037; heme binding; molecular_function GO:0055114; oxidation-reduction process; biological_process}	{NA}	{NA}	{CHG10717.1; E-classP450,groupIV P450_Cgo079 http://p450.riceblast.snu.ac.kr/class.php?a=dv_sequence&id=200&spe_id=45371&ref_id=150}	{NA}	{NA}	{PF00067:Cytochrome P450}
A0439	14.4761	6.74313	22.209	3.29357	1.71965	0.0283981	0.388809	{VCCP01000001.1:6298016:6299057:-}	{POR32645.1; Uncharacterized protein TPAR_07158 [Tolypocladium paradoxum]}	{NA}	{fvr:FVEG_08043; }	{NA}	{NA}	{GO:0016272; prefoldin complex; cellular_component GO:0005861; troponin complex; cellular_component GO:0051082; unfolded protein binding; molecular_function GO:0006886; intracellular protein transport; biological_process GO:0043565; sequence-specific DNA binding; molecular_function GO:0016021; integral to membrane; cellular_component GO:0006355; regulation of transcription, DNA-dependent; biologi…	{NA}	{NA}	{NA}	{NA}	{NA}	{PF05529:B-cell receptor-associated protein 31-like PF01920:Prefoldin subunit PF00170:bZIP transcription factor PF00992:Troponin PF06839:GRF zinc finger}
A3034	33.9963	45.8419	22.1508	0.4832	-1.04931	0.0407985	0.473547	{VCCP01000003.1:629221:631809:+}	{XP_024762601.1; hypothetical protein M441DRAFT_44959 [Trichoderma asperellum CBS 433.97]}	{Q2KHZ2; HBS1-like protein }	{maj:MAA_02143; K14416 HBS1 elongation factor 1 alpha-like protein -- Genetic Information Processing; Translation; mRNA surveillance pathway [PATH:ko03015] Human Diseases; Infectious diseases: Bacterial; Legionellosis [PATH:ko05134]}	{Hs5729864_2; KOG0458 Elongation factor 1 alpha J Translation, ribosomal structure and biogenesis ;}	{NA}	{GO:0007264; small GTPase mediated signal transduction; biological_process GO:0005622; intracellular; cellular_component GO:0003924; GTPase activity; molecular_function GO:0015684; ferrous iron transport; biological_process GO:0015093; ferrous iron transmembrane transporter activity; molecular_function GO:0007049; cell cycle; biological_process GO:0005525; GTP binding; molecular_function GO:00160…	{NA}	{NA}	{NA}	{NA}	{NA}	{PF03144:Elongation factor Tu domain 2 PF00025:ADP-ribosylation factor family PF02421:Ferrous iron transport protein B PF08477:Ras of Complex, Roc, domain of DAPkinase PF00009:Elongation factor Tu GTP binding domain PF03143:Elongation factor Tu C-terminal domain PF01926:50S ribosome-binding GTPase PF00735:Septin}
A7563	11.9295	2.14143	21.7176	10.1417	3.34222	0.00221415	0.0757777	{VCCP01000008.1:357210:357545:-}	{XP_018179059.1; hypothetical protein VFPFJ_04499 [Purpureocillium lilacinum]}	{NA}	{plj:VFPFJ_04499; }	{NA}	{NA}	{NA}	{NA}	{NA}	{NA}	{YES}	{NA}	{NA}
A6464	60.8675	100.223	21.5121	0.214643	-2.21999	0.0397337	0.468615	{VCCP01000006.1:1345910:1347643:-}	{XP_018139859.1; high-affinity methionine permease [Pochonia chlamydosporia 170]}	{P50276; High-affinity methionine permease }	{maj:MAA_02796; }	{YGR055w; KOG1287 Amino acid transporters E Amino acid transport and metabolism ;}	{gnl|TC-DB|P50276; 2.A.3.8.4 High affinity methionine permease - Saccharomyces cerevisiae (Baker's yeast).}	{GO:0003333; amino acid transmembrane transport; biological_process GO:0016020; membrane; cellular_component GO:0015171; amino acid transmembrane transporter activity; molecular_function GO:0015979; photosynthesis; biological_process GO:0055085; transmembrane transport; biological_process GO:0009523; photosystem II; cellular_component GO:0006810; transport; biological_process GO:0009539; photosys…	{NA}	{NA}	{NA}	{NA}	{NA}	{PF13520:Amino acid permease PF02468:Photosystem II reaction centre N protein (psbN) PF00324:Amino acid permease}
A2619	45.0186	68.6646	21.3726	0.311261	-1.6838	0.0031069	0.0940286	{VCCP01000002.1:4303480:4303814:-}	{NA}	{NA}	{NA}	{NA}	{NA}	{NA}	{NA}	{NA}	{NA}	{YES}	{NA}	{NA}
A3113	41.5913	61.8783	21.3043	0.344293	-1.53829	0.00491318	0.134772	{VCCP01000003.1:5917120:5918412:+}	{PFH63110.1; hypothetical protein XA68_17754 [Ophiocordyceps unilateralis]}	{Q4W9V1; Sterol 24-C-methyltransferase }	{tve:TRV_06345; K00559 E2.1.1.41, SMT1, ERG6 sterol 24-C-methyltransferase 2.1.1.41 Metabolism; Lipid metabolism; Steroid biosynthesis [PATH:ko00100] Metabolism; Global and overview maps; Metabolic pathways [PATH:ko01100] Metabolism; Global and overview maps; Biosynthesis of secondary metabolites [PATH:ko01110] Metabolism; Global and overview maps; Biosynthesis of antibiotics [PATH:ko01130]}	{YML008c; KOG1269 SAM-dependent methyltransferases IR Lipid transport and metabolism ; General function prediction only ;}	{NA}	{GO:0008171; O-methyltransferase activity; molecular_function GO:0006694; steroid biosynthetic process; biological_process GO:0018024; histone-lysine N-methyltransferase activity; molecular_function GO:0001510; RNA methylation; biological_process GO:0008610; lipid biosynthetic process; biological_process GO:0009452; RNA capping; biological_process GO:0006464; protein modification process; biologi…	{NA}	{C1G014_PARBD; PADG_00204 EEH43915.1 377 Paracoccidioides brasiliensis 502780 Unknown Unknown Unknown {ID:PF08241; Description: Methyltransf_11} {ID:PF08498; Description: Methyltransf_11} humans vertebrata Paracoccidioidomycosis Paracoccidioidomycosis {ID:0008168; Method: IEA:UniProtKB-KW; Description: F:methyltransferase activity} {ID:0006694; Method: IEA:InterPro; Description: P:steroid biosynt…	{NA}	{NA}	{NA}	{PF01209:ubiE/COQ5 methyltransferase family PF05175:Methyltransferase small domain PF01135:Protein-L-isoaspartate(D-aspartate) O-methyltransferase (PCMT) PF08123:Histone methylation protein DOT1 PF08498:Sterol methyltransferase C-terminal PF09445:RNA cap guanine-N2 methyltransferase PF01728:FtsJ-like methyltransferase PF00891:O-methyltransferase PF02353:Mycolic acid cyclopropane synthetase PF0824…
A6352	32.694	44.7002	20.6878	0.462814	-1.1115	0.0397292	0.468615	{VCCP01000006.1:924535:926811:-}	{ETS06790.1; hypothetical protein M419DRAFT_32072 [Trichoderma reesei RUT C-30]}	{Q9P6R0; Transcription factor IIIB 60 kDa subunit }	{plj:VFPFJ_10529; K15196 BRF1, GTF3B transcription factor IIIB 90 kDa subunit -- }	{SPBC13E7.10c; KOG1598 Transcription initiation factor TFIIIB, Brf1 subunit K Transcription ;}	{NA}	{GO:0008270; zinc ion binding; molecular_function GO:0005634; nucleus; cellular_component GO:0017025; TBP-class protein binding; molecular_function GO:0045893; positive regulation of transcription, DNA-dependent; biological_process}	{NA}	{NA}	{NA}	{NA}	{NA}	{PF07741:Brf1-like TBP-binding domain PF00382:Transcription factor TFIIB repeat}
A6150	12.282	4.40718	20.1568	4.57362	2.19334	0.0160853	0.28184	{VCCP01000005.1:5146054:5147526:-}	{PGH30215.1; hypothetical protein GX50_07009 [Emmonsia crescens]}	{NA}	{npa:UCRNP2_2374; }	{NA}	{NA}	{GO:0008171; O-methyltransferase activity; molecular_function}	{NA}	{NA}	{NA}	{NA}	{NA}	{PF00891:O-methyltransferase}
A6396	11.6808	3.22969	20.1318	6.23336	2.64001	0.0416662	0.477564	{VCCP01000006.1:1074436:1075087:+}	{OPB40348.1; hypothetical protein A0O28_0004270 [Trichoderma guizhouense]}	{NA}	{cmt:CCM_02872; }	{NA}	{NA}	{NA}	{NA}	{NA}	{NA}	{YES}	{NA}	{NA}
A7398	56.3346	92.5399	20.1293	0.21752	-2.20078	0.0125012	0.242219	{VCCP01000008.1:974553:976162:-}	{PHH92643.1; hypothetical protein CDD83_6413 [Cordyceps sp. RAO-2017]}	{D4B1P2; Uncharacterized FAD-linked oxidoreductase ARB_02372 }	{fpu:FPSE_07028; }	{NA}	{NA}	{GO:0008762; UDP-N-acetylmuramate dehydrogenase activity; molecular_function GO:0050660; flavin adenine dinucleotide binding; molecular_function GO:0055114; oxidation-reduction process; biological_process GO:0016491; oxidoreductase activity; molecular_function}	{NA}	{NA}	{NA}	{YES}	{NA}	{PF08031:Berberine and berberine like PF01565:FAD binding domain }
A4077	45.0459	70.322	19.7697	0.281132	-1.83068	0.000949625	0.042431	{VCCP01000003.1:69950:70810:+}	{KPM44821.1; Non-heme chloroperoxidase [Neonectria ditissima]}	{O31158; Non-heme chloroperoxidase }	{psco:LY89DRAFT_695810; }	{NA}	{NA}	{GO:0016787; hydrolase activity; molecular_function GO:0015996; chlorophyll catabolic process; biological_process GO:0006508; proteolysis; biological_process GO:0006886; intracellular protein transport; biological_process GO:0047746; chlorophyllase activity; molecular_function GO:0006505; GPI anchor metabolic process; biological_process GO:0016788; hydrolase activity, acting on ester bonds; molec…	{NA}	{NA}	{NA}	{NA}	{NA}	{PF07819:PGAP1-like protein PF01738:Dienelactone hydrolase family PF06821:Serine hydrolase PF00326:Prolyl oligopeptidase family PF02230:Phospholipase/Carboxylesterase PF12740:Chlorophyllase enzyme}
A4413	30.4242	41.1867	19.6617	0.47738	-1.06679	0.0299216	0.402351	{VCCP01000004.1:1010449:1012111:-}	{KKP05506.1; deoxyribodipyrimidine photo-lyase [Trichoderma harzianum]}	{P27526; Deoxyribodipyrimidine photo-lyase }	{tre:TRIREDRAFT_107680; K01669 phrB deoxyribodipyrimidine photo-lyase 4.1.99.3 }	{NA}	{NA}	{GO:0003913; DNA photolyase activity; molecular_function GO:0006281; DNA repair; biological_process}	{PHI:8671; J4KQS2 phr1 (EJP69699) 176275 Beauveria bassiana White muscardine disease Galleria mellonella (related: greater wax moth) DNA photolyase Gene deletion: full; gene complementation unaffected pathogenicity}	{NA}	{NA}	{NA}	{NA}	{PF03441:FAD binding domain of DNA photolyase}
A3921	12.6424	5.79458	19.4903	3.36354	1.74998	0.0406834	0.472961	{VCCP01000003.1:4042780:4043859:-}	{PQK15420.1; hypothetical protein BB8028_0005g09330 [Beauveria bassiana]}	{P58116; Quercetin 2,3-dioxygenase }	{fgr:FGSG_08588; K06911 K06911 uncharacterized protein -- }	{NA}	{NA}	{NA}	{NA}	{NA}	{NA}	{NA}	{NA}	{NA}
A0973	33.567	48.1982	18.9357	0.392872	-1.34787	0.0185013	0.307607	{VCCP01000001.1:1851255:1852746:-}	{XP_007824062.2; Serine/threonine-protein kinase domain protein [Metarhizium robertsii]}	{O61122; Serine/threonine-protein kinase svkA }	{maj:MAA_07873; K08838 STK24_25_MST4 serine/threonine-protein kinase 24/25/MST4 2.7.11.1 }	{Hs20070158; KOG0201 Serine/threonine protein kinase T Signal transduction mechanisms ;}	{NA}	{GO:0006468; protein phosphorylation; biological_process GO:0004672; protein kinase activity; molecular_function GO:0005524; ATP binding; molecular_function}	{PHI:1216; I1RT48 FGSG_07344 5518 Fusarium graminearum Fusarium ear blight Triticum (related: wheat) protein kinase Gene deletion: full; gene complementation reduced virulence}	{Q9HEW5_CRYNE; NULL AAG48305.1 644 Cryptococcus neoformans 40410 CATALYTIC ACTIVITY: ATP + a protein = ADP + a phosphoprotein.; SIMILARITY: Contains 1 CRIB domain.; SIMILARITY: Contains 1 PH domain.; SIMILARITY: Contains 1 protein kinase domain. 11121047, 12455690, 15538538 Unknown {ID:PF00786; Description: PBD} {ID:PF00169; Description: PBD} {ID:PF00069; Description: PH} humans vertebrata crypto…	{fgenesh1_pg.8_; CytochromeP450 Undeterminded http://p450.riceblast.snu.ac.kr/class.php?a=dv_sequence&id=51101&spe_id=394824&ref_id=62941}	{NA}	{NA}	{PF00069:Protein kinase domain PF07714:Protein tyrosine kinase}
A5584	9.40765	0	18.8153	Inf	Inf	6.41741e-05	0.00479603	{VCCP01000005.1:1611461:1612773:-}	{KND93812.1; Purine nucleoside permease [Tolypocladium ophioglossoides CBS 100239]}	{O93844; Purine nucleoside permease }	{maw:MAC_02383; }	{NA}	{NA}	{GO:0055085; transmembrane transport; biological_process}	{NA}	{NA}	{NA}	{NA}	{NA}	{PF06516:Purine nucleoside permease (NUP)}
A3828	29.9443	41.3806	18.508	0.447262	-1.16081	0.0247293	0.357233	{VCCP01000003.1:3709867:3710856:+}	{OJJ36028.1; hypothetical protein ASPWEDRAFT_111168 [Aspergillus wentii DTO 134E9]}	{NA}	{act:ACLA_087810; }	{NA}	{NA}	{GO:0003854; 3-beta-hydroxy-delta5-steroid dehydrogenase activity; molecular_function GO:0055114; oxidation-reduction process; biological_process GO:0003824; NA GO:0045226; extracellular polysaccharide biosynthetic process; biological_process GO:0050662; coenzyme binding; molecular_function GO:0008831; dTDP-4-dehydrorhamnose reductase activity; molecular_function GO:0016616; oxidoreductase activi…	{NA}	{NA}	{NA}	{NA}	{NA}	{PF04321:RmlD substrate binding domain PF01073:3-beta hydroxysteroid dehydrogenase/isomerase family PF01370:NAD dependent epimerase/dehydratase family PF02719:Polysaccharide biosynthesis protein}
A1580	31.3328	44.1861	18.4795	0.41822	-1.25767	0.0458019	0.505963	{VCCP01000001.1:4703293:4704853:+}	{XP_013951719.1; hypothetical protein TRIVIDRAFT_134758, partial [Trichoderma virens Gv29-8]}	{P53395; Lipoamide acyltransferase component of branched-chain alpha-keto acid dehydrogenase complex, mitochondrial }	{tre:TRIREDRAFT_120473; K09699 DBT, bkdB 2-oxoisovalerate dehydrogenase E2 component (dihydrolipoyl transacylase) 2.3.1.168 Metabolism; Amino acid metabolism; Valine, leucine and isoleucine degradation [PATH:ko00280] Metabolism; Carbohydrate metabolism; Propanoate metabolism [PATH:ko00640] Metabolism; Global and overview maps; Metabolic pathways [PATH:ko01100] Metabolism; Global and overview maps…	{Hs4503265; KOG0558 Dihydrolipoamide transacylase (alpha-keto acid dehydrogenase E2 subunit) C Energy production and conversion ;}	{NA}	{GO:0008152; NA GO:0016746; transferase activity, transferring acyl groups; molecular_function}	{NA}	{NA}	{NA}	{NA}	{NA}	{PF02817:e3 binding domain PF00198:2-oxoacid dehydrogenases acyltransferase (catalytic domain)}
A5986	32.9954	47.6681	18.3227	0.38438	-1.37939	0.0103487	0.212903	{VCCP01000005.1:4351799:4355338:-}	{POR35679.1; Kinesin-like protein bimC [Tolypocladium paradoxum]}	{P17120; Kinesin-like protein bimC }	{plj:VFPFJ_09795; K10398 KIF11, EG5 kinesin family member 11 -- }	{NA}	{NA}	{GO:0003777; microtubule motor activity; molecular_function GO:0005198; NA GO:0019031; viral envelope; cellular_component GO:0007018; microtubule-based movement; biological_process GO:0008017; microtubule binding; molecular_function GO:0005524; ATP binding; molecular_function GO:0019028; viral capsid; cellular_component}	{NA}	{NA}	{NA}	{NA}	{NA}	{PF13931:Kinesin-associated microtubule-binding PF04513:Baculovirus polyhedron envelope protein, PEP, C terminus PF00225:Kinesin motor domain}
A2364	31.7494	45.3539	18.1449	0.400074	-1.32166	0.0235535	0.348497	{VCCP01000002.1:3247572:3249423:-}	{EQB46792.1; major facilitator superfamily transporter [Colletotrichum gloeosporioides Cg-14]}	{NA}	{cfj:CFIO01_12443; }	{NA}	{NA}	{GO:0016021; integral to membrane; cellular_component GO:0055085; transmembrane transport; biological_process}	{NA}	{NA}	{NA}	{NA}	{NA}	{PF07690:Major Facilitator Superfamily}
A5159	11.1168	4.26747	17.9662	4.21003	2.07383	0.0225082	0.3406	{VCCP01000004.1:4402890:4405691:-}	{KND93854.1; Aminodeoxychorismate synthase [Tolypocladium ophioglossoides CBS 100239]}	{NA}	{plj:VFPFJ_08216; K13950 pabAB para-aminobenzoate synthetase 2.6.1.85 Metabolism; Metabolism of cofactors and vitamins; Folate biosynthesis [PATH:ko00790]}	{NA}	{NA}	{GO:0016787; hydrolase activity; molecular_function GO:0016833; oxo-acid-lyase activity; molecular_function GO:0009058; biosynthetic process; biological_process GO:0006541; glutamine metabolic process; biological_process}	{NA}	{NA}	{NA}	{NA}	{NA}	{PF07722:Peptidase C26 PF04715:Anthranilate synthase component I, N terminal region}
A4987	41.4195	65.9243	16.9148	0.25658	-1.96252	5.34332e-05	0.00420801	{VCCP01000004.1:3740632:3742419:-}	{XP_003047737.1; hypothetical protein NECHADRAFT_50522 [Nectria haematococca mpVI 77-13-4]}	{NA}	{nhe:NECHADRAFT_50522; }	{NA}	{NA}	{GO:0005506; iron ion binding; molecular_function GO:0016788; hydrolase activity, acting on ester bonds; molecular_function GO:0020037; heme binding; molecular_function GO:0055114; oxidation-reduction process; biological_process GO:0016705; oxidoreductase activity, acting on paired donors, with incorporation or reduction of molecular oxygen; molecular_function}	{NA}	{NA}	{e_gw1.18.276.1; Undeterminded P450_Tr052 http://p450.riceblast.snu.ac.kr/class.php?a=dv_sequence&id=3728&spe_id=290298&ref_id=1989}	{NA}	{NA}	{PF07463:NUMOD4 motif PF00067:Cytochrome P450}
A7378	8.39013	0	16.7803	Inf	Inf	0.000206193	0.0123783	{VCCP01000008.1:810964:812229:+}	{KPM45564.1; hypothetical protein AK830_g949 [Neonectria ditissima]}	{NA}	{fvr:FVEG_07599; }	{NA}	{NA}	{GO:0004609; phosphatidylserine decarboxylase activity; molecular_function GO:0008654; phospholipid biosynthetic process; biological_process}	{NA}	{NA}	{NA}	{NA}	{NA}	{PF02666:Phosphatidylserine decarboxylase}
A2528	30.1453	43.8255	16.4652	0.375698	-1.41235	0.0158786	0.280228	{VCCP01000002.1:3955192:3956945:+}	{POR36706.1; UDP-N-acetylglucosamine transporter [Tolypocladium paradoxum]}	{NA}	{plj:VFPFJ_04245; K15272 SLC35A1_2_3 solute carrier family 35 (UDP-sugar transporter), member A1/2/3 -- }	{NA}	{NA}	{GO:0000139; Golgi membrane; cellular_component GO:0016020; membrane; cellular_component GO:0005351; sugar:hydrogen symporter activity; molecular_function GO:0008643; carbohydrate transport; biological_process GO:0016021; integral to membrane; cellular_component GO:0055085; transmembrane transport; biological_process}	{NA}	{NA}	{NA}	{NA}	{NA}	{PF00892:EamA-like transporter family PF08449:UAA transporter family PF04142:Nucleotide-sugar transporter}
A0191	41.9906	67.959	16.0222	0.235762	-2.0846	0.000331276	0.0182581	{VCCP01000001.1:502649:503332:+}	{NA}	{NA}	{NA}	{NA}	{NA}	{GO:0005319; lipid transporter activity; molecular_function GO:0006869; lipid transport; biological_process}	{NA}	{NA}	{NA}	{YES}	{NA}	{PF09172:Domain of unknown function (DUF1943)}
A0774	8.76351	1.93153	15.5955	8.07419	3.01332	0.0353027	0.443494	{VCCP01000001.1:1097040:1098739:-}	{XP_018147263.1; 6-hydroxy-D-nicotine oxidase [Pochonia chlamydosporia 170]}	{NA}	{plj:VFPFJ_06321; }	{NA}	{NA}	{GO:0008762; UDP-N-acetylmuramate dehydrogenase activity; molecular_function GO:0050660; flavin adenine dinucleotide binding; molecular_function GO:0016491; oxidoreductase activity; molecular_function GO:0055114; oxidation-reduction process; biological_process}	{NA}	{NA}	{NA}	{YES}	{NA}	{PF08031:Berberine and berberine like PF01565:FAD binding domain }
A1813	7.93789	0.509034	15.3667	30.1881	4.91591	0.00601091	0.152332	{VCCP01000002.1:6252012:6253855:-}	{OAQ78577.1; succinyl-CoA:3-ketoacid-coenzyme A transferase subunit A [Purpureocillium lilacinum]}	{P55809; Succinyl-CoA:3-ketoacid coenzyme A transferase 1, mitochondrial }	{plj:VFPFJ_02846; K01027 OXCT 3-oxoacid CoA-transferase 2.8.3.5 Metabolism; Lipid metabolism; Synthesis and degradation of ketone bodies [PATH:ko00072] Metabolism; Amino acid metabolism; Valine, leucine and isoleucine degradation [PATH:ko00280] Metabolism; Carbohydrate metabolism; Butanoate metabolism [PATH:ko00650]}	{Hs4557817; KOG3822 Succinyl-CoA:alpha-ketoacid-CoA transferase C Energy production and conversion ;}	{NA}	{GO:0008410; CoA-transferase activity; molecular_function GO:0008152; NA}	{NA}	{NA}	{NA}	{NA}	{NA}	{PF01144:Coenzyme A transferase}
A2411	39.0031	62.9536	15.0527	0.239108	-2.06427	0.00666456	0.161093	{VCCP01000002.1:234683:236407:-}	{OAA36894.1; adenylosuccinate synthetase [Cordyceps brongniartii RCEF 3172]}	{A4QXV8; Adenylosuccinate synthetase }	{cmt:CCM_07353; K01939 purA, ADSS adenylosuccinate synthase 6.3.4.4 Metabolism; Nucleotide metabolism; Purine metabolism [PATH:ko00230] Metabolism; Amino acid metabolism; Alanine, aspartate and glutamate metabolism [PATH:ko00250] Metabolism; Global and overview maps; Metabolic pathways [PATH:ko01100]}	{YNL220w; KOG1355 Adenylosuccinate synthase F Nucleotide transport and metabolism ;}	{NA}	{GO:0005525; GTP binding; molecular_function GO:0004019; adenylosuccinate synthase activity; molecular_function GO:0006164; purine nucleotide biosynthetic process; biological_process}	{NA}	{NA}	{NA}	{NA}	{NA}	{PF00709:Adenylosuccinate synthetase}
A3040	48.2307	81.47	14.9913	0.184011	-2.44214	5.67937e-06	0.000649933	{VCCP01000003.1:5557259:5558200:+}	{OAA79744.1; Concanavalin A-like lectin/glucanase, subgroup [Cordyceps confragosa RCEF 1005]}	{NA}	{cmt:CCM_06622; }	{NA}	{NA}	{GO:0004553; hydrolase activity, hydrolyzing O-glycosyl compounds; molecular_function GO:0005975; carbohydrate metabolic process; biological_process}	{NA}	{NA}	{NA}	{YES}	{ATY61926.1_; GH16 xyloglucan:xyloglucosyltransferase (EC 2.4.1.207); keratan-sulfate endo-1,4-尾-galactosidase (EC 3.2.1.103); endo-1,3-尾-glucanase (EC 3.2.1.39); endo-1,3(4)-尾-glucanase (EC 3.2.1.6); licheninase (EC 3.2.1.73); 尾-agarase (EC 3.2.1.81); 魏-carrageenase (EC 3.2.1.83); xyloglucanase (EC 3.2.1.151); endo-尾-1,3-galactanase (EC 3.2.1.181); 尾-porphyranase (EC 3.2.1.178); hyaluronidase (E…	{PF00722:Glycosyl hydrolases family 16}
A4241	25.6995	36.6793	14.7196	0.401307	-1.31722	0.0445563	0.497411	{VCCP01000004.1:5157629:5159613:-}	{EHL03161.1; putative General amino acid permease AGP2 [Glarea lozoyensis 74030]}	{P38090; General amino acid permease AGP2 }	{plj:VFPFJ_00083; K16261 YAT yeast amino acid transporter -- }	{YBR132c; KOG1286 Amino acid transporters E Amino acid transport and metabolism ;}	{gnl|TC-DB|P38090; 2.A.3.10.19 General amino acid permease AGP2 - Saccharomyces cerevisiae (Baker's yeast).}	{GO:0006810; transport; biological_process GO:0016020; membrane; cellular_component GO:0015171; amino acid transmembrane transporter activity; molecular_function GO:0055085; transmembrane transport; biological_process GO:0003333; amino acid transmembrane transport; biological_process}	{NA}	{NA}	{NA}	{NA}	{NA}	{PF00324:Amino acid permease PF13520:Amino acid permease}
A6163	25.35	36.1358	14.5641	0.403038	-1.31101	0.0458765	0.506024	{VCCP01000005.1:5197695:5199493:-}	{KFH42569.1; Ent-kaurene oxidase-like protein [Acremonium chrysogenum ATCC 11550]}	{NA}	{smp:SMAC_08601; }	{NA}	{NA}	{GO:0020037; heme binding; molecular_function GO:0055114; oxidation-reduction process; biological_process GO:0016705; oxidoreductase activity, acting on paired donors, with incorporation or reduction of molecular oxygen; molecular_function GO:0005506; iron ion binding; molecular_function}	{NA}	{NA}	{SNOG_01838; Undeterminded P450_Sn140 http://p450.riceblast.snu.ac.kr/class.php?a=dv_sequence&id=13900&spe_id=279741&ref_id=57233}	{NA}	{NA}	{PF00067:Cytochrome P450}
A3748	27.0011	39.4892	14.5131	0.367521	-1.4441	0.0218698	0.335795	{VCCP01000003.1:3383025:3383646:-}	{OAA45046.1; extracellular SCP domain-containing protein Pry1 [Metarhizium rileyi RCEF 4871]}	{P47032; Protein PRY1 }	{maw:MAC_00975; }	{YJL079c; KOG3017 Defense-related protein containing SCP domain S Function unknown ;}	{NA}	{NA}	{PHI:7649; I1RG88 FgPR-IL-2 5518 Fusarium graminearum Fusarium head blight Triticum aestivum (related: bread wheat) Uncharacterized protein Gene deletion: full unaffected pathogenicity}	{NA}	{NA}	{YES}	{BAZ13913.1_; CBM50 Modules of approx. 50 residues found attached to various enzymes from families GH18, GH19, GH23, GH24, GH25 and GH73, i.e. enzymes cleaving either chitin or peptidoglycan. Binding to chitopentaose demonstrated in the case of Pteris ryukyuensis chitinase A [Ohnuma T et al. (2008) J. Biol. Chem. 283:5178-87 (PMID: 18083709)]. CBM50 modules are also found in a multitude of other …	{NA}
A4830	26.3834	38.4871	14.2797	0.371024	-1.43042	0.0368214	0.449367	{VCCP01000004.1:2628436:2628915:+}	{PNY28579.1; Uncharacterized protein TCAP_01499 [Tolypocladium capitatum]}	{NA}	{maj:MAA_05590; }	{NA}	{NA}	{NA}	{NA}	{NA}	{NA}	{NA}	{NA}	{NA}
A3807	27.3806	40.6433	14.1179	0.347361	-1.52549	0.00690327	0.164689	{VCCP01000003.1:3640205:3643100:-}	{PWI71048.1; MUS38-like protein [Purpureocillium lilacinum]}	{P36617; DNA repair protein rad16 }	{maj:MAA_03851; K10848 ERCC4, XPF DNA excision repair protein ERCC-4 3.1.-.- Genetic Information Processing; Replication and repair; Nucleotide excision repair [PATH:ko03420] Genetic Information Processing; Replication and repair; Fanconi anemia pathway [PATH:ko03460]}	{SPCC970.01; KOG0442 Structure-specific endonuclease ERCC1-XPF, catalytic component XPF/ERCC4 L Replication, recombination and repair ;}	{NA}	{GO:0004518; nuclease activity; molecular_function GO:0003677; DNA binding; molecular_function}	{NA}	{NA}	{NA}	{NA}	{NA}	{PF02732:ERCC4 domain}
A4775	25.9497	38.1011	13.7984	0.362152	-1.46533	0.0210392	0.327854	{VCCP01000004.1:2414902:2416011:-}	{XP_003051213.1; hypothetical protein NECHADRAFT_41813 [Nectria haematococca mpVI 77-13-4]}	{NA}	{nhe:NECHADRAFT_41813; K15507 MRM1, PET56 21S rRNA (GM2251-2'-O)-methyltransferase 2.1.1.- }	{NA}	{NA}	{GO:0003723; RNA binding; molecular_function GO:0008173; RNA methyltransferase activity; molecular_function GO:0006396; RNA processing; biological_process GO:0008168; methyltransferase activity; molecular_function}	{NA}	{NA}	{NA}	{NA}	{NA}	{PF00588:SpoU rRNA Methylase family PF08032:RNA 2'-O ribose methyltransferase substrate binding}
A2711	27.9673	42.6597	13.2749	0.31118	-1.68418	0.00788725	0.182228	{VCCP01000002.1:375809:377840:-}	{POR37072.1; Acyl-CoA synthetase family member 3, mitochondrial [Tolypocladium paradoxum]}	{NA}	{tre:TRIREDRAFT_106646; K18660 ACSF3 malonyl-CoA/methylmalonyl-CoA synthetase 6.2.1.- Metabolism; Amino acid metabolism; Valine, leucine and isoleucine degradation [PATH:ko00280]}	{NA}	{NA}	{GO:0003824; NA GO:0008152; NA}	{NA}	{NA}	{NA}	{NA}	{NA}	{PF00501:AMP-binding enzyme}
A7402	33.781	54.8338	12.7281	0.232122	-2.10704	0.00119901	0.0493345	{VCCP01000008.1:989313:992006:-}	{XP_006966964.1; predicted protein [Trichoderma reesei QM6a|Trichoderma reesei RUT C-30]}	{P23622; Sulfate permease 2 }	{tre:TRIREDRAFT_79741; K14708 SLC26A11 solute carrier family 26 (sodium-independent sulfate anion transporter), member 11 -- }	{SPBC3H7.02; KOG0236 Sulfate/bicarbonate/oxalate exchanger SAT-1 and related transporters (SLC26 family) P Inorganic ion transport and metabolism ;}	{gnl|TC-DB|P23622; 2.A.53.1.2 SULFATE PERMEASE II - Neurospora crassa.}	{GO:0008272; sulfate transport; biological_process GO:0015116; sulfate transmembrane transporter activity; molecular_function GO:0016021; integral to membrane; cellular_component}	{PHI:6554; Q4WJR9 sB 746128 Aspergillus fumigatus Invasive pulmonary aspergillosis Mus musculus (related: house mouse) Sulfate transporter Gene deletion: full unaffected pathogenicity}	{NA}	{NA}	{NA}	{NA}	{PF00916:Sulfate permease family}
A6344	6.26438	0	12.5288	Inf	Inf	0.00215072	0.0739523	{VCCP01000006.1:906893:908497:+}	{NA}	{NA}	{NA}	{NA}	{NA}	{GO:0006508; proteolysis; biological_process GO:0009002; serine-type D-Ala-D-Ala carboxypeptidase activity; molecular_function}	{NA}	{NA}	{NA}	{NA}	{NA}	{PF00768:D-alanyl-D-alanine carboxypeptidase}
A0831	23.1617	33.9579	12.3654	0.364139	-1.45744	0.0160435	0.28184	{VCCP01000001.1:1296551:1297084:-}	{POR32974.1; Hydrophobic surface binding protein A [Tolypocladium paradoxum]}	{NA}	{cmt:CCM_00403; }	{NA}	{NA}	{GO:0015948; methanogenesis; biological_process GO:0019028; viral capsid; cellular_component GO:0030269; tetrahydromethanopterin S-methyltransferase activity; molecular_function GO:0016021; integral to membrane; cellular_component GO:0005198; NA GO:0019031; viral envelope; cellular_component}	{NA}	{NA}	{NA}	{YES}	{NA}	{PF05440:Tetrahydromethanopterin S-methyltransferase subunit B PF04513:Baculovirus polyhedron envelope protein, PEP, C terminus }
A4235	25.837	39.3451	12.3288	0.313351	-1.67415	0.0043943	0.124262	{VCCP01000004.1:5129832:5132766:+}	{OPB39123.1; calpain-like protease [Trichoderma guizhouense]}	{NA}	{plj:VFPFJ_05885; }	{NA}	{NA}	{GO:0004198; calcium-dependent cysteine-type endopeptidase activity; molecular_function GO:0006508; proteolysis; biological_process GO:0005179; hormone activity; molecular_function GO:0046008; regulation of female receptivity, post-mating; biological_process GO:0006469; negative regulation of protein kinase activity; biological_process GO:0004862; cAMP-dependent protein kinase inhibitor activity;…	{PHI:7172; G2XHI2 Clp-1 27337 Verticillium dahliae Vascular wilt Gossypium hirsutum (related: cotton) Ca2+-dependent cysteine protease Gene mutation reduced virulence}	{NA}	{NA}	{NA}	{NA}	{PF00648:Calpain family cysteine protease PF08138:Sex peptide (SP) family PF02827:cAMP-dependent protein kinase inhibitor}
A6059	24.9105	37.943	11.8779	0.313046	-1.67555	0.0173382	0.294628	{VCCP01000005.1:4759737:4761284:-}	{PSN73344.1; glycoside hydrolase [Corynespora cassiicola Philippines]}	{P0C1B3; Alpha-amylase A type-1/2 }	{bor:COCMIDRAFT_93878; K01176 AMY, amyA, malS alpha-amylase 3.2.1.1 Metabolism; Carbohydrate metabolism; Starch and sucrose metabolism [PATH:ko00500] Metabolism; Global and overview maps; Metabolic pathways [PATH:ko01100] Organismal Systems; Digestive system; Carbohydrate digestion and absorption [PATH:ko04973]}	{NA}	{NA}	{GO:0016052; carbohydrate catabolic process; biological_process GO:0009250; glucan biosynthetic process; biological_process GO:0046527; glucosyltransferase activity; molecular_function GO:0004556; alpha-amylase activity; molecular_function GO:0005975; carbohydrate metabolic process; biological_process GO:0005509; calcium ion binding; molecular_function GO:0003824; NA GO:0043169; cation binding; m…	{NA}	{NA}	{NA}	{YES}	{CCT75344.1_; GH13_1 伪-amylase (EC 3.2.1.1); pullulanase (EC 3.2.1.41); cyclomaltodextrin glucanotransferase (EC 2.4.1.19); cyclomaltodextrinase (EC 3.2.1.54); trehalose-6-phosphate hydrolase (EC 3.2.1.93); oligo-伪-glucosidase (EC 3.2.1.10); maltogenic amylase (EC 3.2.1.133); neopullulanase (EC 3.2.1.135); 伪-glucosidase (EC 3.2.1.20); maltotetraose-forming 伪-amylase (EC 3.2.1.60); isoamylase (EC …	{PF09260:Domain of unknown function (DUF1966) PF00128:Alpha amylase, catalytic domain PF02324:Glycosyl hydrolase family 70 PF00266:Aminotransferase class-V}
A1964	42.066	72.5949	11.5372	0.158925	-2.65358	0.0192634	0.313799	{VCCP01000002.1:645073:646474:-}	{XP_018137796.1; class III chitinase [Pochonia chlamydosporia 170]}	{Q12713; Endochitinase 33 }	{plj:VFPFJ_07410; K01183 E3.2.1.14 chitinase 3.2.1.14 Metabolism; Carbohydrate metabolism; Amino sugar and nucleotide sugar metabolism [PATH:ko00520] Metabolism; Global and overview maps; Metabolic pathways [PATH:ko01100]}	{YLR286c; KOG4701 Chitinase M Cell wall/membrane/envelope biogenesis ;}	{NA}	{GO:0005975; carbohydrate metabolic process; biological_process GO:0005576; NA GO:0004553; hydrolase activity, hydrolyzing O-glycosyl compounds; molecular_function GO:0030248; cellulose binding; molecular_function}	{NA}	{NA}	{NA}	{YES}	{ATY58486.1_; CBM1 Modules of approx. 40 residues found almost exclusively in fungi. The cellulose-binding function has been demonstrated in many cases, and appears to be mediated by three aromatic residues separated by about 10.4 angstrom and which form a flat surface. The only non-fungal occurence of CBM1 is in an algal non-hydrolytic polysaccharide-binding protein which is composed of four rep…	{PF00734:Fungal cellulose binding domain PF00704:Glycosyl hydrolases family 18}
A6371	42.8853	74.3743	11.3963	0.153229	-2.70624	2.28819e-06	0.000342014	{VCCP01000006.1:976572:978155:-}	{KOS22467.1; Uncharacterized protein ESCO_002080 [Escovopsis weberi]}	{NA}	{tre:TRIREDRAFT_46763; }	{NA}	{NA}	{GO:0030246; carbohydrate binding; molecular_function}	{NA}	{NA}	{NA}	{YES}	{NA}	{PF03422:Carbohydrate binding module (family 6)}
A1924	41.4595	71.5998	11.3193	0.158091	-2.66117	7.43628e-06	0.000800932	{VCCP01000002.1:6640090:6641373:-}	{XP_016639963.1; hypothetical protein SAPIO_CDS9213 [Scedosporium apiospermum]}	{NA}	{glz:GLAREA_02901; }	{NA}	{NA}	{GO:0016705; oxidoreductase activity, acting on paired donors, with incorporation or reduction of molecular oxygen; molecular_function GO:0020037; heme binding; molecular_function GO:0055114; oxidation-reduction process; biological_process GO:0005506; iron ion binding; molecular_function}	{NA}	{NA}	{NA}	{NA}	{NA}	{PF00067:Cytochrome P450}
A2075	24.9926	38.9303	11.0549	0.283966	-1.81621	0.0341795	0.436227	{VCCP01000002.1:1061264:1062617:-}	{XP_018183102.1; proteophosphoglycan ppg4 [Purpureocillium lilacinum]}	{NA}	{plj:VFPFJ_00492; }	{NA}	{NA}	{NA}	{NA}	{NA}	{NA}	{YES}	{CEI62631.1_; AA14 AA14 proteins are copper-dependent lytic polysaccharide monooxygenases (LPMOs); cleavage of xylan with oxidation of C-1 has been demonstrated for two AA14 LPMOs from Trametes coccinea (Pycnoporus coccineus); lytic xylan monooxygenase / xylan oxidase (glycosidic bond-cleaving) (EC 1.-.-.-) -}	{NA}
A7615	5.942	1.01807	10.8659	10.6731	3.41591	0.036688	0.449367	{VCCP01000008.1:1943253:1943709:-}	{PHH93134.1; hypothetical protein CDD83_514 [Cordyceps sp. RAO-2017]}	{NA}	{fox:FOXG_04610; }	{NA}	{NA}	{NA}	{NA}	{NA}	{NA}	{NA}	{NA}	{NA}
A5549	24.085	37.4888	10.6812	0.284918	-1.81138	0.0233671	0.348497	{VCCP01000005.1:1497343:1499069:+}	{XP_013938201.1; hypothetical protein TRIATDRAFT_302534 [Trichoderma atroviride IMI 206040]}	{Q10088; Putative agmatinase 1 }	{plj:VFPFJ_08933; K01480 speB agmatinase 3.5.3.11 Metabolism; Amino acid metabolism; Arginine and proline metabolism [PATH:ko00330] Metabolism; Global and overview maps; Metabolic pathways [PATH:ko01100]}	{SPAC11D3.09; KOG2964 Arginase family protein E Amino acid transport and metabolism ;}	{NA}	{GO:0016813; hydrolase activity, acting on carbon-nitrogen (but not peptide) bonds, in linear amidines; molecular_function GO:0046872; metal ion binding; molecular_function}	{NA}	{NA}	{NA}	{YES}	{NA}	{PF00491:Arginase family}
A6181	20.3297	30.3406	10.3189	0.340101	-1.55597	0.0199969	0.320475	{VCCP01000005.1:5276076:5276677:+}	{XP_006671804.1; hypothetical protein CCM_06600 [Cordyceps militaris]}	{NA}	{cmt:CCM_06600; }	{NA}	{NA}	{NA}	{NA}	{NA}	{NA}	{YES}	{NA}	{NA}
A5366	29.2029	48.2099	10.1959	0.21149	-2.24134	7.07825e-05	0.00513278	{VCCP01000005.1:756676:758212:-}	{OPB45700.1; hypothetical protein A0O28_0092660 [Trichoderma guizhouense]}	{NA}	{mtm:MYCTH_2054998; }	{NA}	{NA}	{NA}	{PHI:5824; I1RGH9 Fgsg02844 5518 Fusarium graminearum Fusarium ear blight Triticum (related: wheat) GPCR gene Gene deletion unaffected pathogenicity}	{NA}	{NA}	{NA}	{NA}	{NA}
A7131	17.1019	24.1028	10.1011	0.419084	-1.25469	0.0487173	0.527039	{VCCP01000007.1:1849250:1851365:+}	{OAQ77312.1; MFS multidrug transporter [Purpureocillium lilacinum]}	{NA}	{cmt:CCM_09040; }	{NA}	{NA}	{GO:0022857; transmembrane transporter activity; molecular_function GO:0055085; transmembrane transport; biological_process GO:0016021; integral to membrane; cellular_component}	{NA}	{NA}	{NA}	{NA}	{NA}	{PF00083:Sugar (and other) transporter PF07690:Major Facilitator Superfamily}
A5958	20.4844	31.1985	9.77032	0.313166	-1.675	0.0134836	0.256503	{VCCP01000005.1:4266554:4267882:-}	{NA}	{NA}	{NA}	{NA}	{NA}	{NA}	{NA}	{NA}	{NA}	{NA}	{NA}	{NA}
A4299	47.8434	86.2215	9.4652	0.109778	-3.18734	0.0111868	0.223858	{VCCP01000004.1:5347607:5348647:-}	{XP_007824504.1; Glycoside hydrolase, chitinase active site protein [Metarhizium robertsii]}	{E9F7R6; Endochitinase 4 }	{maj:MAA_08315; }	{NA}	{NA}	{GO:0004553; hydrolase activity, hydrolyzing O-glycosyl compounds; molecular_function GO:0005975; carbohydrate metabolic process; biological_process}	{PHI:409; Q8J1Y3 BbCHIT1 176275 Beauveria bassiana No data found Aphididae (related: aphids) Chitinase Altered gene expression / gene regulation: overexpression increased virulence (hypervirulence)}	{Q8J1Y3_BEABA; CHIT1 AAN41259.1 348 Beauveria bassiana 475271 SIMILARITY: Belongs to the glycosyl hydrolase 18 family. 15640210 Unknown {ID:PF00704; Description: Glyco_hydro_18} various arthropod species invertebrata white muscardine disease White Muscardine Disease {ID:0043169; Method: IEA:InterPro; Description: F:cation binding} {ID:0004553; Method: IEA:InterPro; Description: F:hydrolase activi…	{NA}	{YES}	{ADO63821.1_; GH18 chitinase (EC 3.2.1.14); lysozyme (EC 3.2.1.17); endo-尾-N-acetylglucosaminidase (EC 3.2.1.96); peptidoglycan hydrolase with endo-尾-N-acetylglucosaminidase specificity (EC 3.2.1.-); Nod factor hydrolase (EC 3.2.1.-); xylanase inhibitor; concanavalin B; narbonin Contains chitinases of classes III and V. Contains non-catalytic proteins such as xylanase inhibitor; concanavalin B; n…	{PF00704:Glycosyl hydrolases family 18}
A7211	20.3008	31.3382	9.26339	0.295594	-1.75831	0.00588653	0.15092	{VCCP01000007.1:2197761:2198406:+}	{OAA66706.1; 60S ribosome subunit biogenesis protein nip7 [Sporothrix insectorum RCEF 264]}	{Q08962; 60S ribosome subunit biogenesis protein NIP7 }	{tre:TRIREDRAFT_69838; K07565 NIP7 60S ribosome subunit biogenesis protein NIP7 -- }	{YPL211w; KOG3492 Ribosome biogenesis protein NIP7 J Translation, ribosomal structure and biogenesis ;}	{NA}	{NA}	{NA}	{NA}	{NA}	{NA}	{NA}	{NA}
A1640	18.7433	28.3549	9.13169	0.32205	-1.63464	0.042501	0.48335	{VCCP01000002.1:5472925:5473791:+}	{NA}	{NA}	{tmn:UCRPA7_5598; }	{NA}	{NA}	{NA}	{NA}	{NA}	{NA}	{NA}	{NA}	{NA}
A4400	4.8097	0.509034	9.11036	17.8974	4.16167	0.0384547	0.459449	{VCCP01000004.1:968041:972172:-}	{PNP55340.1; hypothetical protein THARTR1_04482 [Trichoderma harzianum]}	{NA}	{bze:COCCADRAFT_31308; }	{NA}	{NA}	{NA}	{NA}	{NA}	{NA}	{NA}	{NA}	{NA}
A7676	18.511	28.5107	8.5114	0.298534	-1.74403	0.0377422	0.455393	{VCCP01000008.1:554694:556859:-}	{POR37199.1; Uncharacterized protein TPAR_02599 [Tolypocladium paradoxum]}	{A1CPX0; Probable quinate permease }	{cmt:CCM_04942; }	{NA}	{gnl|TC-DB|P11636; 2.A.1.1.7 Quinate permease (Quinate transporter) - Neurospora crassa.}	{GO:0022857; transmembrane transporter activity; molecular_function GO:0055085; transmembrane transport; biological_process GO:0016021; integral to membrane; cellular_component}	{NA}	{NA}	{NA}	{NA}	{NA}	{PF07690:Major Facilitator Superfamily PF00083:Sugar (and other) transporter}
A7394	26.4659	44.496	8.43575	0.189585	-2.39909	0.0206075	0.323189	{VCCP01000008.1:967859:968503:+}	{XP_024760857.1; hypothetical protein M441DRAFT_58602 [Trichoderma asperellum CBS 433.97]}	{NA}	{tre:TRIREDRAFT_111442; }	{NA}	{NA}	{NA}	{NA}	{NA}	{NA}	{YES}	{NA}	{NA}
A5560	33.9871	59.6183	8.35586	0.140156	-2.83489	0.0254903	0.364267	{VCCP01000005.1:1525215:1526556:-}	{KOS23427.1; Capreomycidine synthase [Escovopsis weberi]}	{NA}	{tre:TRIREDRAFT_4109; }	{NA}	{NA}	{GO:0009058; biosynthetic process; biological_process GO:0016846; carbon-sulfur lyase activity; molecular_function GO:0030170; pyridoxal phosphate binding; molecular_function}	{NA}	{NA}	{NA}	{NA}	{NA}	{PF00155:Aminotransferase class I and II PF04864:Allinase}
A6070	60.005	111.807	8.20348	0.0733721	-3.76863	0.00776026	0.180936	{VCCP01000005.1:4805645:4806680:-}	{XP_020125800.1; metalloprotease 1 protein [Diplodia corticola]}	{Q871C5; Extracellular metalloprotease NCU07200 }	{ncr:NCU07200; }	{NA}	{NA}	{GO:0006508; proteolysis; biological_process GO:0031012; extracellular matrix; cellular_component GO:0004222; metalloendopeptidase activity; molecular_function GO:0008270; zinc ion binding; molecular_function}	{PHI:479; C5P3X6 MEP1 199306 Coccidioides posadasii Respiratory disease Mus musculus (related: house mouse) Metalloproteinase NA NA}	{MEP1_COCP7; MEP1 AAQ07436.1 276 Coccidioides posadasii 222929 FUNCTION: Secreted metalloproteinase that allows assimilation of proteinaceous substrates. Pays a pivotal role as a pathogenicity determinant during infections and contributes to the ability of the pathogen to persist within the mammalian host. Digests an immunodominant cell surface antigen (SOWgp) and prevents host recognition of end…	{NA}	{YES}	{NA}	{PF10462:Peptidase M66 PF00413:Matrixin PF07998:Peptidase family M54}
A1688	31.0837	54.0249	8.14249	0.150717	-2.73008	3.39278e-06	0.000453616	{VCCP01000002.1:460295:460951:+}	{OAA34611.1; Cerato-platanin [Metarhizium rileyi RCEF 4871]}	{NA}	{tre:TRIREDRAFT_111442; }	{NA}	{NA}	{NA}	{NA}	{NA}	{NA}	{YES}	{NA}	{NA}
A1792	15.5653	23.2976	7.83298	0.336214	-1.57255	0.0409686	0.474769	{VCCP01000002.1:6143764:6145096:-}	{KFH40300.1; 6-hydroxy-D-nicotine oxidase-like protein [Acremonium chrysogenum ATCC 11550]}	{NA}	{plj:VFPFJ_06321; }	{NA}	{NA}	{GO:0050660; flavin adenine dinucleotide binding; molecular_function GO:0008762; UDP-N-acetylmuramate dehydrogenase activity; molecular_function GO:0016491; oxidoreductase activity; molecular_function GO:0055114; oxidation-reduction process; biological_process}	{NA}	{NA}	{NA}	{NA}	{NA}	{PF01565:FAD binding domain PF08031:Berberine and berberine like }
A3077	21.6306	35.7658	7.49531	0.209566	-2.25452	0.00185903	0.0654593	{VCCP01000003.1:5759169:5768636:+}	{KFY99156.1; hypothetical protein V500_01449 [Pseudogymnoascus sp. VKM F-4518 FW-2643]}	{W7LKX1; Highly reducing polyketide synthase FUM1 }	{maj:MAA_09702; }	{NA}	{NA}	{GO:0009058; biosynthetic process; biological_process GO:0016620; oxidoreductase activity, acting on the aldehyde or oxo group of donors, NAD or NADP as acceptor; molecular_function GO:0008270; zinc ion binding; molecular_function GO:0044237; cellular metabolic process; biological_process GO:0016491; oxidoreductase activity; molecular_function GO:0016616; oxidoreductase activity, acting on the CH…	{PHI:255; Q9Y8A2 FUM1 (FUM5) 5127 Fusarium fujikuroi 109-R-7" 4530 NA NA Fumonisin biosynthesis}	{NA}	{NA}	{NA}	{NA}	{PF00106:short chain dehydrogenase PF00107:Zinc-binding dehydrogenase PF08240:Alcohol dehydrogenase GroES-like domain PF00398:Ribosomal RNA adenine dimethylase PF08241:Methyltransferase domain PF01118:Semialdehyde dehydrogenase, NAD binding domain PF01209:ubiE/COQ5 methyltransferase family PF02719:Polysaccharide biosynthesis protein PF01073:3-beta hydroxysteroid dehydrogenase/isomerase family PF0…
A2697	3.29828	0	6.59656	Inf	Inf	0.0499053	0.531259	{VCCP01000002.1:4564764:4565919:+}	{PNP44225.1; hypothetical protein TGAMA5MH_03831 [Trichoderma gamsii]}	{O07575; Uncharacterized oxidoreductase YhdF }	{tre:TRIREDRAFT_77202; }	{SPAC4H3.08; KOG0725 Reductases with broad range of substrate specificities R General function prediction only ;}	{NA}	{GO:0016491; oxidoreductase activity; molecular_function GO:0044237; cellular metabolic process; biological_process GO:0016616; oxidoreductase activity, acting on the CH-OH group of donors, NAD or NADP as acceptor; molecular_function GO:0050662; coenzyme binding; molecular_function GO:0003824; NA GO:0051287; NAD binding; molecular_function GO:0055114; oxidation-reduction process; biological_proce…	{NA}	{NA}	{NA}	{NA}	{NA}	{PF00106:short chain dehydrogenase PF02882:Tetrahydrofolate dehydrogenase/cyclohydrolase, NAD(P)-binding domain PF03721:UDP-glucose/GDP-mannose dehydrogenase family, NAD binding domain PF01370:NAD dependent epimerase/dehydratase family}
A7122	16.3356	26.2639	6.40731	0.243958	-2.03529	0.0113035	0.225577	{VCCP01000007.1:1819842:1820857:-}	{ODN85434.1; hypothetical protein L203_05050 [Cryptococcus depauperatus CBS 7841]}	{NA}	{tmn:UCRPA7_6036; }	{NA}	{NA}	{NA}	{NA}	{NA}	{NA}	{YES}	{NA}	{NA}
A6127	20.5027	34.7324	6.27297	0.180609	-2.46906	0.000594097	0.0295997	{VCCP01000005.1:456598:457707:+}	{OAA38755.1; 2OG-Fe(II) oxygenase [Cordyceps brongniartii RCEF 3172]}	{NA}	{ela:UCREL1_3969; }	{NA}	{NA}	{GO:0016491; oxidoreductase activity; molecular_function GO:0055114; oxidation-reduction process; biological_process GO:0016706; oxidoreductase activity, acting on paired donors, with incorporation or reduction of molecular oxygen, 2-oxoglutarate as one donor, and incorporation of one atom each of oxygen into both donors; molecular_function}	{NA}	{NA}	{NA}	{NA}	{NA}	{PF03171:2OG-Fe(II) oxygenase superfamily}
A2749	26.1943	46.2279	6.16074	0.133269	-2.90759	2.41009e-05	0.00220644	{VCCP01000002.1:4723012:4724355:-}	{CEJ92894.1; hypothetical protein VHEMI08521 [Torrubiella hemipterigena]}	{NA}	{plj:VFPFJ_01891; }	{NA}	{NA}	{NA}	{NA}	{NA}	{NA}	{YES}	{ATY62933.1_; GH64 尾-1,3-glucanase (EC 3.2.1.39) -}	{NA}
A4856	11.999	18.8209	5.17713	0.275073	-1.86211	0.0388804	0.463025	{VCCP01000004.1:2751255:2752013:-}	{NA}	{NA}	{NA}	{NA}	{NA}	{NA}	{NA}	{NA}	{NA}	{NA}	{NA}	{NA}
A3309	24.08	43.0771	5.08294	0.117996	-3.08319	0.0345683	0.438024	{VCCP01000003.1:1019385:1019918:-}	{XP_018183405.1; hemerythrin HHE cation binding domain-containing protein [Purpureocillium lilacinum]}	{NA}	{plj:VFPFJ_00795; }	{NA}	{NA}	{NA}	{NA}	{NA}	{NA}	{NA}	{NA}	{NA}
A5094	15.7907	26.5273	5.05414	0.190526	-2.39194	0.00118373	0.048981	{VCCP01000004.1:4144805:4145206:-}	{XP_024747590.1; hypothetical protein BBK36DRAFT_1143096 [Trichoderma citrinoviride]}	{NA}	{tre:TRIREDRAFT_120702; }	{NA}	{NA}	{NA}	{NA}	{NA}	{NA}	{NA}	{NA}	{NA}
A3447	11.1866	17.4496	4.92367	0.282165	-1.82539	0.0303166	0.403706	{VCCP01000003.1:1574696:1575043:-}	{KID86796.1; hypothetical protein MGU_05925 [Metarhizium guizhouense ARSEF 977]}	{NA}	{maj:MAA_01578; }	{NA}	{NA}	{GO:0016020; membrane; cellular_component}	{NA}	{NA}	{NA}	{YES}	{NA}	{PF01299:Lysosome-associated membrane glycoprotein (Lamp)}
A5233	11.6157	18.4677	4.76374	0.257951	-1.95483	0.0181168	0.303633	{VCCP01000004.1:4659869:4660835:+}	{PNP57841.1; hypothetical protein THARTR1_01999 [Trichoderma harzianum]}	{NA}	{tre:TRIREDRAFT_104994; }	{NA}	{NA}	{NA}	{NA}	{NA}	{NA}	{NA}	{NA}	{NA}
A2976	13.4353	22.575	4.29561	0.190281	-2.39379	0.0148419	0.271537	{VCCP01000003.1:5287921:5289064:-}	{RFU82016.1; extracellular tungstate binding [Trichoderma arundinaceum]}	{NA}	{maj:MAA_08381; }	{NA}	{NA}	{GO:0005215; NA GO:0006810; transport; biological_process}	{NA}	{NA}	{NA}	{YES}	{NA}	{PF01547:Bacterial extracellular solute-binding protein}
A7443	148.733	293.486	3.98021	0.0135619	-6.2043	0.0488849	0.528072	{VCCP01000008.1:1154118:1154603:+}	{KNZ59708.1; hypothetical protein VP01_1678g1 [Puccinia sorghi]}	{NA}	{pbn:PADG_03744; }	{NA}	{NA}	{NA}	{NA}	{NA}	{NA}	{YES}	{NA}	{NA}
A1140	10.4702	17.2938	3.64658	0.21086	-2.24564	0.0124138	0.241164	{VCCP01000001.1:2507916:2509800:+}	{RFU78850.1; glycosyltransferase family 31 [Trichoderma arundinaceum]}	{NA}	{maj:MAA_02594; }	{NA}	{NA}	{GO:0006486; protein glycosylation; biological_process GO:0008378; galactosyltransferase activity; molecular_function GO:0016757; transferase activity, transferring glycosyl groups; molecular_function GO:0016020; membrane; cellular_component}	{NA}	{NA}	{NA}	{NA}	{AEO68518.1_; GT31 N-acetyllactosaminide 尾-1,3-N-acetylglucosaminyltransferase (EC 2.4.1.149); Glycoprotein-N-acetylgalactosamine 3-尾-galactosyltransferase (EC 2.4.1.122); fucose-specific 尾-1,3-N-acetylglucosaminyltransferase (EC 2.4.1.-); globotriosylceramide 尾-1,3-GalNAc transferase (EC 2.4.1.79); chondroitin synthase (尾-1,3-GlcUA and 尾-1,4-GalNAc transferase (EC 2.4.1.175); chondroitin 尾-1,3-g…	{PF01762:Galactosyltransferase PF02434:Fringe-like}
A3127	10.3911	17.3647	3.41753	0.196809	-2.34513	0.0309011	0.406319	{VCCP01000003.1:5972530:5973880:-}	{OTA65792.1; putative cytochrome P450 alkane hydroxylase [Hypoxylon sp. EC38]}	{Q9Y757; Cytochrome P450 52A12 }	{cfj:CFIO01_00293; }	{NA}	{NA}	{GO:0016705; oxidoreductase activity, acting on paired donors, with incorporation or reduction of molecular oxygen; molecular_function GO:0020037; heme binding; molecular_function GO:0055114; oxidation-reduction process; biological_process GO:0005506; iron ion binding; molecular_function}	{PHI:2357; E2EAF6 CYP52X1 176275 Beauveria bassiana No data found Galleria mellonella (related: greater wax moth) Fatty Acid Hydroxylase Activity; Cytochrome P450 Subfamily Gene deletion: full; gene complementation reduced virulence}	{NA}	{CH063_05380T0; P450,CYP52 P450_088 http://p450.riceblast.snu.ac.kr/class.php?a=dv_sequence&id=22109&spe_id=390351&ref_id=61321}	{YES}	{NA}	{PF00067:Cytochrome P450}
A1960	26.4289	50.0499	2.80794	0.0561027	-4.15579	0.0242812	0.354243	{VCCP01000002.1:630426:631139:+}	{OAQ71566.1; muramidase [Purpureocillium lilacinum]}	{NA}	{plj:VFPFJ_01781; }	{NA}	{NA}	{NA}	{PHI:7664; A0A0A2ILW0 LysM1 27334 Penicillium expansum Blue mold rot Malus domestica (related: apple) LysM effector protein Gene deletion: full effector (plant avirulence determinant)}	{NA}	{NA}	{YES}	{ATY63707.1_; GH0 Glycoside hydrolases not yet assigned to a family[GH_NC]. -}	{NA}
A3567	11.1	20.9229	1.27709	0.061038	-4.03415	0.049489	0.529316	{VCCP01000003.1:247235:248612:-}	{EQB44424.1; hypothetical protein CGLO_16830 [Colletotrichum gloeosporioides Cg-14]}	{NA}	{cfj:CFIO01_02795; }	{NA}	{NA}	{GO:0009103; lipopolysaccharide biosynthetic process; biological_process}	{NA}	{NA}	{NA}	{NA}	{AEO68754.1_; GT25 lipopolysaccharide 尾-1,4-galactosyltransferase (EC 2.4.1.-); 尾-1,3-glucosyltransferase (EC 2.4.1.-); 尾-1,2-glucosyltransferase (EC 2.4.1.-); 尾-1,2-galactosyltransferase (EC 2.4.1.-); LPS 尾-1,4-galactosyltransferase (EC 2.4.1.-); occidiofungin 尾-xylosyltransferase (EC 2.4.2.-); UDP-Gal:procollagen 尾-galactosyltransferase (EC 2.4.1.50) -}	{PF01755:Glycosyltransferase family 25 (LPS biosynthesis protein)}
A2970	9.50734	17.8393	1.17536	0.0658861	-3.92388	0.0305684	0.4051	{VCCP01000003.1:5265334:5265843:-}	{NA}	{NA}	{NA}	{NA}	{NA}	{NA}	{NA}	{NA}	{NA}	{YES}	{NA}	{NA}
A6116	6.49463	11.9732	1.01609	0.0848637	-3.55871	0.00240783	0.0805249	{VCCP01000005.1:449017:454429:-}	{OJJ38755.1; hypothetical protein ASPWEDRAFT_36436 [Aspergillus wentii DTO 134E9]}	{P22367; 6-methylsalicylic acid synthase }	{ag:CAA39295; K15320 ATX, chlB1, mdpB 6-methylsalicylic acid synthase 2.3.1.165 Metabolism; Metabolism of terpenoids and polyketides; Biosynthesis of enediyne antibiotics [PATH:ko01059] Metabolism; Global and overview maps; Biosynthesis of antibiotics [PATH:ko01130]}	{NA}	{NA}	{GO:0008152; NA GO:0016747; transferase activity, transferring acyl groups other than amino-acyl groups; molecular_function GO:0016491; oxidoreductase activity; molecular_function}	{PHI:3299; A0A075TRC0 patK 27334 Penicillium expansum Blue mold Malus domestica (related: apple) Production of Patulin Gene deletion: full unaffected pathogenicity}	{NA}	{NA}	{NA}	{NA}	{PF00106:short chain dehydrogenase PF00108:Thiolase, N-terminal domain}
A5772	7.13301	13.3773	0.888707	0.0664339	-3.91194	0.0302557	0.40363	{VCCP01000005.1:271813:273342:-}	{XP_018175015.1; proteinrelated to amidohydrolase [Purpureocillium lilacinum]}	{NA}	{plj:VFPFJ_09626; }	{NA}	{NA}	{GO:0008152; NA GO:0016787; hydrolase activity; molecular_function}	{NA}	{NA}	{NA}	{YES}	{NA}	{PF01546:Peptidase family M20/M25/M40}
A5548	5.92403	11.0063	0.841793	0.0764831	-3.70872	0.0473592	0.514904	{VCCP01000005.1:1493689:1495656:-}	{POR32856.1; Uncharacterized protein TPAR_06940 [Tolypocladium paradoxum]}	{NA}	{cmt:CCM_06009; K01480 speB agmatinase 3.5.3.11 Metabolism; Amino acid metabolism; Arginine and proline metabolism [PATH:ko00330] Metabolism; Global and overview maps; Metabolic pathways [PATH:ko01100]}	{NA}	{NA}	{GO:0016192; vesicle-mediated transport; biological_process GO:0016021; integral to membrane; cellular_component}	{NA}	{NA}	{NA}	{NA}	{NA}	{PF00957:Synaptobrevin}
A6820	4.38134	8.14591	0.616779	0.0757165	-3.72325	0.0131103	0.250066	{VCCP01000006.1:3126784:3127597:+}	{KFA61999.1; hypothetical protein S40285_07906 [Stachybotrys chlorohalonata IBT 40285]}	{NA}	{fpu:FPSE_06273; }	{NA}	{NA}	{NA}	{NA}	{NA}	{NA}	{NA}	{NA}	{NA}
A6972	6.36492	12.1493	0.580497	0.0477801	-4.38745	0.0413811	0.476764	{VCCP01000006.1:3690948:3691841:+}	{PVH88366.1; hypothetical protein DL98DRAFT_509079 [Cadophora sp. DSE1049]}	{NA}	{ztr:MYCGRDRAFT_104764; }	{NA}	{NA}	{NA}	{NA}	{NA}	{NA}	{NA}	{NA}	{NA}
A1968	6.79408	13.0621	0.526039	0.0402721	-4.63407	0.00095935	0.0425835	{VCCP01000002.1:658317:659146:-}	{RDA87821.1; hypothetical protein CP532_2963 [Ophiocordyceps sp. 'camponoti-leonardi']}	{NA}	{bor:COCMIDRAFT_79881; }	{NA}	{NA}	{NA}	{NA}	{NA}	{NA}	{NA}	{NA}	{NA}
A1887	3.8486	7.28726	0.40994	0.0562543	-4.15189	0.0413962	0.476764	{VCCP01000002.1:6500384:6501786:+}	{OQE17790.1; hypothetical protein PENFLA_c023G02696 [Penicillium flavigenum]}	{NA}	{npa:UCRNP2_10428; }	{NA}	{NA}	{GO:0016787; hydrolase activity; molecular_function GO:0008152; NA}	{NA}	{NA}	{NA}	{NA}	{NA}	{PF01546:Peptidase family M20/M25/M40}
A0069	2.59782	5.19563	0	0	#NAME?	0.0264201	0.369982	{VCCP01000001.1:453337:453972:+}	{RFU81228.1; hypothetical protein TARUN_975 [Trichoderma arundinaceum]}	{NA}	{nhe:NECHADRAFT_96358; }	{NA}	{NA}	{NA}	{NA}	{NA}	{NA}	{NA}	{NA}	{NA}
A3187	4.53954	9.07908	0	0	#NAME?	0.0144076	0.266468	{VCCP01000003.1:6254768:6255301:+}	{NA}	{NA}	{NA}	{NA}	{NA}	{NA}	{NA}	{NA}	{NA}	{NA}	{NA}	{NA}
ST represent the inoculated samples. 3, 3 days post inoculation (dpi); 6, 6 dpi. Each group contained three biological replicates.

## Sheet: CAZymes
Table S4a Differentially expressed CAZymes in Paecilomyces penicillatus.
id	baseMean	baseMean_ST3	baseMean_ST6	foldChange(ST6/ST3)(ST6/ST3)	log2FoldChange	pval	padj	Locus	{CAZy}
A5162	303.932	78.5365	529.327	6.73988	2.75272	5.29917e-09	1.76414e-06	{VCCP01000004.1:4414471:4416395:-}	{CAK40027.1_; AA3_2 cellobiose dehydrogenase (EC 1.1.99.18); glucose 1-oxidase (EC 1.1.3.4); aryl alcohol oxidase (EC 1.1.3.7); alcohol oxidase(EC 1.1.3.13); pyranose oxidase (EC 1.1.3.10) -}
A4156	65.6959	18.1765	113.215	6.22866	2.63892	3.60867e-06	0.000463683	{VCCP01000003.1:4883405:4885218:-}	{ATY58895.1_; AA3_1 cellobiose dehydrogenase (EC 1.1.99.18); glucose 1-oxidase (EC 1.1.3.4); aryl alcohol oxidase (EC 1.1.3.7); alcohol oxidase(EC 1.1.3.13); pyranose oxidase (EC 1.1.3.10) -}
A5545	548.042	191.761	904.323	4.71588	2.23753	1.7208e-07	3.40625e-05	{VCCP01000005.1:1477986:1478803:+}	{CAP60339.1_; AA6 1,4-benzoquinone reductase (EC. 1.6.5.6) -}
A2514	137.809	69.4998	206.119	2.96574	1.56839	4.76097e-07	8.10915e-05	{VCCP01000002.1:3876940:3878577:+}	{ATY64015.1_; AA3_2 cellobiose dehydrogenase (EC 1.1.99.18); glucose 1-oxidase (EC 1.1.3.4); aryl alcohol oxidase (EC 1.1.3.7); alcohol oxidase(EC 1.1.3.13); pyranose oxidase (EC 1.1.3.10) -}
A0218	48.9688	70.7549	27.1827	0.384182	-1.38014	0.00303967	0.0927606	{VCCP01000001.1:5504101:5505599:+}	{SMR55355.1_; AA0 - -}
A2075	24.9926	38.9303	11.0549	0.283966	-1.81621	0.0341795	0.436227	{VCCP01000002.1:1061264:1062617:-}	{CEI62631.1_; AA14 AA14 proteins are copper-dependent lytic polysaccharide monooxygenases (LPMOs); cleavage of xylan with oxidation of C-1 has been demonstrated for two AA14 LPMOs from Trametes coccinea (Pycnoporus coccineus); lytic xylan monooxygenase / xylan oxidase (glycosidic bond-cleaving) (EC 1.-.-.-) -}
A0055	477.501	795.277	159.725	0.200842	-2.31587	0.0361212	0.448392	{VCCP01000001.1:4922762:4925270:-}	{CCT74373.1_; AA3 cellobiose dehydrogenase (EC 1.1.99.18); glucose 1-oxidase (EC 1.1.3.4); aryl alcohol oxidase (EC 1.1.3.7); alcohol oxidase (EC 1.1.3.13); pyranose oxidase (EC 1.1.3.10) -}
A3430	219.565	108.968	330.162	3.0299	1.59927	0.000415817	0.022393	{VCCP01000003.1:1517721:1520543:+}	{ANH56545.1_; GT0 Glycosyltransferases not yet assigned to a family -}
A6556	338.938	208.829	469.046	2.24608	1.16741	0.00129236	0.0514385	{VCCP01000006.1:186427:189312:-}	{CCT63714.1_; GT20 伪,伪-trehalose-phosphate synthase [UDP-forming] (EC 2.4.1.15); Glucosylglycerol-phosphate synthase (EC 2.4.1.213); trehalose-6-P phosphatase (EC 3.1.3.12); [retaining] GDP-valeniol: validamine 7-phosphate valeniolyltransferase (EC 2.-.-.-) -}
A4642	527.314	333.959	720.67	2.15796	1.10967	0.00224322	0.076238	{VCCP01000004.1:1908426:1911287:+}	{ANH56542.1_; GT2 cellulose synthase (EC 2.4.1.12); chitin synthase (EC 2.4.1.16); dolichyl-phosphate 尾-D-mannosyltransferase (EC 2.4.1.83); dolichyl-phosphate 尾-glucosyltransferase (EC 2.4.1.117); N-acetylglucosaminyltransferase (EC 2.4.1.-); N-acetylgalactosaminyltransferase (EC 2.4.1.-); hyaluronan synthase (EC 2.4.1.212); chitin oligosaccharide synthase (EC 2.4.1.-); 尾-1,3-glucan synthase (EC…
A1630	90.7846	122.466	59.1029	0.482606	-1.05108	0.0474549	0.514904	{VCCP01000002.1:5423482:5425331:-}	{CCT71629.1_; GT31 N-acetyllactosaminide 尾-1,3-N-acetylglucosaminyltransferase (EC 2.4.1.149); Glycoprotein-N-acetylgalactosamine 3-尾-galactosyltransferase (EC 2.4.1.122); fucose-specific 尾-1,3-N-acetylglucosaminyltransferase (EC 2.4.1.-); globotriosylceramide 尾-1,3-GalNAc transferase (EC 2.4.1.79); chondroitin synthase (尾-1,3-GlcUA and 尾-1,4-GalNAc transferase (EC 2.4.1.175); chondroitin 尾-1,3-g…
A5643	60.5342	82.3968	38.6716	0.469334	-1.09131	0.0130371	0.249957	{VCCP01000005.1:1828183:1832148:+}	{CCT67477.1_; GT24 UDP-Glc: glycoprotein 伪-glucosyltransferase (EC 2.4.1.-). Distant similarity to family GT8}
A1140	10.4702	17.2938	3.64658	0.21086	-2.24564	0.0124138	0.241164	{VCCP01000001.1:2507916:2509800:+}	{AEO68518.1_; GT31 N-acetyllactosaminide 尾-1,3-N-acetylglucosaminyltransferase (EC 2.4.1.149); Glycoprotein-N-acetylgalactosamine 3-尾-galactosyltransferase (EC 2.4.1.122); fucose-specific 尾-1,3-N-acetylglucosaminyltransferase (EC 2.4.1.-); globotriosylceramide 尾-1,3-GalNAc transferase (EC 2.4.1.79); chondroitin synthase (尾-1,3-GlcUA and 尾-1,4-GalNAc transferase (EC 2.4.1.175); chondroitin 尾-1,3-g…
A3567	11.1	20.9229	1.27709	0.061038	-4.03415	0.049489	0.529316	{VCCP01000003.1:247235:248612:-}	{AEO68754.1_; GT25 lipopolysaccharide 尾-1,4-galactosyltransferase (EC 2.4.1.-); 尾-1,3-glucosyltransferase (EC 2.4.1.-); 尾-1,2-glucosyltransferase (EC 2.4.1.-); 尾-1,2-galactosyltransferase (EC 2.4.1.-); LPS 尾-1,4-galactosyltransferase (EC 2.4.1.-); occidiofungin 尾-xylosyltransferase (EC 2.4.2.-); UDP-Gal:procollagen 尾-galactosyltransferase (EC 2.4.1.50) -}
A7374	38.6277	7.21707	70.0383	9.70454	3.27866	0.00423093	0.120106	{VCCP01000008.1:801044:802201:+}	{ANH56401.1_; GH28 polygalacturonase (EC 3.2.1.15); 伪-L-rhamnosidase (EC 3.2.1.40); exo-polygalacturonase (EC 3.2.1.67); exo-polygalacturonosidase (EC 3.2.1.82); rhamnogalacturonase (EC 3.2.1.171); rhamnogalacturonan 伪-1,2-galacturonohydrolase (EC 3.2.1.173); endo-xylogalacturonan hydrolase (EC 3.2.1.-) -}
A3017	14.3865	4.82699	23.946	4.96085	2.31059	0.0172508	0.293826	{VCCP01000003.1:5462536:5464198:+}	{ANH56423.1_; GH76 伪-1,6-mannanase (EC 3.2.1.101) -}
A0694	22.7276	7.63687	37.8183	4.95207	2.30803	0.00482257	0.13379	{VCCP01000001.1:812989:815804:+}	{BAP59015.1_; GH3 尾-glucosidase (EC 3.2.1.21); xylan 1,4-尾-xylosidase (EC 3.2.1.37); 尾-glucosylceramidase (EC 3.2.1.45); 尾-N-acetylhexosaminidase (EC 3.2.1.52); 伪-L-arabinofuranosidase (EC 3.2.1.55); glucan 1,3-尾-glucosidase (EC 3.2.1.58); glucan 1,4-尾-glucosidase (EC 3.2.1.74); isoprimeverose-producing oligoxyloglucan hydrolase (EC 3.2.1.120); coniferin 尾-glucosidase (EC 3.2.1.126); exo-1,3-1,4-…
A3544	13.961	5.46035	22.4617	4.11361	2.04041	0.0224044	0.340435	{VCCP01000003.1:1917448:1920951:-}	{CAD70669.1_; GH35 尾-galactosidase (EC 3.2.1.23); exo-尾-glucosaminidase (EC 3.2.1.165); exo-尾-1,4-galactanase (EC 3.2.1.-); 尾-1,3-galactosidase (EC 3.2.1.-) -}
A0851	25.4398	10.6911	40.1886	3.75908	1.91038	0.00597399	0.151922	{VCCP01000001.1:1358531:1359996:+}	{CCT67128.1_; GH16 xyloglucan:xyloglucosyltransferase (EC 2.4.1.207); keratan-sulfate endo-1,4-尾-galactosidase (EC 3.2.1.103); endo-1,3-尾-glucanase (EC 3.2.1.39); endo-1,3(4)-尾-glucanase (EC 3.2.1.6); licheninase (EC 3.2.1.73); 尾-agarase (EC 3.2.1.81); 魏-carrageenase (EC 3.2.1.83); xyloglucanase (EC 3.2.1.151); endo-尾-1,3-galactanase (EC 3.2.1.181); 尾-porphyranase (EC 3.2.1.178); hyaluronidase (E…
A4595	73.1753	31.355	114.996	3.66754	1.87481	1.41079e-05	0.00139631	{VCCP01000004.1:265334:268061:-}	{ATY63987.1_; GH92 mannosyl-oligosaccharide 伪-1,2-mannosidase (EC 3.2.1.113); mannosyl-oligosaccharide 伪-1,3-mannosidase (EC 3.2.1.-);
A2065	643.417	289.446	997.388	3.44585	1.78486	0.016843	0.289573	{VCCP01000002.1:1035452:1036921:-}	{CEI68891.1_; GH17 glucan endo-1,3-尾-glucosidase (EC 3.2.1.39); glucan 1,3-尾-glucosidase (EC 3.2.1.58); licheninase (EC 3.2.1.73); ABA-specific 尾-glucosidase (EC 3.2.1.175); 尾-1,3-glucanosyltransglycosylase (EC 2.4.1.-) -}
A2811	70.1547	35.6569	104.652	2.93499	1.55335	0.00044761	0.0235849	{VCCP01000002.1:406735:408340:-}	{CEF75792.1_; GH76 伪-1,6-mannanase (EC 3.2.1.101) -}
A7270	19.7643	10.0774	29.4512	2.92249	1.5472	0.0365838	0.449367	{VCCP01000007.1:2475002:2477113:-}	{ATY63688.1_; GH37 伪,伪-trehalase (EC 3.2.1.28). -}
A3487	95.254	48.9874	141.521	2.88892	1.53053	0.000241341	0.0142345	{VCCP01000003.1:1723866:1725489:-}	{AAP57754.1_; GH5_5 endo-尾-1,4-glucanase / cellulase (EC 3.2.1.4); endo-尾-1,4-xylanase (EC 3.2.1.8); 尾-glucosidase (EC 3.2.1.21); 尾-mannosidase (EC 3.2.1.25); 尾-glucosylceramidase (EC 3.2.1.45); glucan 尾-1,3-glucosidase (EC 3.2.1.58); licheninase (EC 3.2.1.73); exo-尾-1,4-glucanase / cellodextrinase (EC 3.2.1.74); glucan endo-1,6-尾-glucosidase (EC 3.2.1.75); mannan endo-尾-1,4-mannosidase (EC 3.2.1…
A7586	53.7637	28.001	79.5265	2.84013	1.50596	0.0025696	0.0829062	{VCCP01000008.1:366261:368133:+}	{CAP59870.1_; GH79 尾-glucuronidase (EC 3.2.1.31); hyaluronoglucuronidase (EC 3.2.1.36); heparanase (EC 3.2.1.166); baicalin 尾-glucuronidase (EC 3.2.1.167); 尾-4-O-methyl-glucuronidase (EC 3.2.1.-) -}
A1261	382.64	210.732	554.547	2.63152	1.3959	0.00249528	0.0818122	{VCCP01000001.1:3377603:3379358:+}	{EGR51573.1_; GH47 伪-mannosidase (EC 3.2.1.113) -}
A1694	139.033	88.3682	189.698	2.14668	1.10211	0.0150154	0.271537	{VCCP01000002.1:5687576:5689208:+}	{CCA23368.1_; GH0 Glycoside hydrolases not yet assigned to a family[GH_NC]. -}
A6436	40.4098	26.2676	54.5519	2.07678	1.05435	0.0347492	0.43904	{VCCP01000006.1:1245535:1246560:-}	{ANH56463.1_; GH128 尾-1,3-glucanase (EC 3.2.1.39) Created following a paper by Sakamoto and colleagues (PMID:21965406); distantly related to clan GH-A}
A3429	148.7	96.6885	200.712	2.07586	1.05371	0.011397	0.226209	{VCCP01000003.1:1507544:1509052:+}	{ANH56434.1_; GH16 xyloglucan:xyloglucosyltransferase (EC 2.4.1.207); keratan-sulfate endo-1,4-尾-galactosidase (EC 3.2.1.103); endo-1,3-尾-glucanase (EC 3.2.1.39); endo-1,3(4)-尾-glucanase (EC 3.2.1.6); licheninase (EC 3.2.1.73); 尾-agarase (EC 3.2.1.81); 魏-carrageenase (EC 3.2.1.83); xyloglucanase (EC 3.2.1.151); endo-尾-1,3-galactanase (EC 3.2.1.181); 尾-porphyranase (EC 3.2.1.178); hyaluronidase (E…
A3334	43.9299	28.8339	59.026	2.04711	1.03359	0.0362874	0.448487	{VCCP01000003.1:156416:157245:+}	{AAS77607.1_; GH75 chitosanase (EC 3.2.1.132) -}
A3685	108.337	71.8826	144.792	2.01428	1.01026	0.0485498	0.526004	{VCCP01000003.1:3154934:3157800:+}	{ATY61576.1_; GH31 伪-glucosidase (EC 3.2.1.20); 伪-galactosidase (EC 3.2.1.22); 伪-mannosidase (EC 3.2.1.24); 伪-1,3-glucosidase (EC 3.2.1.84); sucrase-isomaltase (EC 3.2.1.48) (EC 3.2.1.10); 伪-xylosidase (EC 3.2.1.177); 伪-glucan lyase (EC 4.2.2.13); isomaltosyltransferase (EC 2.4.1.-); oligosaccharide 伪-1,4-glucosyltransferase (EC 2.4.1.161); sulfoquinovosidase (EC 3.2.1.-) -}
A7263	289.917	426.555	153.279	0.359341	-1.47657	0.0328109	0.425322	{VCCP01000007.1:2438027:2438866:+}	{CCT75335.1_; GH16 xyloglucan:xyloglucosyltransferase (EC 2.4.1.207); keratan-sulfate endo-1,4-尾-galactosidase (EC 3.2.1.103); endo-1,3-尾-glucanase (EC 3.2.1.39); endo-1,3(4)-尾-glucanase (EC 3.2.1.6); licheninase (EC 3.2.1.73); 尾-agarase (EC 3.2.1.81); 魏-carrageenase (EC 3.2.1.83); xyloglucanase (EC 3.2.1.151); endo-尾-1,3-galactanase (EC 3.2.1.181); 尾-porphyranase (EC 3.2.1.178); hyaluronidase (E…
A6059	24.9105	37.943	11.8779	0.313046	-1.67555	0.0173382	0.294628	{VCCP01000005.1:4759737:4761284:-}	{CCT75344.1_; GH13_1 伪-amylase (EC 3.2.1.1); pullulanase (EC 3.2.1.41); cyclomaltodextrin glucanotransferase (EC 2.4.1.19); cyclomaltodextrinase (EC 3.2.1.54); trehalose-6-phosphate hydrolase (EC 3.2.1.93); oligo-伪-glucosidase (EC 3.2.1.10); maltogenic amylase (EC 3.2.1.133); neopullulanase (EC 3.2.1.135); 伪-glucosidase (EC 3.2.1.20); maltotetraose-forming 伪-amylase (EC 3.2.1.60); isoamylase (EC …
A1236	102.354	160.987	43.7205	0.271577	-1.88056	0.00283175	0.0886314	{VCCP01000001.1:2919171:2920644:+}	{ALP68796.1_; GH18 chitinase (EC 3.2.1.14); lysozyme (EC 3.2.1.17); endo-尾-N-acetylglucosaminidase (EC 3.2.1.96); peptidoglycan hydrolase with endo-尾-N-acetylglucosaminidase specificity (EC 3.2.1.-); Nod factor hydrolase (EC 3.2.1.-); xylanase inhibitor; concanavalin B; narbonin Contains chitinases of classes III and V. Contains non-catalytic proteins such as xylanase inhibitor; concanavalin B; n…
A2150	60.254	94.7962	25.7118	0.271232	-1.8824	0.041555	0.477564	{VCCP01000002.1:1388560:1389756:+}	{ANH56512.1_; GH76 伪-1,6-mannanase (EC 3.2.1.101) -}
A2000	109.886	173.355	46.4171	0.267757	-1.901	0.000560091	0.0284868	{VCCP01000002.1:97838:99876:-}	{AFD36225.1_; GH20 尾-hexosaminidase (EC 3.2.1.52); lacto-N-biosidase (EC 3.2.1.140); 尾-1,6-N-acetylglucosaminidase) (EC 3.2.1.-); 尾-6-SO3-N-acetylglucosaminidase (EC 3.2.1.-) -}
A3040	48.2307	81.47	14.9913	0.184011	-2.44214	5.67937e-06	0.000649933	{VCCP01000003.1:5557259:5558200:+}	{ATY61926.1_; GH16 xyloglucan:xyloglucosyltransferase (EC 2.4.1.207); keratan-sulfate endo-1,4-尾-galactosidase (EC 3.2.1.103); endo-1,3-尾-glucanase (EC 3.2.1.39); endo-1,3(4)-尾-glucanase (EC 3.2.1.6); licheninase (EC 3.2.1.73); 尾-agarase (EC 3.2.1.81); 魏-carrageenase (EC 3.2.1.83); xyloglucanase (EC 3.2.1.151); endo-尾-1,3-galactanase (EC 3.2.1.181); 尾-porphyranase (EC 3.2.1.178); hyaluronidase (E…
A2749	26.1943	46.2279	6.16074	0.133269	-2.90759	2.41009e-05	0.00220644	{VCCP01000002.1:4723012:4724355:-}	{ATY62933.1_; GH64 尾-1,3-glucanase (EC 3.2.1.39) -}
A4299	47.8434	86.2215	9.4652	0.109778	-3.18734	0.0111868	0.223858	{VCCP01000004.1:5347607:5348647:-}	{ADO63821.1_; GH18 chitinase (EC 3.2.1.14); lysozyme (EC 3.2.1.17); endo-尾-N-acetylglucosaminidase (EC 3.2.1.96); peptidoglycan hydrolase with endo-尾-N-acetylglucosaminidase specificity (EC 3.2.1.-); Nod factor hydrolase (EC 3.2.1.-); xylanase inhibitor; concanavalin B; narbonin Contains chitinases of classes III and V. Contains non-catalytic proteins such as xylanase inhibitor; concanavalin B; n…
A1960	26.4289	50.0499	2.80794	0.0561027	-4.15579	0.0242812	0.354243	{VCCP01000002.1:630426:631139:+}	{ATY63707.1_; GH0 Glycoside hydrolases not yet assigned to a family[GH_NC]. -}
A4268	107.631	31.4091	183.853	5.85348	2.5493	2.1931e-11	1.60623e-08	{VCCP01000004.1:5255577:5257478:-}	{SCB65061.1_; CBM21 Modules of approx. 100 residues. The granular starch-binding function has been demonstrated in one case. Sometimes designated as starch-binding domains (SBD). -}
A3732	16.1123	6.00448	26.2201	4.36676	2.12656	0.00961815	0.20599	{VCCP01000003.1:3335478:3337773:+}	{BAJ80814.1_; CE9 N-acetylglucosamine 6-phosphate deacetylase (EC 3.5.1.25); N-acetylglucosamine 6-phosphate deacetylase (EC 3.5.1.80) -}
A2456	89.8005	36.6953	142.906	3.89438	1.9614	0.00786597	0.182228	{VCCP01000002.1:247628:249074:+}	{CEI69339.1_; CBM18 Modules of approx. 40 residues. The chitin-binding function has been demonstrated in many cases. These modules are found attached to a number of chitinase catalytic domains, but also in non-catalytic proteins either in isolation or as multiple repeats. -; CEI69339.1_; CE4 acetyl xylan esterase (EC 3.1.1.72); chitin deacetylase (EC 3.5.1.41); chitooligosaccharide deacetylase (E…
A3748	27.0011	39.4892	14.5131	0.367521	-1.4441	0.0218698	0.335795	{VCCP01000003.1:3383025:3383646:-}	{BAZ13913.1_; CBM50 Modules of approx. 50 residues found attached to various enzymes from families GH18, GH19, GH23, GH24, GH25 and GH73, i.e. enzymes cleaving either chitin or peptidoglycan. Binding to chitopentaose demonstrated in the case of Pteris ryukyuensis chitinase A [Ohnuma T et al. (2008) J. Biol. Chem. 283:5178-87 (PMID: 18083709)]. CBM50 modules are also found in a multitude of other …
A1964	42.066	72.5949	11.5372	0.158925	-2.65358	0.0192634	0.313799	{VCCP01000002.1:645073:646474:-}	{ATY58486.1_; CBM1 Modules of approx. 40 residues found almost exclusively in fungi. The cellulose-binding function has been demonstrated in many cases, and appears to be mediated by three aromatic residues separated by about 10.4 angstrom and which form a flat surface. The only non-fungal occurence of CBM1 is in an algal non-hydrolytic polysaccharide-binding protein which is composed of four rep…
ST represent the inoculated samples. 3, 3 days post inoculation (dpi); 6, 6 dpi. Each group contained three biological replicates.
