# Supplementary material for: Dual RNA-Seq Analysis of the Interaction Between Edible Fungus Morchella sextelata and Its Pathogenic Fungus Paecilomyces penicillatus Uncovers the Candidate Defense and Pathogenic Factors
Source: Front Microbiol. 2021 Dec 2;12:760444. doi: 10.3389/fmicb.2021.760444 (PMC8675245; doi:10.3389/fmicb.2021.760444)
Supplement: Supplementary file 1 [file Data_Sheet_1.ZIP › supplementary/Table S5.xls]

## Sheet: GO enrichment
Table S5a GO category enrichment analysis for DEGs in Paecilomyces penicillatus.
GO.ID	Category	Term	Up	Down	DEG	Total	Pvalue	adjustPvalue	Up_gene	Down_gene
GO:0016614	MF	oxidoreductase activity, acting on CH-OH group of donors	21	6	27	214	8.07e-05	0.0327503	A0486(A0486);A0695(A0695);A0774(A0774);A0858(A0858);A1179(A1179);A1625(A1625);A2300(A2300);A2514(A2514);A2697(A2697);A4156(A4156);A5162(A5162);A5324(A5324);A5394(A5394);A5865(A5865);A5936(A5936);A6053(A6053);A6160(A6160);A6180(A6180);A6204(A6204);A6298(A6298);A6388(A6388)	A0055(A0055);A1792(A1792);A2425(A2425);A3077(A3077);A3828(A3828);A7398(A7398)
GO:0016020	CC	membrane	58	19	77	1048	0.000145822	0.0138531	A0057(A0057);A0377(A0377);A0439(A0439);A0695(A0695);A0851(A0851);A1073(A1073);A1261(A1261);A1454(A1454);A1465(A1465);A1694(A1694);A2082(A2082);A2165(A2165);A2506(A2506);A2547(A2547);A2884(A2884);A2886(A2886);A2897(A2897);A2952(A2952);A3033(A3033);A3228(A3228);A3421(A3421);A3604(A3604);A3712(A3712);A3731(A3731);A3915(A3915);A3933(A3933);A4463(A4463);A4580(A4580);A4799(A4799);A4847(A4847);A4866(A48…	A0218(A0218);A0831(A0831);A1140(A1140);A1141(A1141);A1630(A1630);A2364(A2364);A2528(A2528);A2806(A2806);A3034(A3034);A3447(A3447);A3629(A3629);A4241(A4241);A4293(A4293);A5548(A5548);A6464(A6464);A6717(A6717);A7131(A7131);A7402(A7402);A7676(A7676)
GO:0016616	MF	oxidoreductase activity, acting on the CH-OH group of donors, NAD or NADP as acceptor	18	5	23	197	0.000851797	0.123805	A0486(A0486);A0695(A0695);A0774(A0774);A0858(A0858);A1179(A1179);A1625(A1625);A2300(A2300);A2697(A2697);A5324(A5324);A5394(A5394);A5865(A5865);A5936(A5936);A6053(A6053);A6160(A6160);A6180(A6180);A6204(A6204);A6298(A6298);A6388(A6388)	A1792(A1792);A2425(A2425);A3077(A3077);A3828(A3828);A7398(A7398)
GO:0003824	MF	catalytic activity	138	56	194	2950	0.000971474	0.123805	A0234(A0234);A0440(A0440);A0486(A0486);A0491(A0491);A0623(A0623);A0675(A0675);A0694(A0694);A0695(A0695);A0723(A0723);A0774(A0774);A0776(A0776);A0829(A0829);A0858(A0858);A1061(A1061);A1179(A1179);A1261(A1261);A1339(A1339);A1443(A1443);A1454(A1454);A1465(A1465);A1625(A1625);A1724(A1724);A1737(A1737);A1747(A1747);A1800(A1800);A1806(A1806);A1813(A1813);A1843(A1843);A1864(A1864);A1899(A1899);A1919(A19…	A0055(A0055);A0628(A0628);A0831(A0831);A0973(A0973);A1001(A1001);A1140(A1140);A1236(A1236);A1545(A1545);A1580(A1580);A1630(A1630);A1792(A1792);A1887(A1887);A1924(A1924);A1925(A1925);A1926(A1926);A1927(A1927);A1964(A1964);A2000(A2000);A2411(A2411);A2425(A2425);A2598(A2598);A2711(A2711);A3034(A3034);A3040(A3040);A3077(A3077);A3113(A3113);A3127(A3127);A3294(A3294);A3807(A3807);A3828(A3828);A4077(A40…
GO:0016021	CC	integral component of membrane	34	13	47	573	0.000986038	0.0353864	A0057(A0057);A0377(A0377);A0439(A0439);A0695(A0695);A0851(A0851);A1073(A1073);A1454(A1454);A1465(A1465);A1694(A1694);A2082(A2082);A2506(A2506);A2547(A2547);A2884(A2884);A2886(A2886);A2897(A2897);A2952(A2952);A3421(A3421);A3604(A3604);A3712(A3712);A3731(A3731);A3915(A3915);A3933(A3933);A4866(A4866);A5063(A5063);A5322(A5322);A5585(A5585);A5827(A5827);A5950(A5950);A6000(A6000);A6064(A6064);A6366(A63…	A0218(A0218);A0831(A0831);A1141(A1141);A2364(A2364);A2528(A2528);A2806(A2806);A3034(A3034);A3629(A3629);A5548(A5548);A6717(A6717);A7131(A7131);A7402(A7402);A7676(A7676)
GO:0031224	CC	intrinsic component of membrane	34	13	47	576	0.00111747	0.0353864	A0057(A0057);A0377(A0377);A0439(A0439);A0695(A0695);A0851(A0851);A1073(A1073);A1454(A1454);A1465(A1465);A1694(A1694);A2082(A2082);A2506(A2506);A2547(A2547);A2884(A2884);A2886(A2886);A2897(A2897);A2952(A2952);A3421(A3421);A3604(A3604);A3712(A3712);A3731(A3731);A3915(A3915);A3933(A3933);A4866(A4866);A5063(A5063);A5322(A5322);A5585(A5585);A5827(A5827);A5950(A5950);A6000(A6000);A6064(A6064);A6366(A63…	A0218(A0218);A0831(A0831);A1141(A1141);A2364(A2364);A2528(A2528);A2806(A2806);A3034(A3034);A3629(A3629);A5548(A5548);A6717(A6717);A7131(A7131);A7402(A7402);A7676(A7676)
GO:0005975	BP	carbohydrate metabolic process	21	13	34	323	0.00139654	0.681207	A0694(A0694);A1179(A1179);A1625(A1625);A1724(A1724);A2065(A2065);A2456(A2456);A2463(A2463);A3429(A3429);A3487(A3487);A3544(A3544);A3685(A3685);A3732(A3732);A4398(A4398);A5471(A5471);A5507(A5507);A5603(A5603);A6204(A6204);A6318(A6318);A6556(A6556);A7270(A7270);A7374(A7374)	A1236(A1236);A1964(A1964);A2000(A2000);A3040(A3040);A3294(A3294);A3295(A3295);A3567(A3567);A3828(A3828);A4299(A4299);A4804(A4804);A6059(A6059);A6071(A6071);A7263(A7263)
GO:0005215	MF	transporter activity	26	12	38	405	0.00158214	0.123805	A1073(A1073);A1454(A1454);A2082(A2082);A2506(A2506);A2547(A2547);A2897(A2897);A2952(A2952);A3033(A3033);A3228(A3228);A3421(A3421);A4580(A4580);A5063(A5063);A5322(A5322);A5422(A5422);A5507(A5507);A5827(A5827);A5950(A5950);A6064(A6064);A6128(A6128);A6185(A6185);A6387(A6387);A6479(A6479);A6497(A6497);A6882(A6882);A7018(A7018);A7473(A7473)	A0191(A0191);A2528(A2528);A2806(A2806);A2976(A2976);A3034(A3034);A3629(A3629);A4241(A4241);A6464(A6464);A6717(A6717);A7131(A7131);A7402(A7402);A7676(A7676)
GO:0004553	MF	hydrolase activity, hydrolyzing O-glycosyl compounds	9	7	16	126	0.00221622	0.123805	A0694(A0694);A1261(A1261);A2065(A2065);A3429(A3429);A3487(A3487);A3544(A3544);A3685(A3685);A7270(A7270);A7374(A7374)	A1236(A1236);A1964(A1964);A2000(A2000);A3040(A3040);A4299(A4299);A6059(A6059);A7263(A7263)
GO:0051287	MF	NAD binding	8	2	10	61	0.00230336	0.123805	A0486(A0486);A0858(A0858);A1864(A1864);A2300(A2300);A2697(A2697);A5865(A5865);A5936(A5936);A6204(A6204)	A2425(A2425);A3077(A3077)
GO:0016813	MF	hydrolase activity, acting on carbon-nitrogen (but not peptide) bonds, in linear amidines	3	1	4	11	0.00260843	0.123805	A1061(A1061);A2823(A2823);A4762(A4762)	A5549(A5549)
GO:0016810	MF	hydrolase activity, acting on carbon-nitrogen (but not peptide) bonds	5	2	7	34	0.00278483	0.123805	A1061(A1061);A2456(A2456);A2823(A2823);A4762(A4762);A6450(A6450)	A1545(A1545);A5549(A5549)
GO:0016491	MF	oxidoreductase activity	45	19	64	803	0.00300104	0.123805	A0234(A0234);A0486(A0486);A0491(A0491);A0623(A0623);A0695(A0695);A0723(A0723);A0774(A0774);A0858(A0858);A1179(A1179);A1339(A1339);A1625(A1625);A1864(A1864);A2300(A2300);A2513(A2513);A2514(A2514);A2517(A2517);A2697(A2697);A2884(A2884);A3004(A3004);A3148(A3148);A3752(A3752);A3977(A3977);A4156(A4156);A4398(A4398);A4584(A4584);A5162(A5162);A5324(A5324);A5394(A5394);A5545(A5545);A5778(A5778);A5865(A58…	A0055(A0055);A1001(A1001);A1792(A1792);A1924(A1924);A1926(A1926);A1927(A1927);A2425(A2425);A2598(A2598);A3077(A3077);A3127(A3127);A3828(A3828);A4987(A4987);A5567(A5567);A6116(A6116);A6127(A6127);A6161(A6161);A6163(A6163);A6164(A6164);A7398(A7398)
GO:0016798	MF	hydrolase activity, acting on glycosyl bonds	9	7	16	130	0.00306105	0.123805	A0694(A0694);A1261(A1261);A2065(A2065);A3429(A3429);A3487(A3487);A3544(A3544);A3685(A3685);A7270(A7270);A7374(A7374)	A1236(A1236);A1964(A1964);A2000(A2000);A3040(A3040);A4299(A4299);A6059(A6059);A7263(A7263)
GO:0008172	MF	S-methyltransferase activity	2	1	3	6	0.00335433	0.123805	A1465(A1465);A2872(A2872)	A0831(A0831)
GO:0055085	BP	transmembrane transport	28	9	37	382	0.00381494	0.681207	A0377(A0377);A1073(A1073);A1694(A1694);A2082(A2082);A2547(A2547);A2952(A2952);A3228(A3228);A3421(A3421);A3731(A3731);A3915(A3915);A3933(A3933);A4580(A4580);A4799(A4799);A5063(A5063);A5322(A5322);A5507(A5507);A5584(A5584);A5950(A5950);A6000(A6000);A6064(A6064);A6128(A6128);A6366(A6366);A6395(A6395);A6479(A6479);A6497(A6497);A6882(A6882);A7018(A7018);A7432(A7432)	A2364(A2364);A2528(A2528);A2806(A2806);A3629(A3629);A4241(A4241);A6464(A6464);A6717(A6717);A7131(A7131);A7676(A7676)
GO:0050662	MF	coenzyme binding	25	8	33	357	0.00413489	0.136547	A0234(A0234);A0486(A0486);A0695(A0695);A0774(A0774);A0858(A0858);A1625(A1625);A1864(A1864);A2300(A2300);A2514(A2514);A2697(A2697);A4156(A4156);A5162(A5162);A5324(A5324);A5394(A5394);A5545(A5545);A5865(A5865);A5936(A5936);A6053(A6053);A6160(A6160);A6204(A6204);A6388(A6388);A6528(A6528);A6576(A6576);A6989(A6989);A7485(A7485)	A0055(A0055);A1792(A1792);A1925(A1925);A2425(A2425);A3077(A3077);A3828(A3828);A5560(A5560);A7398(A7398)
GO:0048037	MF	cofactor binding	29	16	45	530	0.00437221	0.136547	A0234(A0234);A0486(A0486);A0695(A0695);A0774(A0774);A0858(A0858);A1179(A1179);A1625(A1625);A1864(A1864);A2300(A2300);A2514(A2514);A2538(A2538);A2697(A2697);A3977(A3977);A4156(A4156);A5162(A5162);A5324(A5324);A5394(A5394);A5545(A5545);A5865(A5865);A5936(A5936);A6053(A6053);A6160(A6160);A6204(A6204);A6388(A6388);A6528(A6528);A6576(A6576);A6989(A6989);A7020(A7020);A7485(A7485)	A0055(A0055);A1792(A1792);A1924(A1924);A1925(A1925);A1927(A1927);A2425(A2425);A2598(A2598);A3077(A3077);A3127(A3127);A3828(A3828);A4987(A4987);A5560(A5560);A6161(A6161);A6163(A6163);A6164(A6164);A7398(A7398)
GO:0022857	MF	transmembrane transporter activity	24	10	34	377	0.00534031	0.154869	A1073(A1073);A1454(A1454);A2082(A2082);A2506(A2506);A2547(A2547);A2897(A2897);A2952(A2952);A3033(A3033);A3228(A3228);A3421(A3421);A4580(A4580);A5063(A5063);A5322(A5322);A5422(A5422);A5507(A5507);A5827(A5827);A5950(A5950);A6064(A6064);A6128(A6128);A6479(A6479);A6497(A6497);A6882(A6882);A7018(A7018);A7473(A7473)	A2528(A2528);A2806(A2806);A3034(A3034);A3629(A3629);A4241(A4241);A6464(A6464);A6717(A6717);A7131(A7131);A7402(A7402);A7676(A7676)
GO:0005342	MF	organic acid transmembrane transporter activity	4	2	6	30	0.00646099	0.156079	A3228(A3228);A6497(A6497);A6882(A6882);A7473(A7473)	A4241(A4241);A6464(A6464)
GO:0046943	MF	carboxylic acid transmembrane transporter activity	4	2	6	30	0.00646099	0.156079	A3228(A3228);A6497(A6497);A6882(A6882);A7473(A7473)	A4241(A4241);A6464(A6464)
GO:0008514	MF	organic anion transmembrane transporter activity	4	2	6	31	0.00763248	0.156079	A3228(A3228);A6497(A6497);A6882(A6882);A7473(A7473)	A4241(A4241);A6464(A6464)
GO:0006810	BP	transport	46	17	63	762	0.00774964	0.681207	A0377(A0377);A0439(A0439);A1073(A1073);A1093(A1093);A1694(A1694);A2082(A2082);A2506(A2506);A2547(A2547);A2897(A2897);A2952(A2952);A3033(A3033);A3228(A3228);A3421(A3421);A3632(A3632);A3731(A3731);A3902(A3902);A3915(A3915);A3933(A3933);A4349(A4349);A4580(A4580);A4590(A4590);A4799(A4799);A5063(A5063);A5162(A5162);A5322(A5322);A5422(A5422);A5507(A5507);A5584(A5584);A5827(A5827);A5950(A5950);A6000(A60…	A0191(A0191);A1141(A1141);A2364(A2364);A2425(A2425);A2528(A2528);A2806(A2806);A2976(A2976);A3629(A3629);A4077(A4077);A4241(A4241);A4293(A4293);A5548(A5548);A6464(A6464);A6717(A6717);A7131(A7131);A7402(A7402);A7676(A7676)
GO:0051234	BP	establishment of localization	46	17	63	763	0.00798415	0.681207	A0377(A0377);A0439(A0439);A1073(A1073);A1093(A1093);A1694(A1694);A2082(A2082);A2506(A2506);A2547(A2547);A2897(A2897);A2952(A2952);A3033(A3033);A3228(A3228);A3421(A3421);A3632(A3632);A3731(A3731);A3902(A3902);A3915(A3915);A3933(A3933);A4349(A4349);A4580(A4580);A4590(A4590);A4799(A4799);A5063(A5063);A5162(A5162);A5322(A5322);A5422(A5422);A5507(A5507);A5584(A5584);A5827(A5827);A5950(A5950);A6000(A60…	A0191(A0191);A1141(A1141);A2364(A2364);A2425(A2425);A2528(A2528);A2806(A2806);A2976(A2976);A3629(A3629);A4077(A4077);A4241(A4241);A4293(A4293);A5548(A5548);A6464(A6464);A6717(A6717);A7131(A7131);A7402(A7402);A7676(A7676)
GO:0004620	MF	phospholipase activity	3	0	3	8	0.0086113	0.156079	A1919(A1919);A3543(A3543);A5120(A5120)	-
GO:0004668	MF	protein-arginine deiminase activity	2	0	2	3	0.00961075	0.156079	A2823(A2823);A4762(A4762)	-
GO:0004860	MF	protein kinase inhibitor activity	1	1	2	3	0.00961075	0.156079	A5278(A5278)	A4235(A4235)
GO:0008440	MF	inositol-1,4,5-trisphosphate 3-kinase activity	2	0	2	3	0.00961075	0.156079	A3148(A3148);A7158(A7158)	-
GO:0019210	MF	kinase inhibitor activity	1	1	2	3	0.00961075	0.156079	A5278(A5278)	A4235(A4235)
GO:0030269	MF	tetrahydromethanopterin S-methyltransferase activity	1	1	2	3	0.00961075	0.156079	A1465(A1465)	A0831(A0831)
GO:0042086	MF	5-methyl-5,6,7,8-tetrahydromethanopterin-dependent methyltransferase activity	1	1	2	3	0.00961075	0.156079	A1465(A1465)	A0831(A0831)
GO:0051766	MF	inositol trisphosphate kinase activity	2	0	2	3	0.00961075	0.156079	A3148(A3148);A7158(A7158)	-
GO:0009445	BP	putrescine metabolic process	2	0	2	3	0.0111745	0.681207	A2823(A2823);A4762(A4762)	-
GO:0009446	BP	putrescine biosynthetic process	2	0	2	3	0.0111745	0.681207	A2823(A2823);A4762(A4762)	-
GO:0051260	BP	protein homooligomerization	2	0	2	3	0.0111745	0.681207	A1093(A1093);A2340(A2340)	-
GO:0045735	MF	nutrient reservoir activity	2	1	3	9	0.0123708	0.193175	A3543(A3543);A4398(A4398)	A5720(A5720)
GO:0055114	BP	oxidation-reduction process	42	16	58	706	0.0124388	0.681207	A0486(A0486);A0491(A0491);A0623(A0623);A0695(A0695);A0723(A0723);A0774(A0774);A0858(A0858);A1179(A1179);A1465(A1465);A1625(A1625);A1864(A1864);A2300(A2300);A2513(A2513);A2514(A2514);A2517(A2517);A2697(A2697);A2884(A2884);A3004(A3004);A3148(A3148);A3752(A3752);A3977(A3977);A4156(A4156);A4398(A4398);A5162(A5162);A5324(A5324);A5394(A5394);A5778(A5778);A5865(A5865);A5936(A5936);A6053(A6053);A6160(A61…	A0055(A0055);A0831(A0831);A1792(A1792);A1924(A1924);A1927(A1927);A2425(A2425);A2598(A2598);A3077(A3077);A3127(A3127);A3828(A3828);A4987(A4987);A6127(A6127);A6161(A6161);A6163(A6163);A6164(A6164);A7398(A7398)
GO:0051179	BP	localization	46	17	63	781	0.0133623	0.681207	A0377(A0377);A0439(A0439);A1073(A1073);A1093(A1093);A1694(A1694);A2082(A2082);A2506(A2506);A2547(A2547);A2897(A2897);A2952(A2952);A3033(A3033);A3228(A3228);A3421(A3421);A3632(A3632);A3731(A3731);A3902(A3902);A3915(A3915);A3933(A3933);A4349(A4349);A4580(A4580);A4590(A4590);A4799(A4799);A5063(A5063);A5162(A5162);A5322(A5322);A5422(A5422);A5507(A5507);A5584(A5584);A5827(A5827);A5950(A5950);A6000(A60…	A0191(A0191);A1141(A1141);A2364(A2364);A2425(A2425);A2528(A2528);A2806(A2806);A2976(A2976);A3629(A3629);A4077(A4077);A4241(A4241);A4293(A4293);A5548(A5548);A6464(A6464);A6717(A6717);A7131(A7131);A7402(A7402);A7676(A7676)
GO:0008509	MF	anion transmembrane transporter activity	4	3	7	45	0.0136572	0.205364	A3228(A3228);A6497(A6497);A6882(A6882);A7473(A7473)	A4241(A4241);A6464(A6464);A7402(A7402)
GO:0015171	MF	amino acid transmembrane transporter activity	3	2	5	26	0.0150229	0.217832	A3228(A3228);A6497(A6497);A6882(A6882)	A4241(A4241);A6464(A6464)
GO:0004435	MF	phosphatidylinositol phospholipase C activity	2	0	2	4	0.0184894	0.258852	A3543(A3543);A5120(A5120)	-
GO:0006595	BP	polyamine metabolic process	2	0	2	4	0.0214304	0.681207	A2823(A2823);A4762(A4762)	-
GO:0006596	BP	polyamine biosynthetic process	2	0	2	4	0.0214304	0.681207	A2823(A2823);A4762(A4762)	-
GO:0009061	BP	anaerobic respiration	1	1	2	4	0.0214304	0.681207	A1465(A1465)	A0831(A0831)
GO:0009309	BP	amine biosynthetic process	2	0	2	4	0.0214304	0.681207	A2823(A2823);A4762(A4762)	-
GO:0015947	BP	methane metabolic process	1	1	2	4	0.0214304	0.681207	A1465(A1465)	A0831(A0831)
GO:0015948	BP	methanogenesis	1	1	2	4	0.0214304	0.681207	A1465(A1465)	A0831(A0831)
GO:0015975	BP	energy derivation by oxidation of reduced inorganic compounds	1	1	2	4	0.0214304	0.681207	A1465(A1465)	A0831(A0831)
GO:0042401	BP	cellular biogenic amine biosynthetic process	2	0	2	4	0.0214304	0.681207	A2823(A2823);A4762(A4762)	-
GO:0043446	BP	cellular alkane metabolic process	1	1	2	4	0.0214304	0.681207	A1465(A1465)	A0831(A0831)
GO:0043447	BP	alkane biosynthetic process	1	1	2	4	0.0214304	0.681207	A1465(A1465)	A0831(A0831)
GO:0008194	MF	UDP-glycosyltransferase activity	2	1	3	11	0.0222973	0.298897	A4642(A4642);A5507(A5507)	A5643(A5643)
GO:0016758	MF	transferase activity, transferring hexosyl groups	4	3	7	50	0.0235397	0.298897	A4642(A4642);A5278(A5278);A5507(A5507);A7270(A7270)	A1140(A1140);A5643(A5643);A6059(A6059)
GO:0050661	MF	NADP binding	5	0	5	29	0.0235584	0.298897	A0695(A0695);A1864(A1864);A6053(A6053);A6160(A6160);A6528(A6528)	-
GO:0008081	MF	phosphoric diester hydrolase activity	3	1	4	20	0.0253931	0.312412	A3543(A3543);A5120(A5120);A5280(A5280)	A6071(A6071)
GO:0016298	MF	lipase activity	5	0	5	30	0.0269779	0.322148	A1919(A1919);A3543(A3543);A4349(A4349);A5120(A5120);A7176(A7176)	-
GO:0003333	BP	amino acid transmembrane transport	3	2	5	28	0.0274593	0.681207	A3228(A3228);A6497(A6497);A6882(A6882)	A4241(A4241);A6464(A6464)
GO:0006865	BP	amino acid transport	3	2	5	28	0.0274593	0.681207	A3228(A3228);A6497(A6497);A6882(A6882)	A4241(A4241);A6464(A6464)
GO:0016787	MF	hydrolase activity	53	22	75	1065	0.028154	0.326586	A0440(A0440);A0694(A0694);A0776(A0776);A0829(A0829);A1061(A1061);A1261(A1261);A1443(A1443);A1454(A1454);A1737(A1737);A1843(A1843);A1919(A1919);A2065(A2065);A2335(A2335);A2456(A2456);A2506(A2506);A2823(A2823);A2894(A2894);A2897(A2897);A2952(A2952);A3066(A3066);A3429(A3429);A3487(A3487);A3543(A3543);A3544(A3544);A3685(A3685);A3727(A3727);A3774(A3774);A4009(A4009);A4016(A4016);A4349(A4349);A4762(A47…	A1236(A1236);A1545(A1545);A1887(A1887);A1964(A1964);A2000(A2000);A3034(A3034);A3040(A3040);A3807(A3807);A4077(A4077);A4235(A4235);A4299(A4299);A4987(A4987);A5340(A5340);A5530(A5530);A5549(A5549);A5772(A5772);A5986(A5986);A6059(A6059);A6070(A6070);A6071(A6071);A7232(A7232);A7263(A7263)
GO:0004629	MF	phospholipase C activity	2	0	2	5	0.0296478	0.33344	A3543(A3543);A5120(A5120)	-
GO:0050660	MF	flavin adenine dinucleotide binding	10	4	14	140	0.0303874	0.33344	A0486(A0486);A0695(A0695);A0774(A0774);A2514(A2514);A4156(A4156);A5162(A5162);A5394(A5394);A6053(A6053);A6388(A6388);A6576(A6576)	A0055(A0055);A1792(A1792);A2425(A2425);A7398(A7398)
GO:0051259	BP	protein complex oligomerization	2	0	2	5	0.034257	0.681207	A1093(A1093);A2340(A2340)	-
GO:0016702	MF	oxidoreductase activity, acting on single donors with incorporation of molecular oxygen, incorporation of two atoms of oxygen	3	0	3	13	0.0354829	0.350364	A0623(A0623);A3004(A3004);A4398(A4398)	-
GO:1903825	BP	organic acid transmembrane transport	3	2	5	30	0.0359942	0.681207	A3228(A3228);A6497(A6497);A6882(A6882)	A4241(A4241);A6464(A6464)
GO:1905039	BP	carboxylic acid transmembrane transport	3	2	5	30	0.0359942	0.681207	A3228(A3228);A6497(A6497);A6882(A6882)	A4241(A4241);A6464(A6464)
GO:0009311	BP	oligosaccharide metabolic process	4	0	4	21	0.0382934	0.681207	A5507(A5507);A6318(A6318);A6556(A6556);A7270(A7270)	-
GO:0098656	BP	anion transmembrane transport	3	2	5	31	0.0408105	0.681207	A3228(A3228);A6497(A6497);A6882(A6882)	A4241(A4241);A6464(A6464)
GO:0008061	MF	chitin binding	2	0	2	6	0.0427945	0.350364	A2456(A2456);A4847(A4847)	-
GO:0015205	MF	nucleobase transmembrane transporter activity	2	0	2	6	0.0427945	0.350364	A3033(A3033);A5422(A5422)	-
GO:0019207	MF	kinase regulator activity	1	1	2	6	0.0427945	0.350364	A5278(A5278)	A4235(A4235)
GO:0019887	MF	protein kinase regulator activity	1	1	2	6	0.0427945	0.350364	A5278(A5278)	A4235(A4235)
GO:0110165	CC	cellular anatomical entity	85	25	110	1902	0.0455858	0.477008	A0057(A0057);A0377(A0377);A0439(A0439);A0611(A0611);A0695(A0695);A0723(A0723);A0851(A0851);A1073(A1073);A1261(A1261);A1454(A1454);A1465(A1465);A1694(A1694);A1747(A1747);A1883(A1883);A1899(A1899);A2082(A2082);A2165(A2165);A2255(A2255);A2340(A2340);A2479(A2479);A2506(A2506);A2547(A2547);A2823(A2823);A2860(A2860);A2884(A2884);A2886(A2886);A2897(A2897);A2952(A2952);A3033(A3033);A3228(A3228);A3421(A34…	A0218(A0218);A0831(A0831);A1140(A1140);A1141(A1141);A1630(A1630);A1964(A1964);A2364(A2364);A2528(A2528);A2806(A2806);A3034(A3034);A3447(A3447);A3629(A3629);A4235(A4235);A4241(A4241);A4293(A4293);A5097(A5097);A5530(A5530);A5548(A5548);A6070(A6070);A6352(A6352);A6464(A6464);A6717(A6717);A7131(A7131);A7402(A7402);A7676(A7676)
GO:0015851	BP	nucleobase transport	2	0	2	6	0.0492959	0.681207	A3033(A3033);A5422(A5422)	-

## Sheet: KEGG enrichment
Table S5b GO category enrichment analysis for DEGs in Paecilomyces penicillatus.
PathwayID	Pathway	level1	level2	Up	Down	DEG	Total	Pvalue	adjustPvalue	Up_gene	Down_gene	URL
ko00500	Starch and sucrose metabolism	Metabolism	Carbohydrate metabolism	6	2	8	37	0.000112598	0.00686849	A3487(A3487|K01179);A6556(A6556|K22337);A0694(A0694|K01188);A2065(A2065|K01199);A7270(A7270|K01194);A3685(A3685|K01187)	A3294(A3294|K00844);A6059(A6059|K01176)	http://www.kegg.jp/kegg-bin/show_pathway?map00500/K01179%09%23FFFFFF,red/K22337%09%23FFFFFF,red/K01188%09%23FFFFFF,red/K01199%09%23FFFFFF,red/K01194%09%23FFFFFF,red/K01187%09%23FFFFFF,red/K00844%09%23FFFFFF,green/K01176%09%23FFFFFF,green
ko00520	Amino sugar and nucleotide sugar metabolism	Metabolism	Carbohydrate metabolism	3	5	8	48	0.000749095	0.0228474	A4642(A4642|K00698);A3732(A3732|K07106);A5408(A5408|K00621)	A3294(A3294|K00844);A3295(A3295|K02564);A2000(A2000|K12373);A1236(A1236|K01183);A1964(A1964|K01183)	http://www.kegg.jp/kegg-bin/show_pathway?map00520/K00698%09%23FFFFFF,red/K07106%09%23FFFFFF,red/K00621%09%23FFFFFF,red/K00844%09%23FFFFFF,green/K02564%09%23FFFFFF,green/K12373%09%23FFFFFF,green/K01183%09%23FFFFFF,green
ko00290	Valine, leucine and isoleucine biosynthesis	Metabolism	Amino acid metabolism	3	1	4	17	0.00487429	0.0936649	A7022(A7022|K17989);A2102(A2102|K01702);A6298(A6298|K00052)	A4645(A4645|K01754)	http://www.kegg.jp/kegg-bin/show_pathway?map00290/K17989%09%23FFFFFF,red/K01702%09%23FFFFFF,red/K00052%09%23FFFFFF,red/K01754%09%23FFFFFF,green
ko00260	Glycine, serine and threonine metabolism	Metabolism	Amino acid metabolism	3	3	6	40	0.00614196	0.0936649	A7022(A7022|K17989);A3977(A3977|K00276);A2513(A2513|K00130)	A2425(A2425|K00306);A4645(A4645|K01754);A0055(A0055|K00108)	http://www.kegg.jp/kegg-bin/show_pathway?map00260/K17989%09%23FFFFFF,red/K00276%09%23FFFFFF,red/K00130%09%23FFFFFF,red/K00306%09%23FFFFFF,green/K01754%09%23FFFFFF,green/K00108%09%23FFFFFF,green
ko00350	Tyrosine metabolism	Metabolism	Amino acid metabolism	4	0	4	23	0.0149105	0.181908	A1179(A1179|K13953);A3977(A3977|K00276);A1339(A1339|K00505);A6409(A6409|K13953)	-	http://www.kegg.jp/kegg-bin/show_pathway?map00350/K13953%09%23FFFFFF,red/K00276%09%23FFFFFF,red/K00505%09%23FFFFFF,red
ko00564	Glycerophospholipid metabolism	Metabolism	Lipid metabolism	4	1	5	39	0.023424	0.217491	A6204(A6204|K00006);A1919(A1919|K13333);A5908(A5908|K15728);A6388(A6388|K00111)	A6071(A6071|K18696)	http://www.kegg.jp/kegg-bin/show_pathway?map00564/K00006%09%23FFFFFF,red/K13333%09%23FFFFFF,red/K15728%09%23FFFFFF,red/K00111%09%23FFFFFF,red/K18696%09%23FFFFFF,green
ko00051	Fructose and mannose metabolism	Metabolism	Carbohydrate metabolism	3	1	4	27	0.0259563	0.217491	A2300(A2300|K00009);A4584(A4584|K17742);A5936(A5936|K00008)	A3294(A3294|K00844)	http://www.kegg.jp/kegg-bin/show_pathway?map00051/K00009%09%23FFFFFF,red/K17742%09%23FFFFFF,red/K00008%09%23FFFFFF,red/K00844%09%23FFFFFF,green
ko00010	Glycolysis / Gluconeogenesis	Metabolism	Carbohydrate metabolism	4	1	5	41	0.0285234	0.217491	A1179(A1179|K13953);A5778(A5778|K00128);A6409(A6409|K13953);A2463(A2463|K01610)	A3294(A3294|K00844)	http://www.kegg.jp/kegg-bin/show_pathway?map00010/K13953%09%23FFFFFF,red/K00128%09%23FFFFFF,red/K01610%09%23FFFFFF,red/K00844%09%23FFFFFF,green
ko00561	Glycerolipid metabolism	Metabolism	Lipid metabolism	3	1	4	30	0.0367902	0.249356	A5778(A5778|K00128);A5124(A5124|K11155);A5908(A5908|K15728)	A0357(A0357|K06116)	http://www.kegg.jp/kegg-bin/show_pathway?map00561/K00128%09%23FFFFFF,red/K11155%09%23FFFFFF,red/K15728%09%23FFFFFF,red/K06116%09%23FFFFFF,green
ko00040	Pentose and glucuronate interconversions	Metabolism	Carbohydrate metabolism	3	0	3	19	0.0448616	0.265313	A6576(A6576|K17818);A5936(A5936|K00008);A1258(A1258|K18102)	-	http://www.kegg.jp/kegg-bin/show_pathway?map00040/K17818%09%23FFFFFF,red/K00008%09%23FFFFFF,red/K18102%09%23FFFFFF,red
ko00230	Purine metabolism	Metabolism	Nucleotide metabolism	4	1	5	47	0.0478433	0.265313	A1408(A1408|K00365);A3727(A3727|K01466);A1843(A1843|K01487);A1061(A1061|K01477)	A2411(A2411|K01939)	http://www.kegg.jp/kegg-bin/show_pathway?map00230/K00365%09%23FFFFFF,red/K01466%09%23FFFFFF,red/K01487%09%23FFFFFF,red/K01477%09%23FFFFFF,red/K01939%09%23FFFFFF,green
