# Supplementary material for: Dual RNA-Seq Analysis of the Interaction Between Edible Fungus Morchella sextelata and Its Pathogenic Fungus Paecilomyces penicillatus Uncovers the Candidate Defense and Pathogenic Factors
Source: Front Microbiol. 2021 Dec 2;12:760444. doi: 10.3389/fmicb.2021.760444 (PMC8675245; doi:10.3389/fmicb.2021.760444)
Supplement: Supplementary file 1 [file Data_Sheet_1.ZIP › supplementary/Table S6.xls]

## Sheet: DEGs
Table S6a All DEGs identified in Morchella sextelata at 3 and 6 days post inoculation.
gene_id	SC3_vs_ST3_de	SC3_vs_ST3_log2fc	SC3_vs_ST3_pvalue	SC6_vs_ST6_de	SC6_vs_ST6_log2fc	SC6_vs_ST6_pvalue	Locus	{nr}	{SwissProt}	{KEGG}	{KOG}	{TCDB}	{GO}
A4833	Up Regulation	3.94738	0.000160839	Up Regulation	5.9191	0.00606178	{SDUU01000011.1:930241:932392:-}	{PUU83884.1; Cupredoxin [Tuber borchii]}	{Q96WM9; Laccase-2 }	{tml:GSTUM_00008992001; }	{NA}	{NA}	{GO:0055114; oxidation-reduction process; biological_process GO:0005507; copper ion binding; molecular_function GO:0016491; oxidoreductase activity; molecular_function}
A3704	Up Regulation	4.41741	0.00548934	Up Regulation	5.139	0.00708801	{SDUU01000007.1:1615173:1615688:+}	{CUS07979.1; unnamed protein product [Tuber aestivum]}	{NA}	{tml:GSTUM_00008931001; }	{NA}	{NA}	{NA}
A8862	Up Regulation	4.10949	8.86e-25	Up Regulation	4.4545	0.000353003	{SDUU01000037.1:160422:161289:+}	{XP_002838864.1; hypothetical protein [Tuber melanosporum]}	{NA}	{tml:GSTUM_00006611001; }	{NA}	{NA}	{NA}
A0722	Up Regulation	2.05763	0.000150354	Up Regulation	4.33395	0.000330269	{SDUU01000001.1:3702802:3704390:-}	{CUS13813.1; unnamed protein product [Tuber aestivum]}	{O34767; Oxalate decarboxylase OxdD }	{tml:GSTUM_00004607001; }	{NA}	{NA}	{GO:0005976; polysaccharide metabolic process; biological_process GO:0006355; regulation of transcription, DNA-dependent; biological_process GO:0016779; nucleotidyltransferase activity; molecular_function GO:0005506; iron ion binding; molecular_function GO:0045735; NA GO:0000334; 3-hydroxyanthranilate 3,4-dioxygenase activity; molecular_function GO:0055114; oxidation-reduction process; biological…
A6625	Up Regulation	4.2242	1.02e-13	Up Regulation	4.09825	0.0110947	{SDUU01000019.1:122802:123424:+}	{NA}	{NA}	{NA}	{NA}	{NA}	{NA}
A1010	Up Regulation	2.58368	0.00283967	Up Regulation	4.09418	0.0324667	{SDUU01000002.1:578105:578464:-}	{CCX06975.1; Similar to hypothetical protein PTRG_06703 [Pyrenophora tritici-repentis Pt-1C-BFP; acc. no. XP_001937036 Pyronema omphalodes CBS 100304]}	{NA}	{NA}	{NA}	{NA}	{NA}
A6424	Up Regulation	2.87267	6.02e-20	Up Regulation	3.91782	0.000257651	{SDUU01000018.1:636120:638602:+}	{PWW74165.1; Glycosyltransferase Family 4 protein [Tuber magnatum]}	{A6YRN9; Trehalose phosphorylase }	{adl:AURDEDRAFT_142012; K22248 TP alpha,alpha-trehalose phosphorylase (configuration-retaining) 2.4.1.231 }	{NA}	{NA}	{GO:0009058; biosynthetic process; biological_process}
A1938	Down Regulation	#NAME?	0.0367332	Nodiff	3.91675	0.112625	{SDUU01000003.1:10199:12223:-}	{NA}	{NA}	{NA}	{NA}	{NA}	{NA}
A7857	Up Regulation	1.89379	0.0021246	Up Regulation	3.91464	2.87e-10	{SDUU01000026.1:441446:441997:-}	{OIW34999.1; heat shock protein 30 [Coniochaeta ligniaria NRRL 30616]}	{NA}	{tmn:UCRPA7_7615; }	{NA}	{NA}	{NA}
A0078	Nodiff	-0.272662	0.883832	Up Regulation	3.57109	0.0447869	{SDUU01000001.1:877262:879493:-}	{SAM05196.1; hypothetical protein [Absidia glauca]}	{NA}	{cne:CNF03140; }	{At2g10780; KOG0017 FOG: Transposon-encoded proteins with TYA, reverse transcriptase, integrase domains in various combinations R General function prediction only ;}	{NA}	{GO:0003723; RNA binding; molecular_function GO:0015074; DNA integration; biological_process GO:0003964; RNA-directed DNA polymerase activity; molecular_function GO:0006278; RNA-dependent DNA replication; biological_process}
A0087	Nodiff	-0.730038	0.597797	Up Regulation	3.49935	0.0319501	{SDUU01000001.1:904724:907798:+}	{SAM05196.1; hypothetical protein [Absidia glauca]}	{NA}	{pan:PODANSg4092; }	{NA}	{NA}	{GO:0006278; RNA-dependent DNA replication; biological_process GO:0015074; DNA integration; biological_process GO:0003964; RNA-directed DNA polymerase activity; molecular_function GO:0003723; RNA binding; molecular_function}
A7255	Nodiff	-2.05969	0.391968	Up Regulation	3.35907	0.0261134	{SDUU01000022.1:731274:732749:+}	{NA}	{NA}	{NA}	{NA}	{NA}	{NA}
A3137	Up Regulation	1.92694	2.07e-09	Up Regulation	3.34587	2.78e-05	{SDUU01000006.1:1040387:1041214:+}	{NA}	{NA}	{NA}	{NA}	{NA}	{NA}
A2873	Nodiff	-0.421741	0.79772	Up Regulation	3.29772	0.0352324	{SDUU01000005.1:1475188:1476642:-}	{NA}	{NA}	{NA}	{NA}	{NA}	{NA}
A3528	Up Regulation	1.56764	0.0292029	Up Regulation	3.23971	0.0116678	{SDUU01000007.1:619245:620782:+}	{XP_002840163.1; hypothetical protein [Tuber melanosporum]}	{A1CHL0; Molybdenum cofactor sulfurase }	{tml:GSTUM_00008546001; }	{Hs8923661; KOG2142 Molybdenum cofactor sulfurase H Coenzyme transport and metabolism ;}	{NA}	{GO:0008152; NA}
A8355	Up Regulation	3.61019	0.00031436	Up Regulation	3.18824	0.000322458	{SDUU01000030.1:546660:547287:-}	{NA}	{NA}	{NA}	{NA}	{NA}	{NA}
A7249	Nodiff	-1.77199	0.484298	Up Regulation	3.18079	0.0433442	{SDUU01000022.1:714681:715505:-}	{KEP45283.1; putative Transposon Tf2-1 polyprotein, partial [Rhizoctonia solani 123E]}	{NA}	{tms:TREMEDRAFT_27016; }	{NA}	{NA}	{NA}
A0418	Up Regulation	1.05453	0.0323947	Up Regulation	3.14196	0.000112289	{SDUU01000001.1:2245283:2245765:-}	{NA}	{NA}	{NA}	{NA}	{NA}	{NA}
A3743	Up Regulation	1.74293	0.000828322	Nodiff	3.13989	0.0582215	{SDUU01000007.1:1808290:1808738:-}	{CUS09616.1; unnamed protein product [Tuber aestivum]}	{NA}	{tml:GSTUM_00010457001; }	{NA}	{NA}	{GO:0016020; membrane; cellular_component GO:0005515; protein binding; molecular_function GO:0009986; cell surface; cellular_component GO:0005509; calcium ion binding; molecular_function}
A1002	Nodiff	-0.284956	0.817733	Up Regulation	3.04832	0.0280266	{SDUU01000002.1:537104:539134:+}	{NA}	{NA}	{NA}	{NA}	{NA}	{GO:0005925; focal adhesion; cellular_component GO:0004871; signal transducer activity; molecular_function GO:0004713; protein tyrosine kinase activity; molecular_function GO:0006468; protein phosphorylation; biological_process GO:0007172; signal complex assembly; biological_process}
A8500	Up Regulation	2.80758	5.76e-40	Up Regulation	2.90244	0.00273844	{SDUU01000032.1:305677:306360:-}	{NA}	{NA}	{NA}	{NA}	{NA}	{NA}
A9315	Up Regulation	4.6881	0.00991941	Up Regulation	2.83535	0.0081459	{SDUU01000044.1:149374:151035:-}	{POS74345.1; FAD binding domain-containing protein [Diaporthe helianthi]}	{NA}	{psco:LY89DRAFT_640727; }	{NA}	{NA}	{GO:0055114; oxidation-reduction process; biological_process GO:0050660; flavin adenine dinucleotide binding; molecular_function GO:0008762; UDP-N-acetylmuramate dehydrogenase activity; molecular_function GO:0016491; oxidoreductase activity; molecular_function}
A9142	Nodiff	-1.24402	0.516695	Up Regulation	2.79029	0.0226209	{SDUU01000040.1:387083:388933:+}	{NA}	{NA}	{NA}	{NA}	{NA}	{NA}
A3807	Up Regulation	2.94195	2.96e-10	Up Regulation	2.77469	7.9e-07	{SDUU01000008.1:1760690:1761300:+}	{XP_002835298.1; hypothetical protein [Tuber melanosporum]}	{NA}	{tml:GSTUM_00004208001; }	{NA}	{NA}	{NA}
A7382	Nodiff	-1.47263	0.285036	Up Regulation	2.76408	0.0315483	{SDUU01000023.1:40518:43778:-}	{XP_024511805.1; LOW QUALITY PROTEIN: uncharacterized protein PODANS_1_16180 [Podospora anserina]}	{NA}	{pan:PODANSg4092; }	{NA}	{NA}	{GO:0006278; RNA-dependent DNA replication; biological_process GO:0015074; DNA integration; biological_process GO:0003964; RNA-directed DNA polymerase activity; molecular_function GO:0003723; RNA binding; molecular_function}
A2338	Nodiff	-1.85723	0.0586683	Up Regulation	2.75491	0.0464199	{SDUU01000004.1:1110475:1113549:+}	{SAM05196.1; hypothetical protein [Absidia glauca]}	{NA}	{pan:PODANSg4092; }	{NA}	{NA}	{GO:0003723; RNA binding; molecular_function GO:0003964; RNA-directed DNA polymerase activity; molecular_function GO:0015074; DNA integration; biological_process GO:0006278; RNA-dependent DNA replication; biological_process}
A4378	Up Regulation	2.44262	1.56e-20	Up Regulation	2.74584	0.000439685	{SDUU01000009.1:535321:536166:-}	{PUU83984.1; hypothetical protein B9Z19DRAFT_651039 [Tuber borchii]}	{NA}	{tml:GSTUM_00007378001; }	{NA}	{NA}	{NA}
A3308	Up Regulation	2.67187	3.4e-09	Up Regulation	2.73237	0.00635497	{SDUU01000006.1:1885446:1886079:-}	{NA}	{NA}	{NA}	{NA}	{NA}	{NA}
A2337	Nodiff	-1.06088	0.452102	Up Regulation	2.65941	0.0453125	{SDUU01000004.1:1108460:1109914:+}	{NA}	{NA}	{NA}	{NA}	{NA}	{NA}
A5486	Nodiff	-0.73522	0.617103	Up Regulation	2.58823	8.71023e-05	{SDUU01000014.1:802011:803850:+}	{CUS08372.1; unnamed protein product [Tuber aestivum]}	{D7PHY8; Efflux pump vrtL }	{tml:GSTUM_00000070001; }	{SPCC1529.01; KOG0255 Synaptic vesicle transporter SVOP and related transporters (major facilitator superfamily) R General function prediction only ;}	{gnl|TC-DB|B6HN82; 2.A.1.2.86 Pc21g09220 protein OS=Penicillium chrysogenum (strain ATCC 28089 / DSM 1075 / Wisconsin 54-1255) GN=Pc21g09220 PE=4 SV=1}	{GO:0016021; integral to membrane; cellular_component GO:0022857; transmembrane transporter activity; molecular_function GO:0055085; transmembrane transport; biological_process}
A1287	Up Regulation	1.36937	7.73e-12	Up Regulation	2.44775	0.000932963	{SDUU01000002.1:2011272:2012576:+}	{PWW76957.1; hypothetical protein C7212DRAFT_343694 [Tuber magnatum]}	{NA}	{tml:GSTUM_00001988001; }	{NA}	{NA}	{NA}
A1376	Up Regulation	1.93582	3.47e-08	Up Regulation	2.44759	9.92e-13	{SDUU01000002.1:2461853:2465572:+}	{PUU73515.1; hypothetical protein B9Z19DRAFT_1004265 [Tuber borchii]}	{NA}	{tml:GSTUM_00009985001; }	{NA}	{NA}	{NA}
A4593	Up Regulation	1.70366	6.93e-12	Up Regulation	2.40284	0.00270727	{SDUU01000010.1:1286287:1287414:-}	{KUL85289.1; hypothetical protein ZTR_07938 [Talaromyces verruculosus]}	{NA}	{NA}	{NA}	{NA}	{GO:0006505; GPI anchor metabolic process; biological_process GO:0006886; intracellular protein transport; biological_process GO:0016787; hydrolase activity; molecular_function GO:0016788; hydrolase activity, acting on ester bonds; molecular_function GO:0015996; chlorophyll catabolic process; biological_process GO:0006629; lipid metabolic process; biological_process GO:0003847; 1-alkyl-2-acetylgl…
A6771	Up Regulation	2.93268	1.49e-26	Up Regulation	2.38512	0.00605247	{SDUU01000019.1:955082:955885:-}	{PWW78871.1; hypothetical protein C7212DRAFT_288942 [Tuber magnatum]}	{NA}	{pfj:MYCFIDRAFT_142586; }	{NA}	{NA}	{NA}
A3287	Up Regulation	4.42834	0.000736693	Nodiff	2.37136	0.124931	{SDUU01000006.1:1771508:1772188:+}	{KJA14172.1; hypothetical protein HYPSUDRAFT_49377 [Hypholoma sublateritium FD-334 SS-4]}	{NA}	{cci:CC1G_03578; }	{NA}	{NA}	{NA}
A4045	Up Regulation	1.01661	0.00357168	Up Regulation	2.3069	2.39e-08	{SDUU01000008.1:1225612:1226636:+}	{CUS14198.1; unnamed protein product [Tuber aestivum]}	{NA}	{tml:GSTUM_00010279001; }	{NA}	{NA}	{NA}
A4946	Nodiff	-1.56635	0.259731	Up Regulation	2.26977	0.0234222	{SDUU01000012.1:647268:649139:+}	{NA}	{NA}	{NA}	{NA}	{NA}	{GO:0005737; cytoplasm; cellular_component}
A7337	Up Regulation	1.44283	7.24e-07	Up Regulation	2.25977	1.58e-05	{SDUU01000022.1:377064:378041:+}	{KOC18193.1; DltD N-terminal domain protein [Aspergillus flavus AF70]}	{NA}	{asd:AS9A_2196; K06889 K06889 uncharacterized protein -- }	{NA}	{NA}	{GO:0006508; proteolysis; biological_process GO:0004177; aminopeptidase activity; molecular_function GO:0008236; serine-type peptidase activity; molecular_function GO:0016787; hydrolase activity; molecular_function}
A8234	Up Regulation	1.90342	1.06e-16	Up Regulation	2.21427	0.00188964	{SDUU01000029.1:493457:493999:+}	{EFQ92297.1; hypothetical protein PTT_10625, partial [Pyrenophora teres f. teres 0-1]}	{NA}	{pte:PTT_10625; }	{NA}	{NA}	{NA}
A4148	Nodiff	0.435732	0.259155	Up Regulation	2.20227	6.89999e-06	{SDUU01000009.1:851079:852389:+}	{PUU72789.1; hypothetical protein B9Z19DRAFT_1104224 [Tuber borchii]}	{B8N8Q9; NADPH dehydrogenase afvA }	{glz:GLAREA_01649; }	{SPBC23G7.10c; KOG0134 NADH:flavin oxidoreductase/12-oxophytodienoate reductase CR Energy production and conversion ; General function prediction only ;}	{NA}	{GO:0050660; flavin adenine dinucleotide binding; molecular_function GO:0017150; tRNA dihydrouridine synthase activity; molecular_function GO:0016491; oxidoreductase activity; molecular_function GO:0055114; oxidation-reduction process; biological_process GO:0008033; tRNA processing; biological_process GO:0010181; FMN binding; molecular_function}
A5860	Up Regulation	1.27246	1.29e-07	Up Regulation	2.19714	0.00237537	{SDUU01000015.1:849698:850997:-}	{CCX15247.1; Similar to Tyrosinase; acc. no. P55023 [Pyronema omphalodes CBS 100304]}	{NA}	{pfy:PFICI_03197; K00505 TYR tyrosinase 1.14.18.1 Metabolism; Amino acid metabolism; Tyrosine metabolism [PATH:ko00350] Metabolism; Biosynthesis of other secondary metabolites; Isoquinoline alkaloid biosynthesis [PATH:ko00950] Metabolism; Biosynthesis of other secondary metabolites; Betalain biosynthesis [PATH:ko00965] Metabolism; Global and overview maps; Metabolic pathways [PATH:ko01100] Metabo…	{NA}	{NA}	{GO:0016491; oxidoreductase activity; molecular_function GO:0008152; NA}
A4746	Nodiff	0.734351	0.00943363	Up Regulation	2.18889	4.43024e-07	{SDUU01000011.1:532542:533072:-}	{XP_002842260.1; hypothetical protein [Tuber melanosporum]}	{P40920; 30 kDa heat shock protein }	{tml:GSTUM_00011894001; }	{NA}	{NA}	{NA}
A4681	Up Regulation	1.37962	1.08e-06	Up Regulation	2.16325	4.87e-05	{SDUU01000011.1:236854:237417:-}	{CCX16212.1; Similar to 30 kDa heat shock protein; acc. no. P40920 [Pyronema omphalodes CBS 100304]}	{P40920; 30 kDa heat shock protein }	{tml:GSTUM_00011894001; }	{NA}	{NA}	{NA}
A8795	Up Regulation	1.06745	3.56e-07	Up Regulation	2.15857	0.000712907	{SDUU01000036.1:177007:177542:+}	{PUU75091.1; hypothetical protein B9Z19DRAFT_1067692 [Tuber borchii]}	{NA}	{NA}	{NA}	{NA}	{NA}
A0375	Up Regulation	1.03424	0.0032474	Up Regulation	2.15539	0.00610063	{SDUU01000001.1:2043632:2044213:-}	{NA}	{NA}	{NA}	{NA}	{NA}	{NA}
A6605	Nodiff	0.873421	0.0546508	Up Regulation	2.1505	0.00780318	{SDUU01000018.1:464397:465197:+}	{NA}	{NA}	{NA}	{NA}	{NA}	{GO:0004190; aspartic-type endopeptidase activity; molecular_function GO:0006810; transport; biological_process GO:0008270; zinc ion binding; molecular_function GO:0016021; integral to membrane; cellular_component GO:0003676; nucleic acid binding; molecular_function}
A1806	Nodiff	0.904905	0.0141988	Up Regulation	2.14207	3.63624e-05	{SDUU01000003.1:1303176:1303853:-}	{XP_002839185.1; hypothetical protein [Tuber melanosporum]}	{NA}	{tml:GSTUM_00007065001; }	{NA}	{NA}	{NA}
A2145	Up Regulation	1.8826	7.92e-10	Up Regulation	2.124	0.000536782	{SDUU01000003.1:2974644:2976683:+}	{CCX34717.1; Similar to Isotrichodermin C-15 hydroxylase; acc. no. O13317 [Pyronema omphalodes CBS 100304]}	{NA}	{tml:GSTUM_00010358001; }	{NA}	{NA}	{GO:0055114; oxidation-reduction process; biological_process GO:0020037; heme binding; molecular_function GO:0016705; oxidoreductase activity, acting on paired donors, with incorporation or reduction of molecular oxygen; molecular_function GO:0005506; iron ion binding; molecular_function}
A3522	Up Regulation	1.43504	3.58e-08	Up Regulation	2.07338	0.00497847	{SDUU01000007.1:589843:592214:-}	{CUS12468.1; unnamed protein product [Tuber aestivum]}	{NA}	{tml:GSTUM_00008554001; K00276 AOC3, AOC2, tynA primary-amine oxidase 1.4.3.21 Metabolism; Amino acid metabolism; Glycine, serine and threonine metabolism [PATH:ko00260] Metabolism; Amino acid metabolism; Tyrosine metabolism [PATH:ko00350] Metabolism; Amino acid metabolism; Phenylalanine metabolism [PATH:ko00360] Metabolism; Metabolism of other amino acids; beta-Alanine metabolism [PATH:ko00410] …	{NA}	{NA}	{GO:0008131; primary amine oxidase activity; molecular_function GO:0005507; copper ion binding; molecular_function GO:0048038; quinone binding; molecular_function GO:0009308; amine metabolic process; biological_process GO:0055114; oxidation-reduction process; biological_process}
A4608	Up Regulation	1.03156	0.000105368	Up Regulation	2.06731	0.00196047	{SDUU01000010.1:1381720:1383645:-}	{CCX15027.1; Similar to Lipase 3; acc. no. Q96VC9 [Pyronema omphalodes CBS 100304]}	{NA}	{NA}	{NA}	{NA}	{GO:0006508; proteolysis; biological_process GO:0008152; NA GO:0008236; serine-type peptidase activity; molecular_function GO:0016787; hydrolase activity; molecular_function}
A5131	Up Regulation	1.20135	8.53e-09	Up Regulation	2.06033	5.82e-05	{SDUU01000012.1:272366:273567:+}	{XP_002840935.1; hypothetical protein [Tuber melanosporum]}	{N4WR35; NADP-dependent oxidoreductase RED1 }	{tml:GSTUM_00009757001; K07119 K07119 uncharacterized protein -- }	{At5g16990; KOG1196 Predicted NAD-dependent oxidoreductase R General function prediction only ;}	{NA}	{GO:0016491; oxidoreductase activity; molecular_function GO:0008270; zinc ion binding; molecular_function GO:0055114; oxidation-reduction process; biological_process}
A6283	Nodiff	0.949987	0.0196128	Up Regulation	2.01283	0.0130459	{SDUU01000017.1:439715:440464:-}	{PUU80499.1; peptidyl-tRNA hydrolase [Tuber borchii]}	{Q5YPZ6; Peptidyl-tRNA hydrolase }	{tml:GSTUM_00005259001; K01056 PTH1, pth, spoVC peptidyl-tRNA hydrolase, PTH1 family 3.1.1.29 }	{NA}	{NA}	{GO:0004045; aminoacyl-tRNA hydrolase activity; molecular_function}
A0680	Up Regulation	1.37682	0.000678307	Up Regulation	1.99869	0.000847115	{SDUU01000001.1:3540668:3541005:+}	{XP_002835585.1; hypothetical protein [Tuber melanosporum]}	{NA}	{tml:GSTUM_00004302001; }	{NA}	{NA}	{NA}
A5869	Nodiff	0.932947	3.27596e-06	Up Regulation	1.9693	2.04412e-05	{SDUU01000015.1:889220:891357:-}	{PWW71749.1; pyruvate decarboxylase [Tuber magnatum]}	{Q0CNV1; Pyruvate decarboxylase }	{tml:GSTUM_00006321001; K01568 PDC, pdc pyruvate decarboxylase 4.1.1.1 Metabolism; Carbohydrate metabolism; Glycolysis / Gluconeogenesis [PATH:ko00010] Metabolism; Global and overview maps; Metabolic pathways [PATH:ko01100] Metabolism; Global and overview maps; Biosynthesis of secondary metabolites [PATH:ko01110]}	{YLR134w; KOG1184 Thiamine pyrophosphate-requiring enzyme EH Amino acid transport and metabolism ; Coenzyme transport and metabolism ;}	{NA}	{GO:0000287; magnesium ion binding; molecular_function GO:0003824; NA GO:0008661; 1-deoxy-D-xylulose-5-phosphate synthase activity; molecular_function GO:0030976; thiamine pyrophosphate binding; molecular_function GO:0016114; terpenoid biosynthetic process; biological_process}
A8368	Nodiff	0.675828	0.203672	Up Regulation	1.95634	4.2988e-05	{SDUU01000030.1:598085:601171:+}	{PUU79232.1; phospholipase D [Tuber borchii]}	{NA}	{psco:LY89DRAFT_78663; K01115 PLD1_2 phospholipase D1/2 3.1.4.4 Metabolism; Lipid metabolism; Glycerophospholipid metabolism [PATH:ko00564] Metabolism; Lipid metabolism; Ether lipid metabolism [PATH:ko00565] Metabolism; Global and overview maps; Metabolic pathways [PATH:ko01100] Metabolism; Global and overview maps; Biosynthesis of secondary metabolites [PATH:ko01110] Environmental Information Pr…	{NA}	{NA}	{GO:0008152; NA GO:0003824; NA}
A6853	Up Regulation	1.72966	1.13e-10	Up Regulation	1.94161	0.00456483	{SDUU01000020.1:278869:279758:+}	{XP_002839086.1; hypothetical protein [Tuber melanosporum]}	{NA}	{tml:GSTUM_00006914001; }	{NA}	{NA}	{GO:0016787; hydrolase activity; molecular_function}
A5461	Nodiff	-0.273652	0.803485	Up Regulation	1.90718	0.0494947	{SDUU01000014.1:647336:648790:+}	{NA}	{NA}	{NA}	{NA}	{NA}	{NA}
A3414	Nodiff	0.78313	0.020723	Up Regulation	1.9061	9.70552e-13	{SDUU01000007.1:79101:80363:+}	{PUU77273.1; hypothetical protein B9Z19DRAFT_1101938 [Tuber borchii]}	{NA}	{tml:GSTUM_00004221001; K00505 TYR tyrosinase 1.14.18.1 Metabolism; Amino acid metabolism; Tyrosine metabolism [PATH:ko00350] Metabolism; Biosynthesis of other secondary metabolites; Isoquinoline alkaloid biosynthesis [PATH:ko00950] Metabolism; Biosynthesis of other secondary metabolites; Betalain biosynthesis [PATH:ko00965] Metabolism; Global and overview maps; Metabolic pathways [PATH:ko01100] …	{NA}	{NA}	{GO:0008152; NA GO:0016491; oxidoreductase activity; molecular_function}
A0043	Nodiff	0.162302	0.785549	Up Regulation	1.8788	0.0240204	{SDUU01000001.1:726833:728250:-}	{PMD46375.1; NADH:flavin oxidoreductase/NADH oxidase-like protein [Meliniomyces variabilis F]}	{NA}	{bfu:BCIN_02g07090; }	{NA}	{NA}	{GO:0016491; oxidoreductase activity; molecular_function GO:0051536; iron-sulfur cluster binding; molecular_function GO:0010181; FMN binding; molecular_function GO:0055114; oxidation-reduction process; biological_process GO:0003824; NA}
A1145	Nodiff	0.72407	0.0177807	Up Regulation	1.87077	0.0258313	{SDUU01000002.1:1225305:1225691:-}	{NA}	{NA}	{NA}	{NA}	{NA}	{NA}
A8242	Up Regulation	1.32481	2.33e-11	Up Regulation	1.86336	4.17e-08	{SDUU01000029.1:549153:550278:+}	{PUU75401.1; hypothetical protein B9Z19DRAFT_1090460 [Tuber borchii]}	{D4B5F9; Probable peptidoglycan-N-acetylglucosamine deacetylase ARB_03699 }	{tml:GSTUM_00007976001; }	{NA}	{NA}	{GO:0008061; chitin binding; molecular_function GO:0003824; NA GO:0016810; hydrolase activity, acting on carbon-nitrogen (but not peptide) bonds; molecular_function GO:0005975; carbohydrate metabolic process; biological_process}
A4201	Up Regulation	3.32611	0.0154142	Up Regulation	1.8434	0.00161605	{SDUU01000009.1:1130543:1131314:+}	{CUS15328.1; unnamed protein product [Tuber aestivum]}	{NA}	{tml:GSTUM_00001180001; }	{NA}	{NA}	{GO:0071436; sodium ion export; biological_process GO:0015081; sodium ion transmembrane transporter activity; molecular_function GO:0016020; membrane; cellular_component GO:0008948; oxaloacetate decarboxylase activity; molecular_function}
A7878	Up Regulation	1.82609	0.00136336	Up Regulation	1.82458	0.00126025	{SDUU01000026.1:564293:565532:+}	{PWW73757.1; alternative oxidase [Tuber magnatum]}	{Q9P959; Alternative oxidase, mitochondrial }	{tml:GSTUM_00006837001; }	{NA}	{NA}	{GO:0009916; alternative oxidase activity; molecular_function GO:0055114; oxidation-reduction process; biological_process}
A5750	Up Regulation	1.18691	0.016642	Up Regulation	1.79573	0.000172095	{SDUU01000015.1:330849:331877:+}	{PUU79673.1; major facilitator superfamily domain-containing protein [Tuber borchii]}	{B8N0F1; MFS transporter asaE }	{tml:GSTUM_00007459001; }	{NA}	{NA}	{GO:0055085; transmembrane transport; biological_process GO:0016021; integral to membrane; cellular_component}
A2633	Up Regulation	1.16391	4.02e-07	Up Regulation	1.7634	0.00955344	{SDUU01000005.1:144174:145892:-}	{CUS07417.1; unnamed protein product [Tuber aestivum]}	{P16141; Cytochrome P450 52A4 }	{tml:GSTUM_00009186001; }	{NA}	{NA}	{GO:0016705; oxidoreductase activity, acting on paired donors, with incorporation or reduction of molecular oxygen; molecular_function GO:0020037; heme binding; molecular_function GO:0055114; oxidation-reduction process; biological_process GO:0005506; iron ion binding; molecular_function}
A4394	Up Regulation	1.5636	1.79e-08	Up Regulation	1.74034	0.0294427	{SDUU01000010.1:83530:84378:-}	{NA}	{NA}	{NA}	{NA}	{NA}	{GO:0003824; NA}
A4983	Nodiff	0.728261	0.00117081	Up Regulation	1.72204	0.0162559	{SDUU01000012.1:865732:866423:-}	{PUU77560.1; hypothetical protein B9Z19DRAFT_1145450 [Tuber borchii]}	{NA}	{tml:GSTUM_00001180001; }	{NA}	{NA}	{GO:0008270; zinc ion binding; molecular_function GO:0009306; protein secretion; biological_process GO:0016020; membrane; cellular_component}
A1158	Up Regulation	1.21457	1.18e-08	Up Regulation	1.70394	0.0023292	{SDUU01000002.1:1317551:1318311:+}	{CUS15884.1; unnamed protein product [Tuber aestivum]}	{Q5UR67; N-glycosidase R617 }	{tml:GSTUM_00011304001; K09935 K09935 uncharacterized protein -- }	{NA}	{NA}	{NA}
A3622	Up Regulation	1.10971	0.00194588	Up Regulation	1.69305	1.65e-10	{SDUU01000007.1:1211500:1212594:+}	{NA}	{NA}	{NA}	{NA}	{NA}	{GO:0051287; NAD binding; molecular_function GO:0005515; protein binding; molecular_function GO:0055114; oxidation-reduction process; biological_process GO:0016616; oxidoreductase activity, acting on the CH-OH group of donors, NAD or NADP as acceptor; molecular_function}
A0658	Nodiff	0.746844	0.00498708	Up Regulation	1.67225	1.48702e-05	{SDUU01000001.1:3393646:3394241:+}	{NA}	{NA}	{NA}	{NA}	{NA}	{NA}
A0376	Up Regulation	1.12348	0.00103241	Up Regulation	1.61654	0.00747921	{SDUU01000001.1:2053254:2057961:+}	{XP_002836498.1; hypothetical protein [Tuber melanosporum]}	{NA}	{tml:GSTUM_00002809001; K05658 ABCB1, CD243 ATP-binding cassette, subfamily B (MDR/TAP), member 1 7.6.2.2 Environmental Information Processing; Membrane transport; ABC transporters [PATH:ko02010] Organismal Systems; Digestive system; Bile secretion [PATH:ko04976] Human Diseases; Cancers: Overview; MicroRNAs in cancer [PATH:ko05206] Human Diseases; Cancers: Specific types; Gastric cancer [PATH:ko0…	{NA}	{NA}	{GO:0055085; transmembrane transport; biological_process GO:0042626; ATPase activity, coupled to transmembrane movement of substances; molecular_function GO:0016887; ATPase activity; molecular_function GO:0016021; integral to membrane; cellular_component GO:0007186; G-protein coupled receptor protein signaling pathway; biological_process GO:0004871; signal transducer activity; molecular_function …
A5391	Nodiff	-0.00302761	0.945821	Up Regulation	1.61373	0.000249633	{SDUU01000013.1:1233464:1234270:-}	{CUS12527.1; unnamed protein product, partial [Tuber aestivum]}	{NA}	{tml:GSTUM_00000483001; }	{NA}	{NA}	{GO:0008152; NA GO:0016491; oxidoreductase activity; molecular_function}
A6710	Nodiff	-0.255938	0.601928	Up Regulation	1.59882	0.000692957	{SDUU01000019.1:652438:653119:-}	{PUU82998.1; hypothetical protein B9Z19DRAFT_1073608 [Tuber borchii]}	{NA}	{tml:GSTUM_00008623001; }	{NA}	{NA}	{NA}
A7772	Down Regulation	-2.45685	0.0398637	Nodiff	1.59645	0.332422	{SDUU01000025.1:670977:674237:-}	{XP_024511805.1; LOW QUALITY PROTEIN: uncharacterized protein PODANS_1_16180 [Podospora anserina]}	{NA}	{pan:PODANSg4092; }	{NA}	{NA}	{GO:0003723; RNA binding; molecular_function GO:0006278; RNA-dependent DNA replication; biological_process GO:0015074; DNA integration; biological_process GO:0003964; RNA-directed DNA polymerase activity; molecular_function}
A2195	Nodiff	0.145896	0.871739	Up Regulation	1.59544	5.49633e-10	{SDUU01000004.1:57018:58371:+}	{CCX06376.1; Similar to Bifunctional xylanase/deacetylase; acc. no. P54865 [Pyronema omphalodes CBS 100304]}	{D4B5F9; Probable peptidoglycan-N-acetylglucosamine deacetylase ARB_03699 }	{aalt:CC77DRAFT_1035652; }	{NA}	{NA}	{GO:0005975; carbohydrate metabolic process; biological_process GO:0016810; hydrolase activity, acting on carbon-nitrogen (but not peptide) bonds; molecular_function GO:0008061; chitin binding; molecular_function}
A3233	Nodiff	0.471486	0.0500455	Up Regulation	1.59131	0.00145476	{SDUU01000006.1:1494073:1494865:+}	{XP_002838870.1; hypothetical protein [Tuber melanosporum]}	{O59827; Glutathione S-transferase 2 }	{tml:GSTUM_00006625001; K00799 GST, gst glutathione S-transferase 2.5.1.18 Metabolism; Metabolism of other amino acids; Glutathione metabolism [PATH:ko00480] Metabolism; Xenobiotics biodegradation and metabolism; Metabolism of xenobiotics by cytochrome P450 [PATH:ko00980] Metabolism; Xenobiotics biodegradation and metabolism; Drug metabolism - cytochrome P450 [PATH:ko00982] Metabolism; Xenobiotic…	{SPCC965.07c; KOG0867 Glutathione S-transferase O Posttranslational modification, protein turnover, chaperones ;}	{NA}	{GO:0005515; protein binding; molecular_function}
A3357	Up Regulation	1.42986	2.16e-05	Up Regulation	1.58151	0.00329557	{SDUU01000006.1:370826:371804:+}	{XP_002835603.1; hypothetical protein [Tuber melanosporum]}	{B8NM62; Pyridoxamine 5'-phosphate oxidase family protein ustO }	{tml:GSTUM_00004327001; }	{NA}	{NA}	{NA}
A3459	Up Regulation	1.18588	5.65e-05	Up Regulation	1.56674	5.45e-07	{SDUU01000007.1:322361:326877:+}	{CCX13670.1; Similar to ABC transporter ATP-binding protein/permease VMR1; acc. no. P38735 [Pyronema omphalodes CBS 100304]}	{NA}	{ure:UREG_02732; }	{NA}	{NA}	{GO:0006810; transport; biological_process GO:0042626; ATPase activity, coupled to transmembrane movement of substances; molecular_function GO:0055085; transmembrane transport; biological_process GO:0016887; ATPase activity; molecular_function GO:0016021; integral to membrane; cellular_component GO:0005524; ATP binding; molecular_function}
A4393	Nodiff	0.900428	0.0555521	Up Regulation	1.55619	0.0438872	{SDUU01000010.1:82332:82649:-}	{NA}	{NA}	{NA}	{NA}	{NA}	{GO:0005179; hormone activity; molecular_function GO:0005576; NA}
A9070	Nodiff	0.840001	2.36833e-05	Up Regulation	1.54835	0.010117	{SDUU01000040.1:46005:50134:-}	{PUU83280.1; putative Leptomycin B resistance protein pmd1 [Tuber borchii]}	{H6TB12; Sophorolipid transporter }	{npa:UCRNP2_5547; K05658 ABCB1, CD243 ATP-binding cassette, subfamily B (MDR/TAP), member 1 7.6.2.2 Environmental Information Processing; Membrane transport; ABC transporters [PATH:ko02010] Organismal Systems; Digestive system; Bile secretion [PATH:ko04976] Human Diseases; Cancers: Overview; MicroRNAs in cancer [PATH:ko05206] Human Diseases; Cancers: Specific types; Gastric cancer [PATH:ko05226]}	{Hs4505769; KOG0055 Multidrug/pheromone exporter, ABC superfamily Q Secondary metabolites biosynthesis, transport and catabolism ;}	{gnl|TC-DB|B0Y3B6; 3.A.1.201.10 ABC multidrug transporter Mdr1 OS=Aspergillus fumigatus (strain CEA10 / CBS 144.89 / FGSC A1163) GN=AFUB_053630 PE=4 SV=1}	{GO:0006810; transport; biological_process GO:0031683; G-protein beta/gamma-subunit complex binding; molecular_function GO:0016887; ATPase activity; molecular_function GO:0015995; chlorophyll biosynthetic process; biological_process GO:0004871; signal transducer activity; molecular_function GO:0007186; G-protein coupled receptor protein signaling pathway; biological_process GO:0016021; integral t…
A4663	Up Regulation	1.22059	6.34e-08	Up Regulation	1.54639	0.0281985	{SDUU01000011.1:178954:180057:-}	{NA}	{NA}	{NA}	{NA}	{NA}	{GO:0005515; protein binding; molecular_function}
A7736	Up Regulation	1.1803	8.7e-08	Up Regulation	1.51635	0.0128182	{SDUU01000025.1:501016:502202:+}	{XP_002839683.1; hypothetical protein [Tuber melanosporum]}	{NA}	{tml:GSTUM_00007744001; }	{NA}	{NA}	{GO:0008152; NA GO:0016491; oxidoreductase activity; molecular_function GO:0055114; oxidation-reduction process; biological_process}
A5046	Up Regulation	1.14477	5.35e-06	Up Regulation	1.49117	0.00470253	{SDUU01000012.1:1234085:1236355:+}	{CCX04351.1; Similar to hypothetical protein [Tuber melanosporum Mel28; acc. no. XP_002837071 Pyronema omphalodes CBS 100304]}	{NA}	{NA}	{NA}	{NA}	{GO:0043565; sequence-specific DNA binding; molecular_function GO:0006355; regulation of transcription, DNA-dependent; biological_process GO:0003700; sequence-specific DNA binding transcription factor activity; molecular_function}
A6116	Nodiff	-0.146597	0.797089	Up Regulation	1.47482	0.00931848	{SDUU01000016.1:920334:923594:+}	{XP_024511805.1; LOW QUALITY PROTEIN: uncharacterized protein PODANS_1_16180 [Podospora anserina]}	{NA}	{pan:PODANSg4092; }	{At1g35370_2; KOG0017 FOG: Transposon-encoded proteins with TYA, reverse transcriptase, integrase domains in various combinations R General function prediction only ;}	{NA}	{GO:0006278; RNA-dependent DNA replication; biological_process GO:0003964; RNA-directed DNA polymerase activity; molecular_function GO:0015074; DNA integration; biological_process GO:0003723; RNA binding; molecular_function}
A8028	Up Regulation	1.30056	1.48e-06	Up Regulation	1.47351	1.63e-05	{SDUU01000028.1:59766:60753:-}	{PWW74267.1; hypothetical protein C7212DRAFT_328906 [Tuber magnatum]}	{NA}	{tml:GSTUM_00000876001; }	{NA}	{NA}	{NA}
A4012	Up Regulation	1.08802	9.36e-08	Up Regulation	1.46611	0.00798154	{SDUU01000008.1:1085099:1087584:+}	{CUS09523.1; unnamed protein product [Tuber aestivum]}	{P55251; 3-isopropylmalate dehydratase }	{tml:GSTUM_00006413001; K01702 LEU1 3-isopropylmalate dehydratase 4.2.1.33 Metabolism; Amino acid metabolism; Valine, leucine and isoleucine biosynthesis [PATH:ko00290] Metabolism; Global and overview maps; Metabolic pathways [PATH:ko01100] Metabolism; Global and overview maps; Biosynthesis of secondary metabolites [PATH:ko01110] Metabolism; Global and overview maps; 2-Oxocarboxylic acid metaboli…	{YGL009c; KOG0454 3-isopropylmalate dehydratase (aconitase superfamily) E Amino acid transport and metabolism ;}	{NA}	{GO:0008152; NA}
A4488	Nodiff	0.799504	4.57952e-05	Up Regulation	1.44867	0.000460076	{SDUU01000010.1:674404:676421:+}	{PUU75302.1; major facilitator superfamily domain-containing protein [Tuber borchii]}	{B6HJU0; Efflux pump roqT }	{tml:GSTUM_00009902001; K22134 GLIA MFS transporter, DHA2 family, glioxin efflux transporter -- }	{NA}	{gnl|TC-DB|H2E274; 2.A.1.3.65 MFS multidrug transporter OS=Trichoderma harzianum GN=mfs1 PE=2 SV=1}	{GO:0055085; transmembrane transport; biological_process GO:0016021; integral to membrane; cellular_component}
A3309	Up Regulation	1.03746	8.1e-07	Up Regulation	1.43288	0.0005823	{SDUU01000006.1:1891451:1892105:+}	{PUU79702.1; hypothetical protein B9Z19DRAFT_1192414 [Tuber borchii]}	{NA}	{tml:GSTUM_00002002001; }	{NA}	{NA}	{GO:0000128; flocculation; biological_process}
A7555	Nodiff	0.305649	0.669288	Up Regulation	1.42928	0.00125744	{SDUU01000024.1:190680:191303:-}	{CUS14852.1; unnamed protein product [Tuber aestivum]}	{NA}	{tml:GSTUM_00000562001; }	{NA}	{NA}	{NA}
A0294	Nodiff	0.567445	0.0130166	Up Regulation	1.41248	0.0154052	{SDUU01000001.1:1653854:1655017:+}	{KKY19287.1; putative apoptosis inducing [Diplodia seriata]}	{B2KWH9; Oxidoreductase OXR1 }	{npa:UCRNP2_3208; }	{NA}	{NA}	{GO:0016491; oxidoreductase activity; molecular_function GO:0050660; flavin adenine dinucleotide binding; molecular_function GO:0008033; tRNA processing; biological_process GO:0055114; oxidation-reduction process; biological_process}
A4890	Up Regulation	1.30051	1.07607e-08	Nodiff	1.40513	0.0912828	{SDUU01000011.1:1289295:1291027:+}	{NA}	{NA}	{NA}	{NA}	{NA}	{NA}
A9104	Nodiff	0.366179	0.109298	Up Regulation	1.40237	0.0303892	{SDUU01000040.1:217727:219075:-}	{CUS10958.1; unnamed protein product [Tuber aestivum]}	{NA}	{tml:GSTUM_00006433001; }	{NA}	{NA}	{GO:0016307; phosphatidylinositol phosphate kinase activity; molecular_function GO:0046488; phosphatidylinositol metabolic process; biological_process}
A9213	Nodiff	0.476242	0.0278259	Up Regulation	1.40145	0.00764507	{SDUU01000042.1:103616:104836:-}	{PUU73227.1; hypothetical protein B9Z19DRAFT_1135605 [Tuber borchii]}	{NA}	{mgr:MGG_13937; K00505 TYR tyrosinase 1.14.18.1 Metabolism; Amino acid metabolism; Tyrosine metabolism [PATH:ko00350] Metabolism; Biosynthesis of other secondary metabolites; Isoquinoline alkaloid biosynthesis [PATH:ko00950] Metabolism; Biosynthesis of other secondary metabolites; Betalain biosynthesis [PATH:ko00965] Metabolism; Global and overview maps; Metabolic pathways [PATH:ko01100] Metaboli…	{NA}	{NA}	{GO:0016491; oxidoreductase activity; molecular_function GO:0008152; NA}
A9029	Up Regulation	1.29871	0.00155308	Up Regulation	1.40022	0.0158263	{SDUU01000039.1:178185:178567:-}	{NA}	{NA}	{NA}	{NA}	{NA}	{NA}
A6425	Nodiff	0.915426	0.000339724	Up Regulation	1.39343	0.00387202	{SDUU01000018.1:642995:644880:-}	{OCL04333.1; hypothetical protein AOQ84DRAFT_324574, partial [Glonium stellatum]}	{NA}	{bcom:BAUCODRAFT_69340; }	{NA}	{NA}	{NA}
A7540	Nodiff	0.191551	0.68209	Up Regulation	1.38934	9.50903e-05	{SDUU01000024.1:121387:122061:+}	{CUS14834.1; unnamed protein product [Tuber aestivum]}	{NA}	{tml:GSTUM_00001466001; }	{NA}	{NA}	{GO:0004672; protein kinase activity; molecular_function GO:0005524; ATP binding; molecular_function GO:0016020; membrane; cellular_component GO:0009103; lipopolysaccharide biosynthetic process; biological_process GO:0006468; protein phosphorylation; biological_process GO:0016773; phosphotransferase activity, alcohol group as acceptor; molecular_function}
A4395	Nodiff	0.597146	0.00233477	Up Regulation	1.37833	0.0371901	{SDUU01000010.1:88018:92740:+}	{PUU80713.1; P-loop containing nucleoside triphosphate hydrolase protein [Tuber borchii]}	{Q54JR2; ABC transporter C family member 3 }	{psco:LY89DRAFT_720093; }	{At2g34660; KOG0054 Multidrug resistance-associated protein/mitoxantrone resistance protein, ABC superfamily Q Secondary metabolites biosynthesis, transport and catabolism ;}	{gnl|TC-DB|Q42093; 3.A.1.208.5 ABC transporter C family member 2}	{GO:0016887; ATPase activity; molecular_function GO:0042626; ATPase activity, coupled to transmembrane movement of substances; molecular_function GO:0055085; transmembrane transport; biological_process GO:0016021; integral to membrane; cellular_component GO:0005524; ATP binding; molecular_function GO:0016301; kinase activity; molecular_function GO:0006810; transport; biological_process GO:0003924…
A8429	Nodiff	0.0125949	0.947874	Up Regulation	1.37661	0.000346185	{SDUU01000031.1:368004:369032:-}	{PWW78885.1; RTA1-domain-containing protein [Tuber magnatum]}	{NA}	{tml:GSTUM_00003993001; }	{NA}	{NA}	{GO:0016021; integral to membrane; cellular_component GO:0006950; response to stress; biological_process}
A6398	Nodiff	0.390485	0.0691092	Up Regulation	1.36934	2.31184e-07	{SDUU01000018.1:489474:490422:-}	{XP_002841595.1; hypothetical protein [Tuber melanosporum]}	{NA}	{tml:GSTUM_00010864001; }	{NA}	{NA}	{GO:0005515; protein binding; molecular_function}
A3461	Nodiff	0.591484	0.00390817	Up Regulation	1.36203	0.00842735	{SDUU01000007.1:330865:331567:+}	{CUS12439.1; unnamed protein product [Tuber aestivum]}	{Q9LXD1; Cytochrome b5 domain-containing protein RLF }	{tml:GSTUM_00000783001; }	{7302484_1; KOG0536 Flavohemoprotein b5+b5R C Energy production and conversion ;}	{NA}	{GO:0020037; heme binding; molecular_function}
A2411	Nodiff	0.682357	0.00195499	Up Regulation	1.35592	0.00158152	{SDUU01000004.1:1523709:1524053:-}	{EPS45248.1; hypothetical protein H072_770 [Dactylellina haptotyla CBS 200.50]}	{NA}	{npa:UCRNP2_7716; }	{NA}	{NA}	{NA}
A7991	Up Regulation	1.51538	8.37e-10	Up Regulation	1.34061	0.00947307	{SDUU01000027.1:517549:518296:+}	{NA}	{NA}	{NA}	{NA}	{NA}	{GO:0005515; protein binding; molecular_function}
A2123	Nodiff	0.621187	0.00653093	Up Regulation	1.32865	0.000225233	{SDUU01000003.1:2813523:2814215:+}	{PWW77583.1; cytochrome c [Tuber magnatum]}	{P00048; Cytochrome c }	{tml:GSTUM_00001154001; K08738 CYC cytochrome c -- Human Diseases; Drug resistance: Antineoplastic; Platinum drug resistance [PATH:ko01524] Environmental Information Processing; Signal transduction; Two-component system [PATH:ko02020] Cellular Processes; Cell growth and death; p53 signaling pathway [PATH:ko04115] Cellular Processes; Cell growth and death; Apoptosis [PATH:ko04210] Cellular Process…	{SPCC191.07; KOG3453 Cytochrome c C Energy production and conversion ;}	{NA}	{GO:0005506; iron ion binding; molecular_function GO:0016491; oxidoreductase activity; molecular_function GO:0055114; oxidation-reduction process; biological_process GO:0009055; NA GO:0020037; heme binding; molecular_function}
A8336	Up Regulation	1.25652	2.28e-10	Up Regulation	1.32715	0.000895306	{SDUU01000030.1:428150:429192:+}	{PWW74301.1; hypothetical protein C7212DRAFT_328995 [Tuber magnatum]}	{NA}	{bze:COCCADRAFT_89008; K17981 MTFP1, MTP18 mitochondrial fission process protein 1 -- }	{NA}	{NA}	{NA}
A4415	Down Regulation	-1.33419	0.024154	Nodiff	1.31924	0.301491	{SDUU01000010.1:255588:257478:+}	{NA}	{NA}	{NA}	{NA}	{NA}	{NA}
A4962	Nodiff	0.402058	0.407371	Up Regulation	1.31151	0.00767388	{SDUU01000012.1:743074:743907:-}	{NA}	{NA}	{NA}	{NA}	{NA}	{GO:0005515; protein binding; molecular_function}
A8585	Nodiff	0.0332703	0.991881	Up Regulation	1.29429	3.54654e-07	{SDUU01000033.1:248930:249312:+}	{PUU72309.1; hypothetical protein B9Z19DRAFT_1138063 [Tuber borchii]}	{NA}	{bfu:BCIN_15g03300; }	{NA}	{NA}	{NA}
A5601	Nodiff	0.630273	0.00212509	Up Regulation	1.28944	0.0025061	{SDUU01000014.1:142386:144430:-}	{PWW79476.1; P-loop containing nucleoside triphosphate hydrolase protein [Tuber magnatum]}	{D2XV59; GTP-binding protein 1 }	{tml:GSTUM_00010962001; }	{Hs4758490; KOG0463 GTP-binding protein GP-1 R General function prediction only ;}	{NA}	{GO:0000166; nucleotide binding; molecular_function GO:0006576; cellular biogenic amine metabolic process; biological_process GO:0003924; GTPase activity; molecular_function GO:0005525; GTP binding; molecular_function GO:0005524; ATP binding; molecular_function GO:0007264; small GTPase mediated signal transduction; biological_process GO:0005622; intracellular; cellular_component}
A7864	Nodiff	0.211621	0.685421	Up Regulation	1.2881	4.08723e-06	{SDUU01000026.1:484399:486081:-}	{CUS12614.1; unnamed protein product [Tuber aestivum]}	{Q9Y758; Cytochrome P450 52A13 }	{pan:PODANSg5648; }	{NA}	{NA}	{GO:0020037; heme binding; molecular_function GO:0016705; oxidoreductase activity, acting on paired donors, with incorporation or reduction of molecular oxygen; molecular_function GO:0055114; oxidation-reduction process; biological_process GO:0005506; iron ion binding; molecular_function}
A5413	Up Regulation	1.4226	1.2e-07	Up Regulation	1.28011	0.0405503	{SDUU01000013.1:1389991:1390748:-}	{NA}	{NA}	{NA}	{NA}	{NA}	{NA}
A0606	Nodiff	0.180608	0.435919	Up Regulation	1.27403	0.0061933	{SDUU01000001.1:3140508:3141540:-}	{NA}	{NA}	{NA}	{NA}	{NA}	{NA}
A3280	Nodiff	0.457725	0.0521902	Up Regulation	1.27062	1.40786e-06	{SDUU01000006.1:190850:191550:-}	{PUU74211.1; hypothetical protein B9Z19DRAFT_1001285 [Tuber borchii]}	{NA}	{tml:GSTUM_00010804001; }	{NA}	{NA}	{NA}
A6602	Up Regulation	1.3024	1.14635e-10	Nodiff	1.25203	0.238138	{SDUU01000018.1:440213:441548:+}	{KJX98932.1; benzoate 4-monooxygenase cytochrome p450 like protein [Zymoseptoria brevis]}	{NA}	{ztr:MYCGRDRAFT_68128; }	{NA}	{NA}	{GO:0005506; iron ion binding; molecular_function GO:0055114; oxidation-reduction process; biological_process GO:0020037; heme binding; molecular_function GO:0016705; oxidoreductase activity, acting on paired donors, with incorporation or reduction of molecular oxygen; molecular_function}
A8031	Nodiff	-0.525924	0.393042	Up Regulation	1.24337	0.0237108	{SDUU01000028.1:90354:91414:+}	{NA}	{NA}	{NA}	{NA}	{NA}	{NA}
A8461	Up Regulation	1.70442	0.0283557	Nodiff	1.23856	0.0513056	{SDUU01000032.1:34950:38024:+}	{NA}	{NA}	{NA}	{NA}	{NA}	{NA}
A3095	Nodiff	0.851762	0.000116132	Up Regulation	1.23716	0.00204865	{SDUU01000006.1:848884:849879:+}	{XP_002840120.1; hypothetical protein [Tuber melanosporum]}	{A9B3W0; Pantothenate synthetase }	{tml:GSTUM_00008493001; K01918 panC pantoate--beta-alanine ligase 6.3.2.1 Metabolism; Metabolism of other amino acids; beta-Alanine metabolism [PATH:ko00410] Metabolism; Metabolism of cofactors and vitamins; Pantothenate and CoA biosynthesis [PATH:ko00770] Metabolism; Global and overview maps; Metabolic pathways [PATH:ko01100] Metabolism; Global and overview maps; Biosynthesis of secondary metabo…	{YIL145c; KOG3042 Panthothenate synthetase H Coenzyme transport and metabolism ;}	{NA}	{GO:0005179; hormone activity; molecular_function GO:0005576; NA GO:0004592; pantoate-beta-alanine ligase activity; molecular_function GO:0015940; pantothenate biosynthetic process; biological_process}
A1445	Nodiff	0.406361	0.189628	Up Regulation	1.23076	1.95103e-06	{SDUU01000002.1:2809028:2811552:-}	{PWW73145.1; hypothetical protein C7212DRAFT_359513 [Tuber magnatum]}	{Q9P7P0; Uncharacterized acyltransferase C1718.04 }	{tml:GSTUM_00005844001; K13507 GAT glycerol-3-phosphate O-acyltransferase / dihydroxyacetone phosphate acyltransferase 2.3.1.15 2.3.1.42 Metabolism; Lipid metabolism; Glycerolipid metabolism [PATH:ko00561] Metabolism; Lipid metabolism; Glycerophospholipid metabolism [PATH:ko00564] Metabolism; Global and overview maps; Metabolic pathways [PATH:ko01100] Metabolism; Global and overview maps; Biosynt…	{NA}	{NA}	{GO:0016746; transferase activity, transferring acyl groups; molecular_function GO:0008152; NA}
A1661	Nodiff	0.383665	0.524236	Up Regulation	1.22902	7.55041e-06	{SDUU01000003.1:52305:53376:-}	{PUU73670.1; ferritin-like domain-domain-containing protein [Tuber borchii]}	{NA}	{npa:UCRNP2_1349; }	{NA}	{NA}	{NA}
A2573	Up Regulation	1.05198	3.27e-07	Up Regulation	1.22497	0.0210789	{SDUU01000004.1:33506:35066:+}	{PUU81839.1; S-adenosyl-L-methionine-dependent methyltransferase [Tuber borchii]}	{NA}	{tml:GSTUM_00011609001; }	{NA}	{NA}	{GO:0008152; NA GO:0008171; O-methyltransferase activity; molecular_function GO:0006400; tRNA modification; biological_process GO:0008276; protein methyltransferase activity; molecular_function GO:0008168; methyltransferase activity; molecular_function GO:0008176; tRNA (guanine-N7-)-methyltransferase activity; molecular_function GO:0008610; lipid biosynthetic process; biological_process GO:000573…
A4312	Nodiff	0.381078	0.103434	Up Regulation	1.2249	0.020909	{SDUU01000009.1:200503:203602:-}	{XP_007776725.1; bifunctional P-450:NADPH-P450 reductase [Coniosporium apollinis CBS 100218]}	{Q9Y8G7; Bifunctional cytochrome P450/NADPH--P450 reductase }	{pno:SNOG_15063; K14338 cypD_E, CYP102A2_3 cytochrome P450 / NADPH-cytochrome P450 reductase 1.14.14.1 1.6.2.4 Metabolism; Lipid metabolism; Fatty acid degradation [PATH:ko00071] Metabolism; Amino acid metabolism; Tryptophan metabolism [PATH:ko00380] Metabolism; Xenobiotics biodegradation and metabolism; Aminobenzoate degradation [PATH:ko00627] Metabolism; Global and overview maps; Microbial meta…	{NA}	{NA}	{GO:0005506; iron ion binding; molecular_function GO:0016491; oxidoreductase activity; molecular_function GO:0055114; oxidation-reduction process; biological_process GO:0010181; FMN binding; molecular_function GO:0016705; oxidoreductase activity, acting on paired donors, with incorporation or reduction of molecular oxygen; molecular_function GO:0020037; heme binding; molecular_function}
A4985	Nodiff	-0.347547	0.156991	Up Regulation	1.21986	0.000765552	{SDUU01000012.1:82124:82634:-}	{NA}	{NA}	{NA}	{NA}	{NA}	{NA}
A7834	Nodiff	0.325475	0.470849	Up Regulation	1.20195	4.25506e-06	{SDUU01000026.1:339315:340040:-}	{XP_002838995.1; hypothetical protein [Tuber melanosporum]}	{NA}	{tml:GSTUM_00006788001; }	{NA}	{NA}	{GO:0016020; membrane; cellular_component GO:0016021; integral to membrane; cellular_component GO:0006865; amino acid transport; biological_process GO:0019031; viral envelope; cellular_component}
A6688	Up Regulation	1.05177	8.54e-08	Up Regulation	1.19836	0.00163618	{SDUU01000019.1:547644:548202:+}	{PUU73257.1; regulatory subunit of cyclin-dependent kinase [Tuber borchii]}	{P08463; Cyclin-dependent kinases regulatory subunit }	{tml:GSTUM_00008429001; K02219 CKS1 cyclin-dependent kinase regulatory subunit CKS1 -- Cellular Processes; Cell growth and death; Cell cycle - yeast [PATH:ko04111] Human Diseases; Cancers: Overview; Pathways in cancer [PATH:ko05200] Human Diseases; Cancers: Specific types; Small cell lung cancer [PATH:ko05222]}	{SPBC1734.14c; KOG3484 Cyclin-dependent protein kinase CDC28, regulatory subunit CKS1, and related proteins D Cell cycle control, cell division, chromosome partitioning ;}	{NA}	{GO:0030246; carbohydrate binding; molecular_function GO:0002682; regulation of immune system process; biological_process GO:0016538; cyclin-dependent protein kinase regulator activity; molecular_function GO:0007049; cell cycle; biological_process}
A1822	Nodiff	0.380446	0.081013	Up Regulation	1.19572	0.00597069	{SDUU01000003.1:1403192:1404022:-}	{NA}	{NA}	{NA}	{NA}	{NA}	{GO:0008270; zinc ion binding; molecular_function}
A2406	Nodiff	0.540968	0.00673511	Up Regulation	1.19497	0.00349123	{SDUU01000004.1:1496547:1499543:-}	{PWW78281.1; hypothetical protein C7212DRAFT_296751 [Tuber magnatum]}	{NA}	{tml:GSTUM_00005459001; }	{NA}	{NA}	{GO:0043093; cytokinesis by binary fission; biological_process GO:0043565; sequence-specific DNA binding; molecular_function GO:0000917; barrier septum formation; biological_process GO:0006355; regulation of transcription, DNA-dependent; biological_process GO:0005737; cytoplasm; cellular_component GO:0046983; protein dimerization activity; molecular_function GO:0003700; sequence-specific DNA bind…
A6777	Nodiff	0.379686	0.146761	Up Regulation	1.19386	6.95836e-06	{SDUU01000019.1:982861:984409:+}	{CUS11008.1; unnamed protein product [Tuber aestivum]}	{NA}	{tml:GSTUM_00008690001; }	{NA}	{NA}	{NA}
A4573	Nodiff	0.14832	0.534397	Up Regulation	1.19237	1.17306e-05	{SDUU01000010.1:1125185:1125736:-}	{CCX16212.1; Similar to 30 kDa heat shock protein; acc. no. P40920 [Pyronema omphalodes CBS 100304]}	{P40920; 30 kDa heat shock protein }	{tml:GSTUM_00011894001; }	{At1g07400; KOG0710 Molecular chaperone (small heat-shock protein Hsp26/Hsp42) O Posttranslational modification, protein turnover, chaperones ;}	{NA}	{GO:0006351; transcription, DNA-dependent; biological_process GO:0003899; DNA-directed RNA polymerase activity; molecular_function GO:0003677; DNA binding; molecular_function}
A4322	Nodiff	0.289947	0.225078	Up Regulation	1.19106	0.000721123	{SDUU01000009.1:234428:236084:-}	{CCX07273.1; Similar to Ribosomal N-lysine methyltransferase 4; acc. no. Q12504 [Pyronema omphalodes CBS 100304]}	{NA}	{pno:SNOG_16462; K05302 SETD6 N-lysine methyltransferase SETD6 2.1.1.- }	{NA}	{NA}	{GO:0005515; protein binding; molecular_function}
A9312	Nodiff	0.379094	0.524714	Up Regulation	1.1893	0.010919	{SDUU01000044.1:135393:136837:+}	{RDL33913.1; hypothetical protein BP5553_08281 [Phialophora cf. hyalina BP 5553]}	{NA}	{vda:VDAG_02303; }	{NA}	{NA}	{GO:0055085; transmembrane transport; biological_process GO:0016021; integral to membrane; cellular_component}
A0516	Nodiff	0.633033	0.158782	Up Regulation	1.17187	0.0308375	{SDUU01000001.1:2759396:2759779:-}	{NA}	{NA}	{NA}	{NA}	{NA}	{NA}
A8032	Nodiff	-0.295263	0.587833	Up Regulation	1.16505	0.0332503	{SDUU01000028.1:93156:95207:+}	{NA}	{NA}	{NA}	{NA}	{NA}	{NA}
A3297	Up Regulation	1.2823	1.12e-08	Up Regulation	1.15772	0.00108115	{SDUU01000006.1:1821234:1824709:-}	{PUU76036.1; glycosyl hydrolase family 65 central catalytic domain-domain-containing protein [Tuber borchii]}	{NA}	{tml:GSTUM_00010976001; }	{NA}	{NA}	{GO:0005975; carbohydrate metabolic process; biological_process GO:0003824; NA GO:0007155; cell adhesion; biological_process}
A6467	Nodiff	0.384149	0.0925869	Up Regulation	1.15492	0.000183998	{SDUU01000018.1:842824:844255:-}	{PUU74045.1; hypothetical protein B9Z19DRAFT_1093844 [Tuber borchii]}	{NA}	{tml:GSTUM_00004012001; K17095 ANXA7_11 annexin A7/11 -- }	{NA}	{NA}	{GO:0005544; calcium-dependent phospholipid binding; molecular_function GO:0005509; calcium ion binding; molecular_function}
A2058	Nodiff	-0.0147035	0.946318	Up Regulation	1.15489	0.0218583	{SDUU01000003.1:2529668:2530596:+}	{CUS14870.1; unnamed protein product [Tuber aestivum]}	{NA}	{tml:GSTUM_00009240001; }	{NA}	{NA}	{GO:0005634; nucleus; cellular_component GO:0006355; regulation of transcription, DNA-dependent; biological_process GO:0043565; sequence-specific DNA binding; molecular_function GO:0003677; DNA binding; molecular_function GO:0003700; sequence-specific DNA binding transcription factor activity; molecular_function}
A1749	Nodiff	0.737429	0.000758265	Up Regulation	1.15378	0.00209431	{SDUU01000003.1:1041522:1042832:-}	{CUS13020.1; unnamed protein product [Tuber aestivum]}	{Q9Y7B6; 3-methyl-2-oxobutanoate hydroxymethyltransferase }	{tml:GSTUM_00000615001; K00606 panB 3-methyl-2-oxobutanoate hydroxymethyltransferase 2.1.2.11 Metabolism; Metabolism of cofactors and vitamins; Pantothenate and CoA biosynthesis [PATH:ko00770] Metabolism; Global and overview maps; Metabolic pathways [PATH:ko01100] Metabolism; Global and overview maps; Biosynthesis of secondary metabolites [PATH:ko01110]}	{At3g61530; KOG2949 Ketopantoate hydroxymethyltransferase H Coenzyme transport and metabolism ;}	{NA}	{GO:0015940; pantothenate biosynthetic process; biological_process GO:0003864; 3-methyl-2-oxobutanoate hydroxymethyltransferase activity; molecular_function}
A3592	Up Regulation	1.08455	2.07e-07	Up Regulation	1.14999	0.00495254	{SDUU01000007.1:1039980:1040891:-}	{NA}	{NA}	{NA}	{NA}	{NA}	{GO:0016020; membrane; cellular_component GO:0015081; sodium ion transmembrane transporter activity; molecular_function GO:0008948; oxaloacetate decarboxylase activity; molecular_function GO:0071436; sodium ion export; biological_process}
A0718	Nodiff	0.68711	0.000923369	Up Regulation	1.14457	0.00483039	{SDUU01000001.1:3679913:3680973:+}	{NA}	{NA}	{NA}	{NA}	{NA}	{NA}
A1746	Up Regulation	1.21473	0.000133626	Up Regulation	1.14265	6.49e-06	{SDUU01000003.1:1016683:1018617:-}	{XP_002839130.1; hypothetical protein [Tuber melanosporum]}	{Q96UL8; Phosphoenolpyruvate carboxykinase (ATP) }	{tml:GSTUM_00006989001; K01610 E4.1.1.49, pckA phosphoenolpyruvate carboxykinase (ATP) 4.1.1.49 Metabolism; Carbohydrate metabolism; Glycolysis / Gluconeogenesis [PATH:ko00010] Metabolism; Carbohydrate metabolism; Citrate cycle (TCA cycle) [PATH:ko00020] Metabolism; Carbohydrate metabolism; Pyruvate metabolism [PATH:ko00620] Metabolism; Energy metabolism; Carbon fixation in photosynthetic organis…	{NA}	{NA}	{GO:0006094; gluconeogenesis; biological_process GO:0004612; phosphoenolpyruvate carboxykinase (ATP) activity; molecular_function GO:0005524; ATP binding; molecular_function}
A5431	Nodiff	-0.534026	0.299747	Up Regulation	1.14248	0.0356407	{SDUU01000013.1:1511241:1511936:-}	{NA}	{NA}	{NA}	{NA}	{NA}	{NA}
A2191	Nodiff	0.180305	0.71054	Up Regulation	1.14067	0.000333803	{SDUU01000003.1:388343:388945:-}	{NA}	{NA}	{NA}	{NA}	{NA}	{NA}
A0285	Nodiff	0.172324	0.822042	Up Regulation	1.13971	0.000150041	{SDUU01000001.1:1594595:1596051:+}	{XP_018184807.1; putative L-fucose-proton symporter [Xylona heveae TC161]}	{NA}	{glz:GLAREA_09167; K02429 fucP MFS transporter, FHS family, L-fucose permease -- }	{NA}	{NA}	{GO:0055085; transmembrane transport; biological_process GO:0022857; transmembrane transporter activity; molecular_function GO:0016021; integral to membrane; cellular_component}
A0398	Nodiff	0.858771	0.00168306	Up Regulation	1.12519	0.0121248	{SDUU01000001.1:2155096:2155638:-}	{XP_011124520.1; hypothetical protein AOL_s00097g385 [Arthrobotrys oligospora ATCC 24927]}	{NA}	{ztr:MYCGRDRAFT_76146; }	{NA}	{NA}	{GO:0008080; N-acetyltransferase activity; molecular_function GO:0016747; transferase activity, transferring acyl groups other than amino-acyl groups; molecular_function}
A4546	Nodiff	0.671217	0.00401413	Up Regulation	1.12461	0.000327224	{SDUU01000010.1:964947:965750:-}	{XP_002842299.1; hypothetical protein [Tuber melanosporum]}	{NA}	{tml:GSTUM_00011963001; }	{NA}	{NA}	{GO:0006629; lipid metabolic process; biological_process GO:0016021; integral to membrane; cellular_component}
A0168	Nodiff	0.941672	0.00239428	Up Regulation	1.11997	0.00687488	{SDUU01000001.1:201522:202652:-}	{CUS08980.1; unnamed protein product [Tuber aestivum]}	{NA}	{adl:AURDEDRAFT_151466; }	{NA}	{NA}	{NA}
A9244	Nodiff	-0.07043	0.912436	Up Regulation	1.11977	0.0472515	{SDUU01000042.1:285784:287442:-}	{NA}	{NA}	{NA}	{NA}	{NA}	{GO:0017119; Golgi transport complex; cellular_component GO:0006891; intra-Golgi vesicle-mediated transport; biological_process}
A5212	Nodiff	0.285755	0.251376	Up Regulation	1.11402	1.69478e-05	{SDUU01000013.1:236602:237345:+}	{XP_002836260.1; hypothetical protein [Tuber melanosporum]}	{NA}	{tml:GSTUM_00002548001; }	{NA}	{NA}	{GO:0006869; lipid transport; biological_process GO:0005576; NA GO:0019031; viral envelope; cellular_component GO:0019028; viral capsid; cellular_component GO:0005198; NA GO:0042157; lipoprotein metabolic process; biological_process GO:0008289; lipid binding; molecular_function}
A0880	Nodiff	0.666392	0.000701213	Up Regulation	1.11302	0.00043237	{SDUU01000001.1:4472496:4473416:-}	{XP_002839305.1; hypothetical protein [Tuber melanosporum]}	{NA}	{tml:GSTUM_00007201001; K21890 GHITM, DERP2, TMBIM5 growth hormone-inducible transmembrane protein -- }	{7292595; KOG1630 Growth hormone-induced protein and related proteins T Signal transduction mechanisms ;}	{NA}	{NA}
A1384	Nodiff	0.452227	0.144764	Up Regulation	1.11262	0.000122241	{SDUU01000002.1:2499957:2500394:-}	{NA}	{NA}	{ssl:SS1G_02037; }	{NA}	{NA}	{NA}
A5607	Up Regulation	1.3996	8.57123e-07	Nodiff	1.1093	0.0819504	{SDUU01000014.1:1367795:1368274:+}	{KKY28939.1; hypothetical protein UCDDS831_g00024 [Diplodia seriata]}	{NA}	{ela:UCREL1_9387; }	{NA}	{NA}	{NA}
A8287	Nodiff	0.122573	0.627498	Up Regulation	1.10861	4.01184e-05	{SDUU01000030.1:211660:212618:+}	{XP_002838599.1; hypothetical protein [Tuber melanosporum]}	{NA}	{tml:GSTUM_00006376001; }	{NA}	{NA}	{GO:0008270; zinc ion binding; molecular_function GO:0005634; nucleus; cellular_component}
A1699	Nodiff	-0.665284	0.355103	Up Regulation	1.1077	0.00092871	{SDUU01000003.1:801387:801922:+}	{XP_018077443.1; hypothetical protein LY89DRAFT_776899, partial [Phialocephala scopiformis]}	{NA}	{psco:LY89DRAFT_776899; }	{NA}	{NA}	{GO:0016021; integral to membrane; cellular_component GO:0004190; aspartic-type endopeptidase activity; molecular_function}
A7995	Nodiff	0.594339	0.00321974	Up Regulation	1.10296	0.0151355	{SDUU01000027.1:536826:540956:-}	{PUU81280.1; Lon protease C-terminal proteolytic domain-domain-containing protein [Tuber borchii]}	{Q4X0Z7; Lon protease homolog, mitochondrial }	{bfu:BCIN_07g06160; K08675 PRSS15, PIM1 ATP-dependent Lon protease 3.4.21.53 }	{YBL022c; KOG2004 Mitochondrial ATP-dependent protease PIM1/LON O Posttranslational modification, protein turnover, chaperones ;}	{NA}	{GO:0009378; four-way junction helicase activity; molecular_function GO:0006310; DNA recombination; biological_process GO:0005525; GTP binding; molecular_function GO:0003924; GTPase activity; molecular_function GO:0098519; NA GO:0003724; RNA helicase activity; molecular_function GO:0004252; serine-type endopeptidase activity; molecular_function GO:0003723; RNA binding; molecular_function GO:00055…
A8403	Nodiff	0.846579	0.0600213	Up Regulation	1.08727	0.00229169	{SDUU01000031.1:183801:185026:-}	{PUU79299.1; hypothetical protein B9Z19DRAFT_980014 [Tuber borchii]}	{NA}	{tml:GSTUM_00004053001; }	{NA}	{NA}	{NA}
A2536	Nodiff	0.615367	0.00264504	Up Regulation	1.08466	0.0080945	{SDUU01000004.1:2113973:2114977:-}	{PWW78210.1; hypothetical protein C7212DRAFT_358232 [Tuber magnatum]}	{NA}	{tml:GSTUM_00011124001; }	{NA}	{NA}	{GO:0003676; nucleic acid binding; molecular_function}
A2386	Nodiff	0.668362	0.000617323	Up Regulation	1.08397	0.0081123	{SDUU01000004.1:1390718:1393717:+}	{PWW78271.1; GCS-domain-containing protein [Tuber magnatum]}	{Q8X0X0; Glutamate--cysteine ligase }	{tml:GSTUM_00005466001; K11204 GCLC glutamate--cysteine ligase catalytic subunit 6.3.2.2 Metabolism; Amino acid metabolism; Cysteine and methionine metabolism [PATH:ko00270] Metabolism; Metabolism of other amino acids; Glutathione metabolism [PATH:ko00480] Metabolism; Global and overview maps; Metabolic pathways [PATH:ko01100] Organismal Systems; Aging; Longevity regulating pathway - worm [PATH:k…	{Hs4557625; KOG3754 Gamma-glutamylcysteine synthetase H Coenzyme transport and metabolism ;}	{NA}	{GO:0004357; glutamate-cysteine ligase activity; molecular_function GO:0006750; glutathione biosynthetic process; biological_process}
A2261	Nodiff	0.41509	0.143232	Up Regulation	1.08111	2.27808e-05	{SDUU01000004.1:90337:91663:+}	{XP_002840661.1; hypothetical protein [Tuber melanosporum]}	{NA}	{tml:GSTUM_00009306001; }	{NA}	{NA}	{GO:0008270; zinc ion binding; molecular_function GO:0006351; transcription, DNA-dependent; biological_process GO:0003677; DNA binding; molecular_function GO:0005634; nucleus; cellular_component}
A4216	Up Regulation	1.40378	2.63e-12	Up Regulation	1.07953	0.0362212	{SDUU01000009.1:1187095:1188657:+}	{PWW76775.1; hypothetical protein C7212DRAFT_363739 [Tuber magnatum]}	{NA}	{tml:GSTUM_00002227001; K08900 BCS1 mitochondrial chaperone BCS1 -- }	{NA}	{NA}	{GO:0005524; ATP binding; molecular_function GO:0009378; four-way junction helicase activity; molecular_function GO:0006310; DNA recombination; biological_process GO:0016887; ATPase activity; molecular_function GO:0006281; DNA repair; biological_process}
A1276	Nodiff	0.716916	0.00644128	Up Regulation	1.06786	0.0267403	{SDUU01000002.1:1975955:1976348:+}	{CDM36028.1; Proteinase inhibitor, propeptide [Penicillium roqueforti FM164]}	{Q8WZY3; Uncharacterized protein B24G3.190 }	{nte:NEUTE1DRAFT116521; }	{NA}	{NA}	{GO:0042802; identical protein binding; molecular_function GO:0043086; negative regulation of catalytic activity; biological_process GO:0004252; serine-type endopeptidase activity; molecular_function}
A5123	Nodiff	0.89747	1.04429e-05	Up Regulation	1.06684	0.013564	{SDUU01000012.1:230089:231815:+}	{CUS15817.1; unnamed protein product [Tuber aestivum]}	{NA}	{bfu:BCIN_13g04060; }	{NA}	{NA}	{GO:0050660; flavin adenine dinucleotide binding; molecular_function GO:0016491; oxidoreductase activity; molecular_function GO:0055114; oxidation-reduction process; biological_process GO:0007010; cytoskeleton organization; biological_process GO:0008033; tRNA processing; biological_process GO:0003779; actin binding; molecular_function}
A4565	Nodiff	0.145775	0.704395	Up Regulation	1.06351	0.00362498	{SDUU01000010.1:1084975:1087129:+}	{PUU72746.1; hypothetical protein B9Z19DRAFT_1096656 [Tuber borchii]}	{NA}	{tml:GSTUM_00005027001; }	{NA}	{NA}	{NA}
A5265	Up Regulation	1.02249	1.85e-05	Up Regulation	1.05995	0.0290708	{SDUU01000013.1:552708:553334:-}	{PUU76703.1; caffeine-induced death protein 2-domain-containing protein [Tuber borchii]}	{NA}	{tml:GSTUM_00011803001; }	{NA}	{NA}	{NA}
A4925	Nodiff	0.665109	0.0230712	Up Regulation	1.05894	0.00258235	{SDUU01000012.1:539884:541039:-}	{CUS15172.1; unnamed protein product [Tuber aestivum]}	{Q04894; NADP-dependent alcohol dehydrogenase 6 }	{tml:GSTUM_00001645001; K00002 AKR1A1, adh alcohol dehydrogenase (NADP+) 1.1.1.2 Metabolism; Carbohydrate metabolism; Glycolysis / Gluconeogenesis [PATH:ko00010] Metabolism; Carbohydrate metabolism; Pentose and glucuronate interconversions [PATH:ko00040] Metabolism; Lipid metabolism; Glycerolipid metabolism [PATH:ko00561] Metabolism; Xenobiotics biodegradation and metabolism; Caprolactam degradat…	{YMR318c; KOG0023 Alcohol dehydrogenase, class V Q Secondary metabolites biosynthesis, transport and catabolism ;}	{NA}	{GO:0048037; cofactor binding; molecular_function GO:0016491; oxidoreductase activity; molecular_function GO:0008270; zinc ion binding; molecular_function GO:0016616; oxidoreductase activity, acting on the CH-OH group of donors, NAD or NADP as acceptor; molecular_function GO:0055114; oxidation-reduction process; biological_process}
A2144	Nodiff	0.225188	0.63295	Up Regulation	1.056	0.0137656	{SDUU01000003.1:2962179:2963459:+}	{NA}	{NA}	{NA}	{NA}	{NA}	{GO:0005515; protein binding; molecular_function}
A3129	Nodiff	0.439025	0.0584883	Up Regulation	1.05335	0.00079639	{SDUU01000006.1:1001531:1002554:-}	{CUS15524.1; unnamed protein product [Tuber aestivum]}	{NA}	{tml:GSTUM_00006683001; }	{NA}	{NA}	{GO:0016021; integral to membrane; cellular_component}
A8301	Nodiff	0.786123	0.000115347	Up Regulation	1.05182	0.00154317	{SDUU01000030.1:272386:273051:-}	{PWW73112.1; hypothetical protein C7212DRAFT_332454 [Tuber magnatum]}	{NA}	{tml:GSTUM_00002163001; }	{NA}	{NA}	{NA}
A4210	Nodiff	0.123194	0.788305	Up Regulation	1.04882	0.00190099	{SDUU01000009.1:1162955:1164540:+}	{PWW72023.1; MFS general substrate transporter [Tuber magnatum]}	{NA}	{tml:GSTUM_00012016001; }	{NA}	{NA}	{GO:0055085; transmembrane transport; biological_process GO:0016021; integral to membrane; cellular_component}
A7117	Nodiff	-0.239261	0.608655	Up Regulation	1.04813	0.00670287	{SDUU01000021.1:454651:458099:-}	{NA}	{NA}	{pfy:PFICI_07572; K00750 GYG1, GYG2 glycogenin 2.4.1.186 Metabolism; Carbohydrate metabolism; Starch and sucrose metabolism [PATH:ko00500] Metabolism; Global and overview maps; Metabolic pathways [PATH:ko01100]}	{NA}	{NA}	{GO:0016757; transferase activity, transferring glycosyl groups; molecular_function}
A1138	Up Regulation	1.96232	9.64e-07	Up Regulation	1.04787	0.029732	{SDUU01000002.1:1177602:1178003:+}	{PUU79837.1; allergen Asp f 15 precursor [Tuber borchii]}	{Q1E8D2; Heat-stable 19 kDa antigen }	{ssl:SS1G_10096; }	{NA}	{NA}	{GO:0050832; defense response to fungus; biological_process GO:0042742; defense response to bacterium; biological_process}
A1491	Nodiff	0.409189	0.0344735	Up Regulation	1.04682	0.0065667	{SDUU01000002.1:3032675:3034268:-}	{PUU74656.1; ZPR1 zinc-finger domain-domain-containing protein [Tuber borchii]}	{P53303; Zinc finger protein ZPR1 }	{tml:GSTUM_00005902001; K06874 K06874 zinc finger protein -- }	{YGR211w; KOG2703 C4-type Zn-finger protein R General function prediction only ;}	{NA}	{GO:0008270; zinc ion binding; molecular_function}
A6850	Nodiff	0.379197	0.295026	Up Regulation	1.04542	6.92076e-05	{SDUU01000020.1:260326:261091:-}	{NA}	{NA}	{NA}	{NA}	{NA}	{NA}
A4349	Nodiff	0.612683	0.00319207	Up Regulation	1.0419	0.028339	{SDUU01000009.1:362091:362899:+}	{XP_002837550.1; hypothetical protein [Tuber melanosporum]}	{Q8TG90; 3,4-dihydroxy-2-butanone 4-phosphate synthase }	{tml:GSTUM_00005446001; K02858 ribB, RIB3 3,4-dihydroxy 2-butanone 4-phosphate synthase 4.1.99.12 Metabolism; Metabolism of cofactors and vitamins; Riboflavin metabolism [PATH:ko00740] Metabolism; Global and overview maps; Metabolic pathways [PATH:ko01100] Metabolism; Global and overview maps; Biosynthesis of secondary metabolites [PATH:ko01110]}	{SPBC23E6.06c; KOG1284 Bifunctional GTP cyclohydrolase II/3,4-dihydroxy-2butanone-4-phosphate synthase H Coenzyme transport and metabolism ;}	{NA}	{GO:0009231; riboflavin biosynthetic process; biological_process GO:0008686; 3,4-dihydroxy-2-butanone-4-phosphate synthase activity; molecular_function}
A8206	Nodiff	0.743485	0.00612194	Up Regulation	1.0263	0.0492227	{SDUU01000029.1:368409:369117:-}	{CUS11839.1; unnamed protein product [Tuber aestivum]}	{NA}	{nhe:NECHADRAFT_74824; }	{NA}	{NA}	{GO:0000398; nuclear mRNA splicing, via spliceosome; biological_process}
A2077	Nodiff	-0.326832	0.521314	Up Regulation	1.0178	0.0256106	{SDUU01000003.1:2595492:2596895:+}	{NA}	{NA}	{NA}	{NA}	{NA}	{GO:0003779; actin binding; molecular_function GO:0005515; protein binding; molecular_function GO:0030036; actin cytoskeleton organization; biological_process GO:0030054; NA}
A9451	Down Regulation	-2.63872	0.0348833	Nodiff	1.01497	0.685387	{SDUU01000048.1:136157:136822:+}	{NA}	{NA}	{NA}	{NA}	{NA}	{NA}
A7500	Up Regulation	1.25884	5.25051e-06	Nodiff	0.89051	0.130298	{SDUU01000023.1:649918:650540:+}	{PUU77377.1; hypothetical protein B9Z19DRAFT_987190 [Tuber borchii]}	{NA}	{tml:GSTUM_00008035001; }	{NA}	{NA}	{NA}
A1217	Up Regulation	1.16915	7.26093e-06	Nodiff	0.849462	0.00212757	{SDUU01000002.1:1644552:1645631:+}	{KEQ86354.1; zincin [Aureobasidium pullulans EXF-150]}	{P79017; Major allergen Asp f 2 }	{npa:UCRNP2_945; }	{NA}	{NA}	{NA}
A8060	Up Regulation	1.05366	0.00393222	Nodiff	0.732119	0.181214	{SDUU01000028.1:220489:221988:-}	{PUU72902.1; PAP2 superfamily-domain-containing protein [Tuber borchii]}	{NA}	{tml:GSTUM_00000845001; }	{NA}	{NA}	{GO:0016020; membrane; cellular_component GO:0003824; NA}
A6384	Up Regulation	1.72514	0.00876128	Nodiff	0.7267	0.0133127	{SDUU01000017.1:1019322:1020741:+}	{CUS12565.1; unnamed protein product [Tuber aestivum]}	{NA}	{pfj:MYCFIDRAFT_62451; K00505 TYR tyrosinase 1.14.18.1 Metabolism; Amino acid metabolism; Tyrosine metabolism [PATH:ko00350] Metabolism; Biosynthesis of other secondary metabolites; Isoquinoline alkaloid biosynthesis [PATH:ko00950] Metabolism; Biosynthesis of other secondary metabolites; Betalain biosynthesis [PATH:ko00965] Metabolism; Global and overview maps; Metabolic pathways [PATH:ko01100] M…	{NA}	{NA}	{GO:0008152; NA GO:0016491; oxidoreductase activity; molecular_function}
A3295	Up Regulation	1.23884	1.12495e-05	Nodiff	0.690549	0.148285	{SDUU01000006.1:1815170:1816135:-}	{NA}	{NA}	{sin:YN1551_2013; }	{NA}	{NA}	{GO:0005515; protein binding; molecular_function}
A0992	Up Regulation	1.71673	0.0342615	Nodiff	0.690122	0.45883	{SDUU01000002.1:483435:484302:-}	{NA}	{NA}	{maj:MAA_11407; }	{NA}	{NA}	{GO:0003723; RNA binding; molecular_function GO:0003964; RNA-directed DNA polymerase activity; molecular_function GO:0006278; RNA-dependent DNA replication; biological_process}
A6852	Up Regulation	1.51341	7.14656e-06	Nodiff	0.515111	0.132585	{SDUU01000020.1:274594:275586:+}	{NA}	{NA}	{NA}	{NA}	{NA}	{GO:0015996; chlorophyll catabolic process; biological_process GO:0016042; lipid catabolic process; biological_process GO:0003847; 1-alkyl-2-acetylglycerophosphocholine esterase activity; molecular_function GO:0009058; biosynthetic process; biological_process GO:0047746; chlorophyllase activity; molecular_function GO:0016788; hydrolase activity, acting on ester bonds; molecular_function}
A8167	Up Regulation	2.45485	0.0128742	Nodiff	0.457979	0.141072	{SDUU01000029.1:165726:166376:-}	{OCL08766.1; hypothetical protein AOQ84DRAFT_388611 [Glonium stellatum]}	{NA}	{gtr:GLOTRDRAFT_92602; }	{NA}	{NA}	{NA}
A6941	Up Regulation	1.23746	0.00130236	Nodiff	0.428954	0.469329	{SDUU01000020.1:687660:687923:-}	{NA}	{NA}	{NA}	{NA}	{NA}	{NA}
A9319	Up Regulation	2.48176	2.4168e-15	Nodiff	0.425881	0.576116	{SDUU01000044.1:172578:174755:-}	{PPJ52791.1; hypothetical protein CBER1_11280 [Cercospora berteroae]}	{NA}	{NA}	{NA}	{NA}	{GO:0042773; ATP synthesis coupled electron transport; biological_process GO:0016021; integral to membrane; cellular_component GO:0055114; oxidation-reduction process; biological_process GO:0016651; oxidoreductase activity, acting on NADH or NADPH; molecular_function}
A7663	Up Regulation	1.00423	0.00268944	Nodiff	0.346431	0.213756	{SDUU01000025.1:180895:182946:-}	{CUS08786.1; unnamed protein product [Tuber aestivum]}	{Q12737; Bilirubin oxidase }	{tml:GSTUM_00005793001; }	{NA}	{NA}	{GO:0005507; copper ion binding; molecular_function GO:0016491; oxidoreductase activity; molecular_function GO:0055114; oxidation-reduction process; biological_process}
A2441	Up Regulation	1.88166	0.00440578	Nodiff	0.322349	0.617181	{SDUU01000004.1:1663565:1663941:+}	{XP_001268300.1; chaperone/heat shock protein Hsp12, putative [Aspergillus clavatus NRRL 1]}	{P43074; White colony protein WHS11 }	{act:ACLA_085710; }	{NA}	{NA}	{GO:0006950; response to stress; biological_process}
A8062	Up Regulation	1.3565	0.00136524	Nodiff	0.271298	0.39904	{SDUU01000028.1:231018:231851:-}	{XP_007777192.1; hypothetical protein W97_01093 [Coniosporium apollinis CBS 100218]}	{NA}	{afv:AFLA_086350; }	{NA}	{NA}	{GO:0008276; protein methyltransferase activity; molecular_function GO:0008168; methyltransferase activity; molecular_function GO:0000154; rRNA modification; biological_process GO:0009877; nodulation; biological_process GO:0008757; S-adenosylmethionine-dependent methyltransferase activity; molecular_function GO:0008649; rRNA methyltransferase activity; molecular_function GO:0006464; protein modif…
A6066	Up Regulation	1.02394	0.00669182	Nodiff	0.191102	0.718984	{SDUU01000016.1:723189:724515:-}	{NA}	{NA}	{NA}	{NA}	{NA}	{NA}
A3312	Up Regulation	1.04844	0.000368743	Nodiff	0.137383	0.597377	{SDUU01000006.1:1902745:1903758:+}	{PWW73661.1; alpha/beta-hydrolase [Tuber magnatum]}	{NA}	{tml:GSTUM_00004636001; }	{NA}	{NA}	{GO:0016787; hydrolase activity; molecular_function}
A4171	Down Regulation	-1.08311	0.00455016	Nodiff	-0.10565	0.825702	{SDUU01000009.1:982540:983520:-}	{PWW72036.1; cyclin [Tuber magnatum]}	{P24867; PHO85 cyclin-1 }	{tml:GSTUM_00012031001; }	{YNL289w; KOG1674 Cyclin R General function prediction only ;}	{NA}	{GO:0000079; regulation of cyclin-dependent protein kinase activity; biological_process GO:0019901; protein kinase binding; molecular_function}
A3908	Up Regulation	1.52525	0.0236198	Nodiff	-0.202656	0.464853	{SDUU01000008.1:508544:509476:-}	{PWW80369.1; hypothetical protein C7212DRAFT_342065 [Tuber magnatum]}	{NA}	{NA}	{NA}	{NA}	{NA}
A4405	Nodiff	-0.0177229	0.975846	Down Regulation	-1.0144	0.00112965	{SDUU01000010.1:187989:188771:-}	{NA}	{NA}	{NA}	{NA}	{NA}	{GO:0005515; protein binding; molecular_function}
A5255	Nodiff	-0.142851	0.48535	Down Regulation	-1.03353	4.01812e-05	{SDUU01000013.1:471615:472467:-}	{CUS13945.1; unnamed protein product [Tuber aestivum]}	{NA}	{tml:GSTUM_00011808001; }	{NA}	{NA}	{GO:0047746; chlorophyllase activity; molecular_function GO:0008236; serine-type peptidase activity; molecular_function GO:0006508; proteolysis; biological_process GO:0008152; NA GO:0015996; chlorophyll catabolic process; biological_process GO:0016788; hydrolase activity, acting on ester bonds; molecular_function GO:0006886; intracellular protein transport; biological_process GO:0016787; hydrolas…
A0692	Nodiff	-0.00902722	0.971176	Down Regulation	-1.04152	0.000224857	{SDUU01000001.1:3571732:3572470:-}	{NA}	{NA}	{NA}	{NA}	{NA}	{NA}
A2902	Nodiff	-0.0404242	0.870209	Down Regulation	-1.0431	0.000314926	{SDUU01000005.1:1583887:1584243:-}	{XP_002840851.1; hypothetical protein [Tuber melanosporum]}	{NA}	{tml:GSTUM_00009598001; }	{NA}	{NA}	{NA}
A7316	Nodiff	-0.134385	0.553963	Down Regulation	-1.07682	0.00109686	{SDUU01000022.1:270642:271418:-}	{NA}	{NA}	{NA}	{NA}	{NA}	{NA}
A9287	Nodiff	-0.20077	0.745328	Down Regulation	-1.0996	0.00413393	{SDUU01000043.1:212233:212849:+}	{NA}	{NA}	{NA}	{NA}	{NA}	{NA}
A5052	Nodiff	-0.0878415	0.871297	Down Regulation	-1.16791	0.00288598	{SDUU01000012.1:128476:129170:-}	{NA}	{NA}	{NA}	{NA}	{NA}	{NA}
A5058	Nodiff	-0.0778528	0.933438	Down Regulation	-1.2327	0.00684339	{SDUU01000012.1:1289506:1291405:-}	{PWW80929.1; MFS general substrate transporter [Tuber magnatum]}	{NA}	{tml:GSTUM_00005003001; }	{NA}	{NA}	{GO:0016021; integral to membrane; cellular_component GO:0055085; transmembrane transport; biological_process}
A5688	Nodiff	0.0918776	0.783673	Down Regulation	-1.26006	0.000168003	{SDUU01000014.1:427379:428587:-}	{OCK78972.1; uracil-5-carboxylate decarboxylase [Lepidopterella palustris CBS 459.81]}	{NA}	{pno:SNOG_10751; }	{NA}	{NA}	{GO:0008152; NA GO:0003824; NA}
A6129	Nodiff	0.00730455	0.917153	Down Regulation	-1.31572	0.0053974	{SDUU01000016.1:988365:988966:-}	{NA}	{NA}	{NA}	{NA}	{NA}	{NA}
A5030	Nodiff	-0.0911617	0.861163	Down Regulation	-1.32018	2.06516e-07	{SDUU01000012.1:120520:122415:-}	{PWW75568.1; indoleamine 2,3-dioxygenase gamma type [Tuber magnatum]}	{NA}	{pno:SNOG_10794; K00463 IDO, INDO indoleamine 2,3-dioxygenase 1.13.11.52 Metabolism; Amino acid metabolism; Tryptophan metabolism [PATH:ko00380] Metabolism; Global and overview maps; Metabolic pathways [PATH:ko01100] Human Diseases; Infectious diseases: Parasitic; African trypanosomiasis [PATH:ko05143]}	{NA}	{NA}	{GO:0020037; heme binding; molecular_function}
A7875	Nodiff	-0.219565	0.627044	Down Regulation	-1.32998	0.00556818	{SDUU01000026.1:551673:552154:+}	{PWW73364.1; hypothetical protein C7212DRAFT_339931 [Tuber magnatum]}	{NA}	{tml:GSTUM_00010024001; }	{NA}	{NA}	{NA}
A8126	Nodiff	-0.291054	0.388905	Down Regulation	-1.35075	3.3505e-07	{SDUU01000028.1:543311:544122:+}	{CUS12172.1; unnamed protein product [Tuber aestivum]}	{NA}	{tml:GSTUM_00008733001; }	{NA}	{NA}	{NA}
A8742	Nodiff	0.482819	0.0976692	Down Regulation	-1.35524	0.0268702	{SDUU01000035.1:391110:391429:-}	{NA}	{NA}	{NA}	{NA}	{NA}	{NA}
A1997	Nodiff	-0.388511	0.151477	Down Regulation	-1.42387	7.12757e-06	{SDUU01000003.1:2221238:2223692:-}	{PWW77505.1; OPT superfamily oligopeptide transporter [Tuber magnatum]}	{NA}	{tml:GSTUM_00008628001; }	{NA}	{NA}	{GO:0055085; transmembrane transport; biological_process}
A1829	Nodiff	0.0864782	0.752296	Down Regulation	-1.42947	0.00369253	{SDUU01000003.1:1431502:1433619:-}	{CUS13993.1; unnamed protein product [Tuber aestivum]}	{NA}	{tve:TRV_00921; }	{NA}	{NA}	{GO:0008236; serine-type peptidase activity; molecular_function GO:0006508; proteolysis; biological_process}
A1338	Nodiff	-0.433617	0.0374064	Down Regulation	-1.53736	3.55688e-07	{SDUU01000002.1:2257900:2260140:+}	{PWW78636.1; MFS general substrate transporter [Tuber magnatum]}	{Q9Y7S4; Uncharacterized transporter C569.05c }	{glz:GLAREA_00675; K08157 TPO1 MFS transporter, DHA1 family, multidrug resistance protein -- }	{SPCC569.05c; KOG0255 Synaptic vesicle transporter SVOP and related transporters (major facilitator superfamily) R General function prediction only ;}	{gnl|TC-DB|Q07824; 2.A.1.2.16 CHROMOSOME XII READING FRAME ORF YLL028W - Saccharomyces cerevisiae (Baker's yeast).}	{GO:0055085; transmembrane transport; biological_process GO:0022857; transmembrane transporter activity; molecular_function GO:0016021; integral to membrane; cellular_component}
A2487	Nodiff	0.152861	0.618908	Down Regulation	-1.72883	0.00790189	{SDUU01000004.1:1878976:1880186:-}	{PUU75082.1; S-adenosyl-L-methionine-dependent methyltransferase [Tuber borchii]}	{NA}	{tml:GSTUM_00011108001; }	{NA}	{NA}	{GO:0008168; methyltransferase activity; molecular_function GO:0008176; tRNA (guanine-N7-)-methyltransferase activity; molecular_function GO:0006400; tRNA modification; biological_process GO:0008171; O-methyltransferase activity; molecular_function GO:0008152; NA}
A3695	Nodiff	-0.495973	0.152033	Down Regulation	-1.75475	1.00422e-06	{SDUU01000007.1:1555744:1557558:-}	{XP_002841303.1; hypothetical protein [Tuber melanosporum]}	{P15710; Phosphate-repressible phosphate permease pho-4 }	{tml:GSTUM_00010398001; K14640 SLC20A, PIT solute carrier family 20 (sodium-dependent phosphate transporter) -- }	{YBR296c; KOG2493 Na+/Pi symporter P Inorganic ion transport and metabolism ;}	{gnl|TC-DB|P15710; 2.A.20.2.1 PHOSPHATE-REPRESSIBLE PHOSPHATE PERMEASE - Neurospora crassa.}	{GO:0016020; membrane; cellular_component GO:0005315; inorganic phosphate transmembrane transporter activity; molecular_function GO:0006817; phosphate transport; biological_process}
A4990	Nodiff	-0.249726	0.423961	Down Regulation	-1.77824	1.95839e-11	{SDUU01000012.1:916962:919856:-}	{PUU83142.1; peptidase S8/S53 domain-containing protein, partial [Tuber borchii]}	{NA}	{npa:UCRNP2_1835; }	{NA}	{NA}	{GO:0016020; membrane; cellular_component GO:0004252; serine-type endopeptidase activity; molecular_function GO:0006508; proteolysis; biological_process GO:0005618; cell wall; cellular_component}
A3022	Nodiff	-0.0581129	0.905758	Down Regulation	-1.78432	0.00133747	{SDUU01000005.1:2239498:2240117:-}	{XP_018702336.1; hypothetical protein ISF_06692 [Cordyceps fumosorosea ARSEF 2679]}	{NA}	{NA}	{NA}	{NA}	{NA}
A1328	Nodiff	-0.69815	0.451048	Down Regulation	-2.03363	0.0154013	{SDUU01000002.1:2212762:2213743:-}	{GAQ04389.1; probable acetate kinase [Aspergillus lentulus]}	{Q5B3G6; Probable acetate kinase }	{nfi:NFIA_066500; K00925 ackA acetate kinase 2.7.2.1 Metabolism; Metabolism of other amino acids; Taurine and hypotaurine metabolism [PATH:ko00430] Metabolism; Carbohydrate metabolism; Pyruvate metabolism [PATH:ko00620] Metabolism; Carbohydrate metabolism; Propanoate metabolism [PATH:ko00640] Metabolism; Energy metabolism; Methane metabolism [PATH:ko00680] Metabolism; Energy metabolism; Carbon fi…	{NA}	{NA}	{GO:0008152; NA GO:0005622; intracellular; cellular_component GO:0016774; phosphotransferase activity, carboxyl group as acceptor; molecular_function GO:0016301; kinase activity; molecular_function GO:0016310; phosphorylation; biological_process}
ST and SC represent the inoculated and non-inoculated samples, respectively. 3, 3 days post inoculation (dpi); 6, 6 dpi. Each group contained three biological replicates.

## Sheet: Common DEGs
Table S6b Common DEGs identified at both infection stages.
gene_id	SC3_vs_ST3_de	SC3_vs_ST3_log2fc	SC3_vs_ST3_pvalue	SC6_vs_ST6_de	SC6_vs_ST6_log2fc	SC6_vs_ST6_pvalue	Locus	{nr}	{SwissProt}	{KEGG}	{KOG}	{TCDB}	{GO}
A4833	Up Regulation	3.94738	0.000160839	Up Regulation	5.9191	0.00606178	{SDUU01000011.1:930241:932392:-}	{PUU83884.1; Cupredoxin [Tuber borchii]}	{Q96WM9; Laccase-2 }	{tml:GSTUM_00008992001; }	{NA}	{NA}	{GO:0055114; oxidation-reduction process; biological_process GO:0005507; copper ion binding; molecular_function GO:0016491; oxidoreductase activity; molecular_function}
A3704	Up Regulation	4.41741	0.00548934	Up Regulation	5.139	0.00708801	{SDUU01000007.1:1615173:1615688:+}	{CUS07979.1; unnamed protein product [Tuber aestivum]}	{NA}	{tml:GSTUM_00008931001; }	{NA}	{NA}	{NA}
A8862	Up Regulation	4.10949	8.86e-25	Up Regulation	4.4545	0.000353003	{SDUU01000037.1:160422:161289:+}	{XP_002838864.1; hypothetical protein [Tuber melanosporum]}	{NA}	{tml:GSTUM_00006611001; }	{NA}	{NA}	{NA}
A0722	Up Regulation	2.05763	0.000150354	Up Regulation	4.33395	0.000330269	{SDUU01000001.1:3702802:3704390:-}	{CUS13813.1; unnamed protein product [Tuber aestivum]}	{O34767; Oxalate decarboxylase OxdD }	{tml:GSTUM_00004607001; }	{NA}	{NA}	{GO:0005976; polysaccharide metabolic process; biological_process GO:0006355; regulation of transcription, DNA-dependent; biological_process GO:0016779; nucleotidyltransferase activity; molecular_function GO:0005506; iron ion binding; molecular_function GO:0045735; NA GO:0000334; 3-hydroxyanthranilate 3,4-dioxygenase activity; molecular_function GO:0055114; oxidation-reduction process; biological…
A6625	Up Regulation	4.2242	1.02e-13	Up Regulation	4.09825	0.0110947	{SDUU01000019.1:122802:123424:+}	{NA}	{NA}	{NA}	{NA}	{NA}	{NA}
A1010	Up Regulation	2.58368	0.00283967	Up Regulation	4.09418	0.0324667	{SDUU01000002.1:578105:578464:-}	{CCX06975.1; Similar to hypothetical protein PTRG_06703 [Pyrenophora tritici-repentis Pt-1C-BFP; acc. no. XP_001937036 Pyronema omphalodes CBS 100304]}	{NA}	{NA}	{NA}	{NA}	{NA}
A6424	Up Regulation	2.87267	6.02e-20	Up Regulation	3.91782	0.000257651	{SDUU01000018.1:636120:638602:+}	{PWW74165.1; Glycosyltransferase Family 4 protein [Tuber magnatum]}	{A6YRN9; Trehalose phosphorylase }	{adl:AURDEDRAFT_142012; K22248 TP alpha,alpha-trehalose phosphorylase (configuration-retaining) 2.4.1.231 }	{NA}	{NA}	{GO:0009058; biosynthetic process; biological_process}
A7857	Up Regulation	1.89379	0.0021246	Up Regulation	3.91464	2.87e-10	{SDUU01000026.1:441446:441997:-}	{OIW34999.1; heat shock protein 30 [Coniochaeta ligniaria NRRL 30616]}	{NA}	{tmn:UCRPA7_7615; }	{NA}	{NA}	{NA}
A3137	Up Regulation	1.92694	2.07e-09	Up Regulation	3.34587	2.78e-05	{SDUU01000006.1:1040387:1041214:+}	{NA}	{NA}	{NA}	{NA}	{NA}	{NA}
A3528	Up Regulation	1.56764	0.0292029	Up Regulation	3.23971	0.0116678	{SDUU01000007.1:619245:620782:+}	{XP_002840163.1; hypothetical protein [Tuber melanosporum]}	{A1CHL0; Molybdenum cofactor sulfurase }	{tml:GSTUM_00008546001; }	{Hs8923661; KOG2142 Molybdenum cofactor sulfurase H Coenzyme transport and metabolism ;}	{NA}	{GO:0008152; NA}
A8355	Up Regulation	3.61019	0.00031436	Up Regulation	3.18824	0.000322458	{SDUU01000030.1:546660:547287:-}	{NA}	{NA}	{NA}	{NA}	{NA}	{NA}
A0418	Up Regulation	1.05453	0.0323947	Up Regulation	3.14196	0.000112289	{SDUU01000001.1:2245283:2245765:-}	{NA}	{NA}	{NA}	{NA}	{NA}	{NA}
A8500	Up Regulation	2.80758	5.76e-40	Up Regulation	2.90244	0.00273844	{SDUU01000032.1:305677:306360:-}	{NA}	{NA}	{NA}	{NA}	{NA}	{NA}
A9315	Up Regulation	4.6881	0.00991941	Up Regulation	2.83535	0.0081459	{SDUU01000044.1:149374:151035:-}	{POS74345.1; FAD binding domain-containing protein [Diaporthe helianthi]}	{NA}	{psco:LY89DRAFT_640727; }	{NA}	{NA}	{GO:0055114; oxidation-reduction process; biological_process GO:0050660; flavin adenine dinucleotide binding; molecular_function GO:0008762; UDP-N-acetylmuramate dehydrogenase activity; molecular_function GO:0016491; oxidoreductase activity; molecular_function}
A3807	Up Regulation	2.94195	2.96e-10	Up Regulation	2.77469	7.9e-07	{SDUU01000008.1:1760690:1761300:+}	{XP_002835298.1; hypothetical protein [Tuber melanosporum]}	{NA}	{tml:GSTUM_00004208001; }	{NA}	{NA}	{NA}
A4378	Up Regulation	2.44262	1.56e-20	Up Regulation	2.74584	0.000439685	{SDUU01000009.1:535321:536166:-}	{PUU83984.1; hypothetical protein B9Z19DRAFT_651039 [Tuber borchii]}	{NA}	{tml:GSTUM_00007378001; }	{NA}	{NA}	{NA}
A3308	Up Regulation	2.67187	3.4e-09	Up Regulation	2.73237	0.00635497	{SDUU01000006.1:1885446:1886079:-}	{NA}	{NA}	{NA}	{NA}	{NA}	{NA}
A1287	Up Regulation	1.36937	7.73e-12	Up Regulation	2.44775	0.000932963	{SDUU01000002.1:2011272:2012576:+}	{PWW76957.1; hypothetical protein C7212DRAFT_343694 [Tuber magnatum]}	{NA}	{tml:GSTUM_00001988001; }	{NA}	{NA}	{NA}
A1376	Up Regulation	1.93582	3.47e-08	Up Regulation	2.44759	9.92e-13	{SDUU01000002.1:2461853:2465572:+}	{PUU73515.1; hypothetical protein B9Z19DRAFT_1004265 [Tuber borchii]}	{NA}	{tml:GSTUM_00009985001; }	{NA}	{NA}	{NA}
A4593	Up Regulation	1.70366	6.93e-12	Up Regulation	2.40284	0.00270727	{SDUU01000010.1:1286287:1287414:-}	{KUL85289.1; hypothetical protein ZTR_07938 [Talaromyces verruculosus]}	{NA}	{NA}	{NA}	{NA}	{GO:0006505; GPI anchor metabolic process; biological_process GO:0006886; intracellular protein transport; biological_process GO:0016787; hydrolase activity; molecular_function GO:0016788; hydrolase activity, acting on ester bonds; molecular_function GO:0015996; chlorophyll catabolic process; biological_process GO:0006629; lipid metabolic process; biological_process GO:0003847; 1-alkyl-2-acetylgl…
A6771	Up Regulation	2.93268	1.49e-26	Up Regulation	2.38512	0.00605247	{SDUU01000019.1:955082:955885:-}	{PWW78871.1; hypothetical protein C7212DRAFT_288942 [Tuber magnatum]}	{NA}	{pfj:MYCFIDRAFT_142586; }	{NA}	{NA}	{NA}
A4045	Up Regulation	1.01661	0.00357168	Up Regulation	2.3069	2.39e-08	{SDUU01000008.1:1225612:1226636:+}	{CUS14198.1; unnamed protein product [Tuber aestivum]}	{NA}	{tml:GSTUM_00010279001; }	{NA}	{NA}	{NA}
A7337	Up Regulation	1.44283	7.24e-07	Up Regulation	2.25977	1.58e-05	{SDUU01000022.1:377064:378041:+}	{KOC18193.1; DltD N-terminal domain protein [Aspergillus flavus AF70]}	{NA}	{asd:AS9A_2196; K06889 K06889 uncharacterized protein -- }	{NA}	{NA}	{GO:0006508; proteolysis; biological_process GO:0004177; aminopeptidase activity; molecular_function GO:0008236; serine-type peptidase activity; molecular_function GO:0016787; hydrolase activity; molecular_function}
A8234	Up Regulation	1.90342	1.06e-16	Up Regulation	2.21427	0.00188964	{SDUU01000029.1:493457:493999:+}	{EFQ92297.1; hypothetical protein PTT_10625, partial [Pyrenophora teres f. teres 0-1]}	{NA}	{pte:PTT_10625; }	{NA}	{NA}	{NA}
A5860	Up Regulation	1.27246	1.29e-07	Up Regulation	2.19714	0.00237537	{SDUU01000015.1:849698:850997:-}	{CCX15247.1; Similar to Tyrosinase; acc. no. P55023 [Pyronema omphalodes CBS 100304]}	{NA}	{pfy:PFICI_03197; K00505 TYR tyrosinase 1.14.18.1 Metabolism; Amino acid metabolism; Tyrosine metabolism [PATH:ko00350] Metabolism; Biosynthesis of other secondary metabolites; Isoquinoline alkaloid biosynthesis [PATH:ko00950] Metabolism; Biosynthesis of other secondary metabolites; Betalain biosynthesis [PATH:ko00965] Metabolism; Global and overview maps; Metabolic pathways [PATH:ko01100] Metabo…	{NA}	{NA}	{GO:0016491; oxidoreductase activity; molecular_function GO:0008152; NA}
A4681	Up Regulation	1.37962	1.08e-06	Up Regulation	2.16325	4.87e-05	{SDUU01000011.1:236854:237417:-}	{CCX16212.1; Similar to 30 kDa heat shock protein; acc. no. P40920 [Pyronema omphalodes CBS 100304]}	{P40920; 30 kDa heat shock protein }	{tml:GSTUM_00011894001; }	{NA}	{NA}	{NA}
A8795	Up Regulation	1.06745	3.56e-07	Up Regulation	2.15857	0.000712907	{SDUU01000036.1:177007:177542:+}	{PUU75091.1; hypothetical protein B9Z19DRAFT_1067692 [Tuber borchii]}	{NA}	{NA}	{NA}	{NA}	{NA}
A0375	Up Regulation	1.03424	0.0032474	Up Regulation	2.15539	0.00610063	{SDUU01000001.1:2043632:2044213:-}	{NA}	{NA}	{NA}	{NA}	{NA}	{NA}
A2145	Up Regulation	1.8826	7.92e-10	Up Regulation	2.124	0.000536782	{SDUU01000003.1:2974644:2976683:+}	{CCX34717.1; Similar to Isotrichodermin C-15 hydroxylase; acc. no. O13317 [Pyronema omphalodes CBS 100304]}	{NA}	{tml:GSTUM_00010358001; }	{NA}	{NA}	{GO:0055114; oxidation-reduction process; biological_process GO:0020037; heme binding; molecular_function GO:0016705; oxidoreductase activity, acting on paired donors, with incorporation or reduction of molecular oxygen; molecular_function GO:0005506; iron ion binding; molecular_function}
A3522	Up Regulation	1.43504	3.58e-08	Up Regulation	2.07338	0.00497847	{SDUU01000007.1:589843:592214:-}	{CUS12468.1; unnamed protein product [Tuber aestivum]}	{NA}	{tml:GSTUM_00008554001; K00276 AOC3, AOC2, tynA primary-amine oxidase 1.4.3.21 Metabolism; Amino acid metabolism; Glycine, serine and threonine metabolism [PATH:ko00260] Metabolism; Amino acid metabolism; Tyrosine metabolism [PATH:ko00350] Metabolism; Amino acid metabolism; Phenylalanine metabolism [PATH:ko00360] Metabolism; Metabolism of other amino acids; beta-Alanine metabolism [PATH:ko00410] …	{NA}	{NA}	{GO:0008131; primary amine oxidase activity; molecular_function GO:0005507; copper ion binding; molecular_function GO:0048038; quinone binding; molecular_function GO:0009308; amine metabolic process; biological_process GO:0055114; oxidation-reduction process; biological_process}
A4608	Up Regulation	1.03156	0.000105368	Up Regulation	2.06731	0.00196047	{SDUU01000010.1:1381720:1383645:-}	{CCX15027.1; Similar to Lipase 3; acc. no. Q96VC9 [Pyronema omphalodes CBS 100304]}	{NA}	{NA}	{NA}	{NA}	{GO:0006508; proteolysis; biological_process GO:0008152; NA GO:0008236; serine-type peptidase activity; molecular_function GO:0016787; hydrolase activity; molecular_function}
A5131	Up Regulation	1.20135	8.53e-09	Up Regulation	2.06033	5.82e-05	{SDUU01000012.1:272366:273567:+}	{XP_002840935.1; hypothetical protein [Tuber melanosporum]}	{N4WR35; NADP-dependent oxidoreductase RED1 }	{tml:GSTUM_00009757001; K07119 K07119 uncharacterized protein -- }	{At5g16990; KOG1196 Predicted NAD-dependent oxidoreductase R General function prediction only ;}	{NA}	{GO:0016491; oxidoreductase activity; molecular_function GO:0008270; zinc ion binding; molecular_function GO:0055114; oxidation-reduction process; biological_process}
A0680	Up Regulation	1.37682	0.000678307	Up Regulation	1.99869	0.000847115	{SDUU01000001.1:3540668:3541005:+}	{XP_002835585.1; hypothetical protein [Tuber melanosporum]}	{NA}	{tml:GSTUM_00004302001; }	{NA}	{NA}	{NA}
A6853	Up Regulation	1.72966	1.13e-10	Up Regulation	1.94161	0.00456483	{SDUU01000020.1:278869:279758:+}	{XP_002839086.1; hypothetical protein [Tuber melanosporum]}	{NA}	{tml:GSTUM_00006914001; }	{NA}	{NA}	{GO:0016787; hydrolase activity; molecular_function}
A8242	Up Regulation	1.32481	2.33e-11	Up Regulation	1.86336	4.17e-08	{SDUU01000029.1:549153:550278:+}	{PUU75401.1; hypothetical protein B9Z19DRAFT_1090460 [Tuber borchii]}	{D4B5F9; Probable peptidoglycan-N-acetylglucosamine deacetylase ARB_03699 }	{tml:GSTUM_00007976001; }	{NA}	{NA}	{GO:0008061; chitin binding; molecular_function GO:0003824; NA GO:0016810; hydrolase activity, acting on carbon-nitrogen (but not peptide) bonds; molecular_function GO:0005975; carbohydrate metabolic process; biological_process}
A4201	Up Regulation	3.32611	0.0154142	Up Regulation	1.8434	0.00161605	{SDUU01000009.1:1130543:1131314:+}	{CUS15328.1; unnamed protein product [Tuber aestivum]}	{NA}	{tml:GSTUM_00001180001; }	{NA}	{NA}	{GO:0071436; sodium ion export; biological_process GO:0015081; sodium ion transmembrane transporter activity; molecular_function GO:0016020; membrane; cellular_component GO:0008948; oxaloacetate decarboxylase activity; molecular_function}
A7878	Up Regulation	1.82609	0.00136336	Up Regulation	1.82458	0.00126025	{SDUU01000026.1:564293:565532:+}	{PWW73757.1; alternative oxidase [Tuber magnatum]}	{Q9P959; Alternative oxidase, mitochondrial }	{tml:GSTUM_00006837001; }	{NA}	{NA}	{GO:0009916; alternative oxidase activity; molecular_function GO:0055114; oxidation-reduction process; biological_process}
A5750	Up Regulation	1.18691	0.016642	Up Regulation	1.79573	0.000172095	{SDUU01000015.1:330849:331877:+}	{PUU79673.1; major facilitator superfamily domain-containing protein [Tuber borchii]}	{B8N0F1; MFS transporter asaE }	{tml:GSTUM_00007459001; }	{NA}	{NA}	{GO:0055085; transmembrane transport; biological_process GO:0016021; integral to membrane; cellular_component}
A2633	Up Regulation	1.16391	4.02e-07	Up Regulation	1.7634	0.00955344	{SDUU01000005.1:144174:145892:-}	{CUS07417.1; unnamed protein product [Tuber aestivum]}	{P16141; Cytochrome P450 52A4 }	{tml:GSTUM_00009186001; }	{NA}	{NA}	{GO:0016705; oxidoreductase activity, acting on paired donors, with incorporation or reduction of molecular oxygen; molecular_function GO:0020037; heme binding; molecular_function GO:0055114; oxidation-reduction process; biological_process GO:0005506; iron ion binding; molecular_function}
A4394	Up Regulation	1.5636	1.79e-08	Up Regulation	1.74034	0.0294427	{SDUU01000010.1:83530:84378:-}	{NA}	{NA}	{NA}	{NA}	{NA}	{GO:0003824; NA}
A1158	Up Regulation	1.21457	1.18e-08	Up Regulation	1.70394	0.0023292	{SDUU01000002.1:1317551:1318311:+}	{CUS15884.1; unnamed protein product [Tuber aestivum]}	{Q5UR67; N-glycosidase R617 }	{tml:GSTUM_00011304001; K09935 K09935 uncharacterized protein -- }	{NA}	{NA}	{NA}
A3622	Up Regulation	1.10971	0.00194588	Up Regulation	1.69305	1.65e-10	{SDUU01000007.1:1211500:1212594:+}	{NA}	{NA}	{NA}	{NA}	{NA}	{GO:0051287; NAD binding; molecular_function GO:0005515; protein binding; molecular_function GO:0055114; oxidation-reduction process; biological_process GO:0016616; oxidoreductase activity, acting on the CH-OH group of donors, NAD or NADP as acceptor; molecular_function}
A0376	Up Regulation	1.12348	0.00103241	Up Regulation	1.61654	0.00747921	{SDUU01000001.1:2053254:2057961:+}	{XP_002836498.1; hypothetical protein [Tuber melanosporum]}	{NA}	{tml:GSTUM_00002809001; K05658 ABCB1, CD243 ATP-binding cassette, subfamily B (MDR/TAP), member 1 7.6.2.2 Environmental Information Processing; Membrane transport; ABC transporters [PATH:ko02010] Organismal Systems; Digestive system; Bile secretion [PATH:ko04976] Human Diseases; Cancers: Overview; MicroRNAs in cancer [PATH:ko05206] Human Diseases; Cancers: Specific types; Gastric cancer [PATH:ko0…	{NA}	{NA}	{GO:0055085; transmembrane transport; biological_process GO:0042626; ATPase activity, coupled to transmembrane movement of substances; molecular_function GO:0016887; ATPase activity; molecular_function GO:0016021; integral to membrane; cellular_component GO:0007186; G-protein coupled receptor protein signaling pathway; biological_process GO:0004871; signal transducer activity; molecular_function …
A3357	Up Regulation	1.42986	2.16e-05	Up Regulation	1.58151	0.00329557	{SDUU01000006.1:370826:371804:+}	{XP_002835603.1; hypothetical protein [Tuber melanosporum]}	{B8NM62; Pyridoxamine 5'-phosphate oxidase family protein ustO }	{tml:GSTUM_00004327001; }	{NA}	{NA}	{NA}
A3459	Up Regulation	1.18588	5.65e-05	Up Regulation	1.56674	5.45e-07	{SDUU01000007.1:322361:326877:+}	{CCX13670.1; Similar to ABC transporter ATP-binding protein/permease VMR1; acc. no. P38735 [Pyronema omphalodes CBS 100304]}	{NA}	{ure:UREG_02732; }	{NA}	{NA}	{GO:0006810; transport; biological_process GO:0042626; ATPase activity, coupled to transmembrane movement of substances; molecular_function GO:0055085; transmembrane transport; biological_process GO:0016887; ATPase activity; molecular_function GO:0016021; integral to membrane; cellular_component GO:0005524; ATP binding; molecular_function}
A4663	Up Regulation	1.22059	6.34e-08	Up Regulation	1.54639	0.0281985	{SDUU01000011.1:178954:180057:-}	{NA}	{NA}	{NA}	{NA}	{NA}	{GO:0005515; protein binding; molecular_function}
A7736	Up Regulation	1.1803	8.7e-08	Up Regulation	1.51635	0.0128182	{SDUU01000025.1:501016:502202:+}	{XP_002839683.1; hypothetical protein [Tuber melanosporum]}	{NA}	{tml:GSTUM_00007744001; }	{NA}	{NA}	{GO:0008152; NA GO:0016491; oxidoreductase activity; molecular_function GO:0055114; oxidation-reduction process; biological_process}
A5046	Up Regulation	1.14477	5.35e-06	Up Regulation	1.49117	0.00470253	{SDUU01000012.1:1234085:1236355:+}	{CCX04351.1; Similar to hypothetical protein [Tuber melanosporum Mel28; acc. no. XP_002837071 Pyronema omphalodes CBS 100304]}	{NA}	{NA}	{NA}	{NA}	{GO:0043565; sequence-specific DNA binding; molecular_function GO:0006355; regulation of transcription, DNA-dependent; biological_process GO:0003700; sequence-specific DNA binding transcription factor activity; molecular_function}
A8028	Up Regulation	1.30056	1.48e-06	Up Regulation	1.47351	1.63e-05	{SDUU01000028.1:59766:60753:-}	{PWW74267.1; hypothetical protein C7212DRAFT_328906 [Tuber magnatum]}	{NA}	{tml:GSTUM_00000876001; }	{NA}	{NA}	{NA}
A4012	Up Regulation	1.08802	9.36e-08	Up Regulation	1.46611	0.00798154	{SDUU01000008.1:1085099:1087584:+}	{CUS09523.1; unnamed protein product [Tuber aestivum]}	{P55251; 3-isopropylmalate dehydratase }	{tml:GSTUM_00006413001; K01702 LEU1 3-isopropylmalate dehydratase 4.2.1.33 Metabolism; Amino acid metabolism; Valine, leucine and isoleucine biosynthesis [PATH:ko00290] Metabolism; Global and overview maps; Metabolic pathways [PATH:ko01100] Metabolism; Global and overview maps; Biosynthesis of secondary metabolites [PATH:ko01110] Metabolism; Global and overview maps; 2-Oxocarboxylic acid metaboli…	{YGL009c; KOG0454 3-isopropylmalate dehydratase (aconitase superfamily) E Amino acid transport and metabolism ;}	{NA}	{GO:0008152; NA}
A3309	Up Regulation	1.03746	8.1e-07	Up Regulation	1.43288	0.0005823	{SDUU01000006.1:1891451:1892105:+}	{PUU79702.1; hypothetical protein B9Z19DRAFT_1192414 [Tuber borchii]}	{NA}	{tml:GSTUM_00002002001; }	{NA}	{NA}	{GO:0000128; flocculation; biological_process}
A9029	Up Regulation	1.29871	0.00155308	Up Regulation	1.40022	0.0158263	{SDUU01000039.1:178185:178567:-}	{NA}	{NA}	{NA}	{NA}	{NA}	{NA}
A7991	Up Regulation	1.51538	8.37e-10	Up Regulation	1.34061	0.00947307	{SDUU01000027.1:517549:518296:+}	{NA}	{NA}	{NA}	{NA}	{NA}	{GO:0005515; protein binding; molecular_function}
A8336	Up Regulation	1.25652	2.28e-10	Up Regulation	1.32715	0.000895306	{SDUU01000030.1:428150:429192:+}	{PWW74301.1; hypothetical protein C7212DRAFT_328995 [Tuber magnatum]}	{NA}	{bze:COCCADRAFT_89008; K17981 MTFP1, MTP18 mitochondrial fission process protein 1 -- }	{NA}	{NA}	{NA}
A5413	Up Regulation	1.4226	1.2e-07	Up Regulation	1.28011	0.0405503	{SDUU01000013.1:1389991:1390748:-}	{NA}	{NA}	{NA}	{NA}	{NA}	{NA}
A2573	Up Regulation	1.05198	3.27e-07	Up Regulation	1.22497	0.0210789	{SDUU01000004.1:33506:35066:+}	{PUU81839.1; S-adenosyl-L-methionine-dependent methyltransferase [Tuber borchii]}	{NA}	{tml:GSTUM_00011609001; }	{NA}	{NA}	{GO:0008152; NA GO:0008171; O-methyltransferase activity; molecular_function GO:0006400; tRNA modification; biological_process GO:0008276; protein methyltransferase activity; molecular_function GO:0008168; methyltransferase activity; molecular_function GO:0008176; tRNA (guanine-N7-)-methyltransferase activity; molecular_function GO:0008610; lipid biosynthetic process; biological_process GO:000573…
A6688	Up Regulation	1.05177	8.54e-08	Up Regulation	1.19836	0.00163618	{SDUU01000019.1:547644:548202:+}	{PUU73257.1; regulatory subunit of cyclin-dependent kinase [Tuber borchii]}	{P08463; Cyclin-dependent kinases regulatory subunit }	{tml:GSTUM_00008429001; K02219 CKS1 cyclin-dependent kinase regulatory subunit CKS1 -- Cellular Processes; Cell growth and death; Cell cycle - yeast [PATH:ko04111] Human Diseases; Cancers: Overview; Pathways in cancer [PATH:ko05200] Human Diseases; Cancers: Specific types; Small cell lung cancer [PATH:ko05222]}	{SPBC1734.14c; KOG3484 Cyclin-dependent protein kinase CDC28, regulatory subunit CKS1, and related proteins D Cell cycle control, cell division, chromosome partitioning ;}	{NA}	{GO:0030246; carbohydrate binding; molecular_function GO:0002682; regulation of immune system process; biological_process GO:0016538; cyclin-dependent protein kinase regulator activity; molecular_function GO:0007049; cell cycle; biological_process}
A3297	Up Regulation	1.2823	1.12e-08	Up Regulation	1.15772	0.00108115	{SDUU01000006.1:1821234:1824709:-}	{PUU76036.1; glycosyl hydrolase family 65 central catalytic domain-domain-containing protein [Tuber borchii]}	{NA}	{tml:GSTUM_00010976001; }	{NA}	{NA}	{GO:0005975; carbohydrate metabolic process; biological_process GO:0003824; NA GO:0007155; cell adhesion; biological_process}
A3592	Up Regulation	1.08455	2.07e-07	Up Regulation	1.14999	0.00495254	{SDUU01000007.1:1039980:1040891:-}	{NA}	{NA}	{NA}	{NA}	{NA}	{GO:0016020; membrane; cellular_component GO:0015081; sodium ion transmembrane transporter activity; molecular_function GO:0008948; oxaloacetate decarboxylase activity; molecular_function GO:0071436; sodium ion export; biological_process}
A1746	Up Regulation	1.21473	0.000133626	Up Regulation	1.14265	6.49e-06	{SDUU01000003.1:1016683:1018617:-}	{XP_002839130.1; hypothetical protein [Tuber melanosporum]}	{Q96UL8; Phosphoenolpyruvate carboxykinase (ATP) }	{tml:GSTUM_00006989001; K01610 E4.1.1.49, pckA phosphoenolpyruvate carboxykinase (ATP) 4.1.1.49 Metabolism; Carbohydrate metabolism; Glycolysis / Gluconeogenesis [PATH:ko00010] Metabolism; Carbohydrate metabolism; Citrate cycle (TCA cycle) [PATH:ko00020] Metabolism; Carbohydrate metabolism; Pyruvate metabolism [PATH:ko00620] Metabolism; Energy metabolism; Carbon fixation in photosynthetic organis…	{NA}	{NA}	{GO:0006094; gluconeogenesis; biological_process GO:0004612; phosphoenolpyruvate carboxykinase (ATP) activity; molecular_function GO:0005524; ATP binding; molecular_function}
A4216	Up Regulation	1.40378	2.63e-12	Up Regulation	1.07953	0.0362212	{SDUU01000009.1:1187095:1188657:+}	{PWW76775.1; hypothetical protein C7212DRAFT_363739 [Tuber magnatum]}	{NA}	{tml:GSTUM_00002227001; K08900 BCS1 mitochondrial chaperone BCS1 -- }	{NA}	{NA}	{GO:0005524; ATP binding; molecular_function GO:0009378; four-way junction helicase activity; molecular_function GO:0006310; DNA recombination; biological_process GO:0016887; ATPase activity; molecular_function GO:0006281; DNA repair; biological_process}
A5265	Up Regulation	1.02249	1.85e-05	Up Regulation	1.05995	0.0290708	{SDUU01000013.1:552708:553334:-}	{PUU76703.1; caffeine-induced death protein 2-domain-containing protein [Tuber borchii]}	{NA}	{tml:GSTUM_00011803001; }	{NA}	{NA}	{NA}
A1138	Up Regulation	1.96232	9.64e-07	Up Regulation	1.04787	0.029732	{SDUU01000002.1:1177602:1178003:+}	{PUU79837.1; allergen Asp f 15 precursor [Tuber borchii]}	{Q1E8D2; Heat-stable 19 kDa antigen }	{ssl:SS1G_10096; }	{NA}	{NA}	{GO:0050832; defense response to fungus; biological_process GO:0042742; defense response to bacterium; biological_process}
ST and SC represent the inoculated and non-inoculated samples, respectively. 3, 3 days post inoculation (dpi); 6, 6 dpi. Each group contained three biological replicates.
