# Supplementary material for: Dual RNA-Seq Analysis of the Interaction Between Edible Fungus Morchella sextelata and Its Pathogenic Fungus Paecilomyces penicillatus Uncovers the Candidate Defense and Pathogenic Factors
Source: Front Microbiol. 2021 Dec 2;12:760444. doi: 10.3389/fmicb.2021.760444 (PMC8675245; doi:10.3389/fmicb.2021.760444)
Supplement: Supplementary file 1 [file Data_Sheet_1.ZIP › supplementary/Table S7.xls]

## Sheet: GO for 3 dpi
Table S7a GO enrichment analysis for DEGs in Morchella sextelata at 3 days post inoculation.
GO.ID	Category	Term	Up	Down	DEG	Total	Pvalue	adjustPvalue	Up_gene	Down_gene
GO:0016491	MF	oxidoreductase activity	15	0	15	599	5.1693e-05	0.00775395	A0722(A0722);A2145(A2145);A2633(A2633);A3522(A3522);A3622(A3622);A4833(A4833);A5131(A5131);A5860(A5860);A6384(A6384);A6602(A6602);A7663(A7663);A7736(A7736);A7878(A7878);A9315(A9315);A9319(A9319)	-
GO:0055114	BP	oxidation-reduction process	13	0	13	513	0.00041279	0.088337	A0722(A0722);A2145(A2145);A2633(A2633);A3522(A3522);A3622(A3622);A4833(A4833);A5131(A5131);A6602(A6602);A7663(A7663);A7736(A7736);A7878(A7878);A9315(A9315);A9319(A9319)	-
GO:0005507	MF	copper ion binding	3	0	3	19	0.000477521	0.0334723	A3522(A3522);A4833(A4833);A7663(A7663)	-
GO:0003847	MF	1-alkyl-2-acetylglycerophosphocholine esterase activity	2	0	2	5	0.000669447	0.0334723	A4593(A4593);A6852(A6852)	-
GO:0008948	MF	oxaloacetate decarboxylase activity	2	0	2	6	0.000998855	0.0374571	A3592(A3592);A4201(A4201)	-
GO:0003824	MF	catalytic activity	34	1	35	3081	0.00168215	0.0397345	A0376(A0376);A0722(A0722);A0992(A0992);A1746(A1746);A2145(A2145);A2573(A2573);A2633(A2633);A3297(A3297);A3312(A3312);A3459(A3459);A3522(A3522);A3592(A3592);A3622(A3622);A4201(A4201);A4216(A4216);A4394(A4394);A4593(A4593);A4608(A4608);A4833(A4833);A5131(A5131);A5860(A5860);A6384(A6384);A6602(A6602);A6852(A6852);A6853(A6853);A7337(A7337);A7663(A7663);A7736(A7736);A7878(A7878);A8060(A8060);A8062(A80…	A7772(A7772)
GO:0016831	MF	carboxy-lyase activity	3	0	3	29	0.00169913	0.0397345	A1746(A1746);A3592(A3592);A4201(A4201)	-
GO:0005506	MF	iron ion binding	4	0	4	64	0.00185427	0.0397345	A0722(A0722);A2145(A2145);A2633(A2633);A6602(A6602)	-
GO:0047746	MF	chlorophyllase activity	2	0	2	11	0.00356671	0.0668757	A4593(A4593);A6852(A6852)	-
GO:0009986	CC	cell surface	1	0	1	1	0.00425532	0.0340426	A3743(A3743)	-
GO:0015081	MF	sodium ion transmembrane transporter activity	2	0	2	12	0.00425746	0.0709577	A3592(A3592);A4201(A4201)	-
GO:0015996	BP	chlorophyll catabolic process	2	0	2	11	0.00429161	0.183921	A4593(A4593);A6852(A6852)	-
GO:0016042	BP	lipid catabolic process	2	0	2	12	0.00512015	0.183921	A4593(A4593);A6852(A6852)	-
GO:0046149	BP	pigment catabolic process	2	0	2	12	0.00512015	0.183921	A4593(A4593);A6852(A6852)	-
GO:0006787	BP	porphyrin-containing compound catabolic process	2	0	2	13	0.00601612	0.183921	A4593(A4593);A6852(A6852)	-
GO:0033015	BP	tetrapyrrole catabolic process	2	0	2	13	0.00601612	0.183921	A4593(A4593);A6852(A6852)	-
GO:0051187	BP	cofactor catabolic process	2	0	2	13	0.00601612	0.183921	A4593(A4593);A6852(A6852)	-
GO:0016830	MF	carbon-carbon lyase activity	3	0	3	48	0.00720584	0.0963067	A1746(A1746);A3592(A3592);A4201(A4201)	-
GO:0004612	MF	phosphoenolpyruvate carboxykinase (ATP) activity	1	0	1	1	0.00834658	0.0963067	A1746(A1746)	-
GO:0009916	MF	alternative oxidase activity	1	0	1	1	0.00834658	0.0963067	A7878(A7878)	-
GO:0016682	MF	oxidoreductase activity, acting on diphenols and related substances as donors, oxygen as acceptor	1	0	1	1	0.00834658	0.0963067	A7878(A7878)	-
GO:0002682	BP	regulation of immune system process	1	0	1	1	0.00918512	0.196561	A6688(A6688)	-
GO:0009620	BP	response to fungus	1	0	1	1	0.00918512	0.196561	A1138(A1138)	-
GO:0050832	BP	defense response to fungus	1	0	1	1	0.00918512	0.196561	A1138(A1138)	-
GO:0004611	MF	phosphoenolpyruvate carboxykinase activity	1	0	1	2	0.0166251	0.178127	A1746(A1746)	-
GO:0000128	BP	flocculation	1	0	1	2	0.018288	0.254043	A3309(A3309)	-
GO:0006094	BP	gluconeogenesis	1	0	1	2	0.018288	0.254043	A1746(A1746)	-
GO:0051703	BP	intraspecies interaction between organisms	1	0	1	2	0.018288	0.254043	A3309(A3309)	-
GO:0098609	BP	cell-cell adhesion	1	0	1	2	0.018288	0.254043	A3309(A3309)	-
GO:0098610	BP	adhesion between unicellular organisms	1	0	1	2	0.018288	0.254043	A3309(A3309)	-
GO:0020037	MF	heme binding	3	0	3	71	0.0208619	0.193488	A2145(A2145);A2633(A2633);A6602(A6602)	-
GO:0019439	BP	aromatic compound catabolic process	2	0	2	25	0.0215898	0.254043	A4593(A4593);A6852(A6852)	-
GO:0046700	BP	heterocycle catabolic process	2	0	2	26	0.0232548	0.254043	A4593(A4593);A6852(A6852)	-
GO:1901361	BP	organic cyclic compound catabolic process	2	0	2	26	0.0232548	0.254043	A4593(A4593);A6852(A6852)	-
GO:0042626	MF	ATPase-coupled transmembrane transporter activity	2	0	2	29	0.0239476	0.193488	A0376(A0376);A3459(A3459)	-
GO:0000334	MF	3-hydroxyanthranilate 3,4-dioxygenase activity	1	0	1	3	0.0248362	0.193488	A0722(A0722)	-
GO:0016538	MF	cyclin-dependent protein serine/threonine kinase regulator activity	1	0	1	3	0.0248362	0.193488	A6688(A6688)	-
GO:0044270	BP	cellular nitrogen compound catabolic process	2	0	2	27	0.0249712	0.254043	A4593(A4593);A6852(A6852)	-
GO:0015399	MF	primary active transmembrane transporter activity	2	0	2	30	0.025524	0.193488	A0376(A0376);A3459(A3459)	-
GO:0046906	MF	tetrapyrrole binding	3	0	3	77	0.0257984	0.193488	A2145(A2145);A2633(A2633);A6602(A6602)	-
GO:0009877	BP	nodulation	1	0	1	3	0.0273094	0.254043	A8062(A8062)	-
GO:0019319	BP	hexose biosynthetic process	1	0	1	3	0.0273094	0.254043	A1746(A1746)	-
GO:0046364	BP	monosaccharide biosynthetic process	1	0	1	3	0.0273094	0.254043	A1746(A1746)	-
GO:0046914	MF	transition metal ion binding	8	0	8	442	0.0273816	0.195583	A0722(A0722);A2145(A2145);A2633(A2633);A3522(A3522);A4833(A4833);A5131(A5131);A6602(A6602);A7663(A7663)	-
GO:0008131	MF	primary amine oxidase activity	1	0	1	4	0.0329804	0.2103	A3522(A3522)	-
GO:0045735	MF	nutrient reservoir activity	1	0	1	4	0.0329804	0.2103	A0722(A0722)	-
GO:0016020	CC	membrane	8	0	8	1094	0.0340319	0.136128	A0376(A0376);A3459(A3459);A3592(A3592);A3743(A3743);A4201(A4201);A5750(A5750);A8060(A8060);A9319(A9319)	-
GO:0016705	MF	oxidoreductase activity, acting on paired donors, with incorporation or reduction of molecular oxygen	3	0	3	87	0.0353062	0.2103	A2145(A2145);A2633(A2633);A6602(A6602)	-
GO:0000079	BP	regulation of cyclin-dependent protein serine/threonine kinase activity	0	1	1	4	0.03625	0.254043	-	A4171(A4171)
GO:0009617	BP	response to bacterium	1	0	1	4	0.03625	0.254043	A1138(A1138)	-
GO:0042742	BP	defense response to bacterium	1	0	1	4	0.03625	0.254043	A1138(A1138)	-
GO:0043549	BP	regulation of kinase activity	0	1	1	4	0.03625	0.254043	-	A4171(A4171)
GO:0045859	BP	regulation of protein kinase activity	0	1	1	4	0.03625	0.254043	-	A4171(A4171)
GO:0071900	BP	regulation of protein serine/threonine kinase activity	0	1	1	4	0.03625	0.254043	-	A4171(A4171)
GO:1904029	BP	regulation of cyclin-dependent protein kinase activity	0	1	1	4	0.03625	0.254043	-	A4171(A4171)
GO:0052689	MF	carboxylic ester hydrolase activity	2	0	2	37	0.0376741	0.2103	A4593(A4593);A6852(A6852)	-
GO:0007155	BP	cell adhesion	2	0	2	34	0.0383407	0.254043	A3297(A3297);A3309(A3309)	-
GO:0022610	BP	biological adhesion	2	0	2	35	0.0404324	0.254043	A3297(A3297);A3309(A3309)	-
GO:0019900	MF	kinase binding	0	1	1	5	0.0410581	0.2103	-	A4171(A4171)
GO:0019901	MF	protein kinase binding	0	1	1	5	0.0410581	0.2103	-	A4171(A4171)
GO:0001932	BP	regulation of protein phosphorylation	0	1	1	5	0.0451105	0.254043	-	A4171(A4171)
GO:0006006	BP	glucose metabolic process	1	0	1	5	0.0451105	0.254043	A1746(A1746)	-
GO:0006119	BP	oxidative phosphorylation	1	0	1	5	0.0451105	0.254043	A9319(A9319)	-
GO:0042325	BP	regulation of phosphorylation	0	1	1	5	0.0451105	0.254043	-	A4171(A4171)
GO:0042773	BP	ATP synthesis coupled electron transport	1	0	1	5	0.0451105	0.254043	A9319(A9319)	-
GO:0051338	BP	regulation of transferase activity	0	1	1	5	0.0451105	0.254043	-	A4171(A4171)
GO:0098542	BP	defense response to other organism	1	0	1	5	0.0451105	0.254043	A1138(A1138)	-
GO:0008173	MF	RNA methyltransferase activity	2	0	2	42	0.0474526	0.2103	A2573(A2573);A8062(A8062)	-
GO:0016278	MF	lysine N-methyltransferase activity	1	0	1	6	0.0490699	0.2103	A8062(A8062)	-
GO:0016279	MF	protein-lysine N-methyltransferase activity	1	0	1	6	0.0490699	0.2103	A8062(A8062)	-
GO:0018024	MF	histone-lysine N-methyltransferase activity	1	0	1	6	0.0490699	0.2103	A8062(A8062)	-
GO:0019207	MF	kinase regulator activity	1	0	1	6	0.0490699	0.2103	A6688(A6688)	-
GO:0019887	MF	protein kinase regulator activity	1	0	1	6	0.0490699	0.2103	A6688(A6688)	-
GO:0042054	MF	histone methyltransferase activity	1	0	1	6	0.0490699	0.2103	A8062(A8062)	-
GO:0048038	MF	quinone binding	1	0	1	6	0.0490699	0.2103	A3522(A3522)	-
GO:0006479	BP	protein methylation	2	0	2	39	0.0492161	0.263306	A2573(A2573);A8062(A8062)	-
GO:0008213	BP	protein alkylation	2	0	2	39	0.0492161	0.263306	A2573(A2573);A8062(A8062)	-

## Sheet: GO for 6 dpi
Table S7b GO enrichment analysis for DEGs in Morchella sextelata at 6 days post inoculation.
GO.ID	Category	Term	Up	Down	DEG	Total	Pvalue	adjustPvalue	Up_gene	Down_gene
GO:0020037	MF	heme binding	6	1	7	71	0.000386312	0.0249244	A2123(A2123);A2145(A2145);A2633(A2633);A3461(A3461);A4312(A4312);A7864(A7864)	A5030(A5030)
GO:0008236	MF	serine-type peptidase activity	4	3	7	76	0.000587157	0.0249244	A1276(A1276);A4608(A4608);A7337(A7337);A7995(A7995)	A1829(A1829);A4990(A4990);A5255(A5255)
GO:0016825	MF	hydrolase activity, acting on acid phosphorus-nitrogen bonds	4	3	7	76	0.000587157	0.0249244	A1276(A1276);A4608(A4608);A7337(A7337);A7995(A7995)	A1829(A1829);A4990(A4990);A5255(A5255)
GO:0017171	MF	serine hydrolase activity	4	3	7	76	0.000587157	0.0249244	A1276(A1276);A4608(A4608);A7337(A7337);A7995(A7995)	A1829(A1829);A4990(A4990);A5255(A5255)
GO:0046906	MF	tetrapyrrole binding	6	1	7	77	0.000635827	0.0249244	A2123(A2123);A2145(A2145);A2633(A2633);A3461(A3461);A4312(A4312);A7864(A7864)	A5030(A5030)
GO:0016021	CC	integral component of membrane	16	2	18	562	0.00124254	0.0190578	A0285(A0285);A0376(A0376);A1699(A1699);A3129(A3129);A3459(A3459);A4210(A4210);A4395(A4395);A4488(A4488);A4546(A4546);A5486(A5486);A5750(A5750);A6605(A6605);A7834(A7834);A8429(A8429);A9070(A9070);A9312(A9312)	A1338(A1338);A5058(A5058)
GO:0031224	CC	intrinsic component of membrane	16	2	18	563	0.00127052	0.0190578	A0285(A0285);A0376(A0376);A1699(A1699);A3129(A3129);A3459(A3459);A4210(A4210);A4395(A4395);A4488(A4488);A4546(A4546);A5486(A5486);A5750(A5750);A6605(A6605);A7834(A7834);A8429(A8429);A9070(A9070);A9312(A9312)	A1338(A1338);A5058(A5058)
GO:0005506	MF	iron ion binding	6	0	6	64	0.00133649	0.0402605	A0722(A0722);A2123(A2123);A2145(A2145);A2633(A2633);A4312(A4312);A7864(A7864)	-
GO:0048037	MF	cofactor binding	15	1	16	366	0.00149687	0.0402605	A0043(A0043);A0294(A0294);A2123(A2123);A2145(A2145);A2633(A2633);A3461(A3461);A3522(A3522);A3622(A3622);A4148(A4148);A4312(A4312);A4925(A4925);A5123(A5123);A5869(A5869);A7864(A7864);A9315(A9315)	A5030(A5030)
GO:0016491	MF	oxidoreductase activity	22	0	22	599	0.00186103	0.0402605	A0043(A0043);A0294(A0294);A0722(A0722);A2123(A2123);A2145(A2145);A2633(A2633);A3414(A3414);A3522(A3522);A3622(A3622);A4148(A4148);A4312(A4312);A4833(A4833);A4925(A4925);A5123(A5123);A5131(A5131);A5391(A5391);A5860(A5860);A7736(A7736);A7864(A7864);A7878(A7878);A9213(A9213);A9315(A9315)	-
GO:0042626	MF	ATPase-coupled transmembrane transporter activity	4	0	4	29	0.00212918	0.0402605	A0376(A0376);A3459(A3459);A4395(A4395);A9070(A9070)	-
GO:0005179	MF	hormone activity	2	0	2	4	0.0021518	0.0402605	A3095(A3095);A4393(A4393)	-
GO:0015399	MF	primary active transmembrane transporter activity	4	0	4	30	0.00242084	0.0402605	A0376(A0376);A3459(A3459);A4395(A4395);A9070(A9070)	-
GO:0015939	BP	pantothenate metabolic process	2	0	2	4	0.00253643	0.369051	A1749(A1749);A3095(A3095)	-
GO:0015940	BP	pantothenate biosynthetic process	2	0	2	4	0.00253643	0.369051	A1749(A1749);A3095(A3095)	-
GO:0022804	MF	active transmembrane transporter activity	4	1	5	50	0.00256007	0.0402605	A0376(A0376);A3459(A3459);A4395(A4395);A9070(A9070)	A3695(A3695)
GO:0010181	MF	FMN binding	3	0	3	15	0.00267034	0.0402605	A0043(A0043);A4148(A4148);A4312(A4312)	-
GO:0055085	BP	transmembrane transport	10	3	13	271	0.00382643	0.371163	A0285(A0285);A0376(A0376);A3459(A3459);A4210(A4210);A4395(A4395);A4488(A4488);A5486(A5486);A5750(A5750);A9070(A9070);A9312(A9312)	A1338(A1338);A1997(A1997);A5058(A5058)
GO:0008948	MF	oxaloacetate decarboxylase activity	2	0	2	6	0.00524536	0.0734351	A3592(A3592);A4201(A4201)	-
GO:0042398	BP	cellular modified amino acid biosynthetic process	3	0	3	18	0.00578449	0.397782	A1749(A1749);A2386(A2386);A3095(A3095)	-
GO:0046914	MF	transition metal ion binding	16	0	16	442	0.00964874	0.126077	A0722(A0722);A1491(A1491);A1822(A1822);A2123(A2123);A2145(A2145);A2261(A2261);A2633(A2633);A3522(A3522);A4312(A4312);A4833(A4833);A4925(A4925);A4983(A4983);A5131(A5131);A6605(A6605);A7864(A7864);A8287(A8287)	-
GO:0070011	MF	peptidase activity, acting on L-amino acid peptides	6	3	9	190	0.010476	0.128331	A1276(A1276);A1699(A1699);A4608(A4608);A6605(A6605);A7337(A7337);A7995(A7995)	A1829(A1829);A4990(A4990);A5255(A5255)
GO:0008061	MF	chitin binding	2	0	2	9	0.0121227	0.131109	A2195(A2195);A8242(A8242)	-
GO:0016830	MF	carbon-carbon lyase activity	4	0	4	48	0.0132051	0.131109	A1746(A1746);A3592(A3592);A4201(A4201);A4349(A4349)	-
GO:0006575	BP	cellular modified amino acid metabolic process	3	0	3	25	0.0146716	0.397782	A1749(A1749);A2386(A2386);A3095(A3095)	-
GO:0008233	MF	peptidase activity	6	3	9	206	0.0171074	0.131109	A1276(A1276);A1699(A1699);A4608(A4608);A6605(A6605);A7337(A7337);A7995(A7995)	A1829(A1829);A4990(A4990);A5255(A5255)
GO:0016831	MF	carboxy-lyase activity	3	0	3	29	0.0176523	0.131109	A1746(A1746);A3592(A3592);A4201(A4201)	-
GO:0055114	BP	oxidation-reduction process	18	0	18	513	0.0179519	0.397782	A0043(A0043);A0294(A0294);A0722(A0722);A2123(A2123);A2145(A2145);A2633(A2633);A3522(A3522);A3622(A3622);A4148(A4148);A4312(A4312);A4833(A4833);A4925(A4925);A5123(A5123);A5131(A5131);A7736(A7736);A7864(A7864);A7878(A7878);A9315(A9315)	-
GO:0047746	MF	chlorophyllase activity	1	1	2	11	0.0180624	0.131109	A4593(A4593)	A5255(A5255)
GO:0004357	MF	glutamate-cysteine ligase activity	1	0	1	1	0.0192766	0.131109	A2386(A2386)	-
GO:0004592	MF	pantoate-beta-alanine ligase activity	1	0	1	1	0.0192766	0.131109	A3095(A3095)	-
GO:0004612	MF	phosphoenolpyruvate carboxykinase (ATP) activity	1	0	1	1	0.0192766	0.131109	A1746(A1746)	-
GO:0008686	MF	3,4-dihydroxy-2-butanone-4-phosphate synthase activity	1	0	1	1	0.0192766	0.131109	A4349(A4349)	-
GO:0009916	MF	alternative oxidase activity	1	0	1	1	0.0192766	0.131109	A7878(A7878)	-
GO:0016682	MF	oxidoreductase activity, acting on diphenols and related substances as donors, oxygen as acceptor	1	0	1	1	0.0192766	0.131109	A7878(A7878)	-
GO:0006650	BP	glycerophospholipid metabolic process	2	1	3	28	0.0199778	0.397782	A4593(A4593);A9104(A9104)	A5255(A5255)
GO:0046486	BP	glycerolipid metabolic process	2	1	3	28	0.0199778	0.397782	A4593(A4593);A9104(A9104)	A5255(A5255)
GO:0046488	BP	phosphatidylinositol metabolic process	2	1	3	28	0.0199778	0.397782	A4593(A4593);A9104(A9104)	A5255(A5255)
GO:0002682	BP	regulation of immune system process	1	0	1	1	0.0209609	0.397782	A6688(A6688)	-
GO:0006750	BP	glutathione biosynthetic process	1	0	1	1	0.0209609	0.397782	A2386(A2386)	-
GO:0009620	BP	response to fungus	1	0	1	1	0.0209609	0.397782	A1138(A1138)	-
GO:0019184	BP	nonribosomal peptide biosynthetic process	1	0	1	1	0.0209609	0.397782	A2386(A2386)	-
GO:0050832	BP	defense response to fungus	1	0	1	1	0.0209609	0.397782	A1138(A1138)	-
GO:0004252	MF	serine-type endopeptidase activity	2	1	3	31	0.0211239	0.131109	A1276(A1276);A7995(A7995)	A4990(A4990)
GO:0015996	BP	chlorophyll catabolic process	1	1	2	11	0.0211316	0.397782	A4593(A4593)	A5255(A5255)
GO:0015081	MF	sodium ion transmembrane transporter activity	2	0	2	12	0.0214055	0.131109	A3592(A3592);A4201(A4201)	-
GO:0030545	MF	receptor regulator activity	2	0	2	12	0.0214055	0.131109	A3095(A3095);A4393(A4393)	-
GO:0030546	MF	signaling receptor activator activity	2	0	2	12	0.0214055	0.131109	A3095(A3095);A4393(A4393)	-
GO:0048018	MF	receptor ligand activity	2	0	2	12	0.0214055	0.131109	A3095(A3095);A4393(A4393)	-
GO:0008033	BP	tRNA processing	4	1	5	77	0.0218712	0.397782	A0294(A0294);A2573(A2573);A4148(A4148);A5123(A5123)	A2487(A2487)
GO:0046149	BP	pigment catabolic process	1	1	2	12	0.0250163	0.402427	A4593(A4593)	A5255(A5255)
GO:0003824	MF	catalytic activity	63	6	69	3081	0.0260264	0.154581	A0043(A0043);A0078(A0078);A0087(A0087);A0294(A0294);A0376(A0376);A0398(A0398);A0722(A0722);A1002(A1002);A1276(A1276);A1445(A1445);A1699(A1699);A1746(A1746);A1749(A1749);A2123(A2123);A2145(A2145);A2195(A2195);A2338(A2338);A2386(A2386);A2573(A2573);A2633(A2633);A3095(A3095);A3297(A3297);A3414(A3414);A3459(A3459);A3522(A3522);A3592(A3592);A3622(A3622);A4148(A4148);A4201(A4201);A4216(A4216);A4312(A43…	A1328(A1328);A1829(A1829);A2487(A2487);A4990(A4990);A5255(A5255);A5688(A5688)
GO:0016020	CC	membrane	20	4	24	1094	0.0283318	0.283318	A0285(A0285);A0376(A0376);A1699(A1699);A3129(A3129);A3459(A3459);A3592(A3592);A4201(A4201);A4210(A4210);A4395(A4395);A4488(A4488);A4546(A4546);A4983(A4983);A5486(A5486);A5750(A5750);A6605(A6605);A7540(A7540);A7834(A7834);A8429(A8429);A9070(A9070);A9312(A9312)	A1338(A1338);A3695(A3695);A4990(A4990);A5058(A5058)
GO:0006787	BP	porphyrin-containing compound catabolic process	1	1	2	13	0.0291671	0.402427	A4593(A4593)	A5255(A5255)
GO:0033015	BP	tetrapyrrole catabolic process	1	1	2	13	0.0291671	0.402427	A4593(A4593)	A5255(A5255)
GO:0051187	BP	cofactor catabolic process	1	1	2	13	0.0291671	0.402427	A4593(A4593)	A5255(A5255)
GO:0052689	MF	carboxylic ester hydrolase activity	2	1	3	37	0.0336226	0.193824	A4593(A4593);A6283(A6283)	A5255(A5255)
GO:0004045	MF	aminoacyl-tRNA hydrolase activity	1	0	1	2	0.0381854	0.196956	A6283(A6283)	-
GO:0004611	MF	phosphoenolpyruvate carboxykinase activity	1	0	1	2	0.0381854	0.196956	A1746(A1746)	-
GO:0005315	MF	inorganic phosphate transmembrane transporter activity	0	1	1	2	0.0381854	0.196956	-	A3695(A3695)
GO:0016774	MF	phosphotransferase activity, carboxyl group as acceptor	0	1	1	2	0.0381854	0.196956	-	A1328(A1328)
GO:0006766	BP	vitamin metabolic process	3	0	3	37	0.0414317	0.402427	A1749(A1749);A3095(A3095);A4349(A4349)	-
GO:0006767	BP	water-soluble vitamin metabolic process	3	0	3	37	0.0414317	0.402427	A1749(A1749);A3095(A3095);A4349(A4349)	-
GO:0009110	BP	vitamin biosynthetic process	3	0	3	37	0.0414317	0.402427	A1749(A1749);A3095(A3095);A4349(A4349)	-
GO:0042364	BP	water-soluble vitamin biosynthetic process	3	0	3	37	0.0414317	0.402427	A1749(A1749);A3095(A3095);A4349(A4349)	-
GO:0000128	BP	flocculation	1	0	1	2	0.0414873	0.402427	A3309(A3309)	-
GO:0006094	BP	gluconeogenesis	1	0	1	2	0.0414873	0.402427	A1746(A1746)	-
GO:0006817	BP	phosphate ion transport	0	1	1	2	0.0414873	0.402427	-	A3695(A3695)
GO:0051703	BP	intraspecies interaction between organisms	1	0	1	2	0.0414873	0.402427	A3309(A3309)	-
GO:0098609	BP	cell-cell adhesion	1	0	1	2	0.0414873	0.402427	A3309(A3309)	-
GO:0098610	BP	adhesion between unicellular organisms	1	0	1	2	0.0414873	0.402427	A3309(A3309)	-

## Sheet: KEGG for 3 dpi
Table S7c KEGG enrichment analysis for DEGs in Morchella sextelata at 3 days post inoculation.
PathwayID	Pathway	level1	level2	Up	Down	DEG	Total	Pvalue	adjustPvalue	Up_gene	Down_gene	URL
ko00350	Tyrosine metabolism	Metabolism	Amino acid metabolism	3	0	3	24	8.24832e-05	0.000824832	A3522(A3522|K00276);A5860(A5860|K00505);A6384(A6384|K00505)	-	http://www.kegg.jp/kegg-bin/show_pathway?map00350/K00276%09%23FFFFFF,red/K00505%09%23FFFFFF,red
ko02010	ABC transporters	Environmental Information Processing	Membrane transport	1	0	1	7	0.0284039	0.13556	A0376(A0376|K05658)	-	http://www.kegg.jp/kegg-bin/show_pathway?map02010/K05658%09%23FFFFFF,red
ko00290	Valine, leucine and isoleucine biosynthesis	Metabolism	Amino acid metabolism	1	0	1	13	0.052197	0.13556	A4012(A4012|K01702)	-	http://www.kegg.jp/kegg-bin/show_pathway?map00290/K01702%09%23FFFFFF,red
ko00360	Phenylalanine metabolism	Metabolism	Amino acid metabolism	1	0	1	15	0.0600162	0.13556	A3522(A3522|K00276)	-	http://www.kegg.jp/kegg-bin/show_pathway?map00360/K00276%09%23FFFFFF,red
ko00410	beta-Alanine metabolism	Metabolism	Metabolism of other amino acids	1	0	1	17	0.06778	0.13556	A3522(A3522|K00276)	-	http://www.kegg.jp/kegg-bin/show_pathway?map00410/K00276%09%23FFFFFF,red
ko00020	Citrate cycle (TCA cycle)	Metabolism	Carbohydrate metabolism	1	0	1	23	0.0907427	0.151238	A1746(A1746|K01610)	-	http://www.kegg.jp/kegg-bin/show_pathway?map00020/K01610%09%23FFFFFF,red
ko00620	Pyruvate metabolism	Metabolism	Carbohydrate metabolism	1	0	1	28	0.109506	0.154264	A1746(A1746|K01610)	-	http://www.kegg.jp/kegg-bin/show_pathway?map00620/K01610%09%23FFFFFF,red
ko00010	Glycolysis / Gluconeogenesis	Metabolism	Carbohydrate metabolism	1	0	1	34	0.131583	0.154264	A1746(A1746|K01610)	-	http://www.kegg.jp/kegg-bin/show_pathway?map00010/K01610%09%23FFFFFF,red
ko00260	Glycine, serine and threonine metabolism	Metabolism	Amino acid metabolism	1	0	1	36	0.138838	0.154264	A3522(A3522|K00276)	-	http://www.kegg.jp/kegg-bin/show_pathway?map00260/K00276%09%23FFFFFF,red
ko04111	Cell cycle - yeast	Cellular Processes	Cell growth and death	1	0	1	67	0.244815	0.244815	A6688(A6688|K02219)	-	http://www.kegg.jp/kegg-bin/show_pathway?map04111/K02219%09%23FFFFFF,red

## Sheet: KEGG for 6 dpi
Table S7d KEGG enrichment analysis for DEGs in Morchella sextelata at 6 days post inoculation.
PathwayID	Pathway	level1	level2	Up	Down	DEG	Total	Pvalue	adjustPvalue	Up_gene	Down_gene	URL
ko00350	Tyrosine metabolism	Metabolism	Amino acid metabolism	4	0	4	24	0.000186013	0.00465032	A3414(A3414|K00505);A5860(A5860|K00505);A3522(A3522|K00276);A9213(A9213|K00505)	-	http://www.kegg.jp/kegg-bin/show_pathway?map00350/K00505%09%23FFFFFF,red/K00276%09%23FFFFFF,red
ko02010	ABC transporters	Environmental Information Processing	Membrane transport	2	0	2	7	0.00320346	0.0400433	A0376(A0376|K05658);A9070(A9070|K05658)	-	http://www.kegg.jp/kegg-bin/show_pathway?map02010/K05658%09%23FFFFFF,red
ko00010	Glycolysis / Gluconeogenesis	Metabolism	Carbohydrate metabolism	3	0	3	34	0.00858732	0.071561	A1746(A1746|K01610);A5869(A5869|K01568);A4925(A4925|K00002)	-	http://www.kegg.jp/kegg-bin/show_pathway?map00010/K01610%09%23FFFFFF,red/K01568%09%23FFFFFF,red/K00002%09%23FFFFFF,red
ko00770	Pantothenate and CoA biosynthesis	Metabolism	Metabolism of cofactors and vitamins	2	0	2	15	0.0150468	0.0940423	A3095(A3095|K01918);A1749(A1749|K00606)	-	http://www.kegg.jp/kegg-bin/show_pathway?map00770/K01918%09%23FFFFFF,red/K00606%09%23FFFFFF,red
ko00410	beta-Alanine metabolism	Metabolism	Metabolism of other amino acids	2	0	2	17	0.0191878	0.0959392	A3095(A3095|K01918);A3522(A3522|K00276)	-	http://www.kegg.jp/kegg-bin/show_pathway?map00410/K01918%09%23FFFFFF,red/K00276%09%23FFFFFF,red
ko00380	Tryptophan metabolism	Metabolism	Amino acid metabolism	1	1	2	22	0.0313486	0.130619	A4312(A4312|K14338)	A5030(A5030|K00463)	http://www.kegg.jp/kegg-bin/show_pathway?map00380/K14338%09%23FFFFFF,red/K00463%09%23FFFFFF,green
ko00480	Glutathione metabolism	Metabolism	Metabolism of other amino acids	2	0	2	27	0.045823	0.136021	A3233(A3233|K00799);A2386(A2386|K11204)	-	http://www.kegg.jp/kegg-bin/show_pathway?map00480/K00799%09%23FFFFFF,red/K11204%09%23FFFFFF,red
ko00561	Glycerolipid metabolism	Metabolism	Lipid metabolism	2	0	2	27	0.045823	0.136021	A1445(A1445|K13507);A4925(A4925|K00002)	-	http://www.kegg.jp/kegg-bin/show_pathway?map00561/K13507%09%23FFFFFF,red/K00002%09%23FFFFFF,red
ko00620	Pyruvate metabolism	Metabolism	Carbohydrate metabolism	1	1	2	28	0.0489676	0.136021	A1746(A1746|K01610)	A1328(A1328|K00925)	http://www.kegg.jp/kegg-bin/show_pathway?map00620/K01610%09%23FFFFFF,red/K00925%09%23FFFFFF,green
ko00564	Glycerophospholipid metabolism	Metabolism	Lipid metabolism	2	0	2	35	0.0730262	0.182565	A1445(A1445|K13507);A8368(A8368|K01115)	-	http://www.kegg.jp/kegg-bin/show_pathway?map00564/K13507%09%23FFFFFF,red/K01115%09%23FFFFFF,red
ko00565	Ether lipid metabolism	Metabolism	Lipid metabolism	1	0	1	8	0.0987655	0.224467	A8368(A8368|K01115)	-	http://www.kegg.jp/kegg-bin/show_pathway?map00565/K01115%09%23FFFFFF,red
ko00430	Taurine and hypotaurine metabolism	Metabolism	Metabolism of other amino acids	0	1	1	10	0.121961	0.254085	-	A1328(A1328|K00925)	http://www.kegg.jp/kegg-bin/show_pathway?map00430/K00925%09%23FFFFFF,green
ko00740	Riboflavin metabolism	Metabolism	Metabolism of cofactors and vitamins	1	0	1	12	0.144586	0.277317	A4349(A4349|K02858)	-	http://www.kegg.jp/kegg-bin/show_pathway?map00740/K02858%09%23FFFFFF,red
ko00290	Valine, leucine and isoleucine biosynthesis	Metabolism	Amino acid metabolism	1	0	1	13	0.155689	0.277317	A4012(A4012|K01702)	-	http://www.kegg.jp/kegg-bin/show_pathway?map00290/K01702%09%23FFFFFF,red
ko00071	Fatty acid degradation	Metabolism	Lipid metabolism	1	0	1	15	0.177483	0.277317	A4312(A4312|K14338)	-	http://www.kegg.jp/kegg-bin/show_pathway?map00071/K14338%09%23FFFFFF,red
ko00360	Phenylalanine metabolism	Metabolism	Amino acid metabolism	1	0	1	15	0.177483	0.277317	A3522(A3522|K00276)	-	http://www.kegg.jp/kegg-bin/show_pathway?map00360/K00276%09%23FFFFFF,red
ko00640	Propanoate metabolism	Metabolism	Carbohydrate metabolism	0	1	1	18	0.20917	0.307603	-	A1328(A1328|K00925)	http://www.kegg.jp/kegg-bin/show_pathway?map00640/K00925%09%23FFFFFF,green
ko00680	Methane metabolism	Metabolism	Energy metabolism	0	1	1	21	0.23969	0.332903	-	A1328(A1328|K00925)	http://www.kegg.jp/kegg-bin/show_pathway?map00680/K00925%09%23FFFFFF,green
ko00020	Citrate cycle (TCA cycle)	Metabolism	Carbohydrate metabolism	1	0	1	23	0.259408	0.341327	A1746(A1746|K01610)	-	http://www.kegg.jp/kegg-bin/show_pathway?map00020/K01610%09%23FFFFFF,red
ko00040	Pentose and glucuronate interconversions	Metabolism	Carbohydrate metabolism	1	0	1	29	0.315677	0.394596	A4925(A4925|K00002)	-	http://www.kegg.jp/kegg-bin/show_pathway?map00040/K00002%09%23FFFFFF,red
ko00270	Cysteine and methionine metabolism	Metabolism	Amino acid metabolism	1	0	1	32	0.342257	0.407449	A2386(A2386|K11204)	-	http://www.kegg.jp/kegg-bin/show_pathway?map00270/K11204%09%23FFFFFF,red
ko00260	Glycine, serine and threonine metabolism	Metabolism	Amino acid metabolism	1	0	1	36	0.376168	0.427464	A3522(A3522|K00276)	-	http://www.kegg.jp/kegg-bin/show_pathway?map00260/K00276%09%23FFFFFF,red
ko00500	Starch and sucrose metabolism	Metabolism	Carbohydrate metabolism	1	0	1	49	0.475228	0.516553	A7117(A7117|K00750)	-	http://www.kegg.jp/kegg-bin/show_pathway?map00500/K00750%09%23FFFFFF,red
ko04144	Endocytosis	Cellular Processes	Transport and catabolism	1	0	1	60	0.547142	0.569939	A8368(A8368|K01115)	-	http://www.kegg.jp/kegg-bin/show_pathway?map04144/K01115%09%23FFFFFF,red
ko04111	Cell cycle - yeast	Cellular Processes	Cell growth and death	1	0	1	67	0.587897	0.587897	A6688(A6688|K02219)	-	http://www.kegg.jp/kegg-bin/show_pathway?map04111/K02219%09%23FFFFFF,red
