# Supplementary material for: Dual RNA-Seq Analysis of the Interaction Between Edible Fungus Morchella sextelata and Its Pathogenic Fungus Paecilomyces penicillatus Uncovers the Candidate Defense and Pathogenic Factors
Source: Front Microbiol. 2021 Dec 2;12:760444. doi: 10.3389/fmicb.2021.760444 (PMC8675245; doi:10.3389/fmicb.2021.760444)
Supplement: Supplementary file 1 [file Data_Sheet_1.ZIP › supplementary/Table S8.xls]

## Sheet: DEGs in oxidation-reduction
Table S8a DEGs invovled in oxidation-reduction process in Morchella sextelata.
gene_id	SC3_vs_ST3_de	SC3_vs_ST3_log2fc	SC3_vs_ST3_pvalue	SC6_vs_ST6_de	SC6_vs_ST6_log2fc	SC6_vs_ST6_pvalue	Locus	{nr}	{SwissProt}	{KEGG}	{KOG}	{TCDB}	{GO}
A6688	Up Regulation	1.05177	8.54e-08	Up Regulation	1.19836	0.00163618	{SDUU01000019.1:547644:548202:+}	{PUU73257.1; regulatory subunit of cyclin-dependent kinase [Tuber borchii]}	{P08463; Cyclin-dependent kinases regulatory subunit }	{tml:GSTUM_00008429001; K02219 CKS1 cyclin-dependent kinase regulatory subunit CKS1 -- Cellular Processes; Cell growth and death; Cell cycle - yeast [PATH:ko04111] Human Diseases; Cancers: Overview; Pathways in cancer [PATH:ko05200] Human Diseases; Cancers: Specific types; Small cell lung cancer [PATH:ko05222]}	{SPBC1734.14c; KOG3484 Cyclin-dependent protein kinase CDC28, regulatory subunit CKS1, and related proteins D Cell cycle control, cell division, chromosome partitioning ;}	{NA}	{GO:0030246; carbohydrate binding; molecular_function GO:0002682; regulation of immune system process; biological_process GO:0016538; cyclin-dependent protein kinase regulator activity; molecular_function GO:0007049; cell cycle; biological_process}
A4925	Nodiff	0.665109	0.0230712	Up Regulation	1.05894	0.00258235	{SDUU01000012.1:539884:541039:-}	{CUS15172.1; unnamed protein product [Tuber aestivum]}	{Q04894; NADP-dependent alcohol dehydrogenase 6 }	{tml:GSTUM_00001645001; K00002 AKR1A1, adh alcohol dehydrogenase (NADP+) 1.1.1.2 Metabolism; Carbohydrate metabolism; Glycolysis / Gluconeogenesis [PATH:ko00010] Metabolism; Carbohydrate metabolism; Pentose and glucuronate interconversions [PATH:ko00040] Metabolism; Lipid metabolism; Glycerolipid metabolism [PATH:ko00561] Metabolism; Xenobiotics biodegradation and metabolism; Caprolactam degradat…	{YMR318c; KOG0023 Alcohol dehydrogenase, class V Q Secondary metabolites biosynthesis, transport and catabolism ;}	{NA}	{GO:0048037; cofactor binding; molecular_function GO:0016491; oxidoreductase activity; molecular_function GO:0008270; zinc ion binding; molecular_function GO:0016616; oxidoreductase activity, acting on the CH-OH group of donors, NAD or NADP as acceptor; molecular_function GO:0055114; oxidation-reduction process; biological_process}
A4833	Up Regulation	3.94738	0.000160839	Up Regulation	5.9191	0.00606178	{SDUU01000011.1:930241:932392:-}	{PUU83884.1; Cupredoxin [Tuber borchii]}	{Q96WM9; Laccase-2 }	{tml:GSTUM_00008992001; }	{NA}	{NA}	{GO:0055114; oxidation-reduction process; biological_process GO:0005507; copper ion binding; molecular_function GO:0016491; oxidoreductase activity; molecular_function}
A7663	Up Regulation	1.00423	0.00268944	Nodiff	0.346431	0.213756	{SDUU01000025.1:180895:182946:-}	{CUS08786.1; unnamed protein product [Tuber aestivum]}	{Q12737; Bilirubin oxidase }	{tml:GSTUM_00005793001; }	{NA}	{NA}	{GO:0005507; copper ion binding; molecular_function GO:0016491; oxidoreductase activity; molecular_function GO:0055114; oxidation-reduction process; biological_process}
A9319	Up Regulation	2.48176	2.4168e-15	Nodiff	0.425881	0.576116	{SDUU01000044.1:172578:174755:-}	{PPJ52791.1; hypothetical protein CBER1_11280 [Cercospora berteroae]}	{NA}	{NA}	{NA}	{NA}	{GO:0042773; ATP synthesis coupled electron transport; biological_process GO:0016021; integral to membrane; cellular_component GO:0055114; oxidation-reduction process; biological_process GO:0016651; oxidoreductase activity, acting on NADH or NADPH; molecular_function}
A2123	Nodiff	0.621187	0.00653093	Up Regulation	1.32865	0.000225233	{SDUU01000003.1:2813523:2814215:+}	{PWW77583.1; cytochrome c [Tuber magnatum]}	{P00048; Cytochrome c }	{tml:GSTUM_00001154001; K08738 CYC cytochrome c -- Human Diseases; Drug resistance: Antineoplastic; Platinum drug resistance [PATH:ko01524] Environmental Information Processing; Signal transduction; Two-component system [PATH:ko02020] Cellular Processes; Cell growth and death; p53 signaling pathway [PATH:ko04115] Cellular Processes; Cell growth and death; Apoptosis [PATH:ko04210] Cellular Process…	{SPCC191.07; KOG3453 Cytochrome c C Energy production and conversion ;}	{NA}	{GO:0005506; iron ion binding; molecular_function GO:0016491; oxidoreductase activity; molecular_function GO:0055114; oxidation-reduction process; biological_process GO:0009055; NA GO:0020037; heme binding; molecular_function}
A7878	Up Regulation	1.82609	0.00136336	Up Regulation	1.82458	0.00126025	{SDUU01000026.1:564293:565532:+}	{PWW73757.1; alternative oxidase [Tuber magnatum]}	{Q9P959; Alternative oxidase, mitochondrial }	{tml:GSTUM_00006837001; }	{NA}	{NA}	{GO:0009916; alternative oxidase activity; molecular_function GO:0055114; oxidation-reduction process; biological_process}
A7337	Up Regulation	1.44283	7.24e-07	Up Regulation	2.25977	1.58e-05	{SDUU01000022.1:377064:378041:+}	{KOC18193.1; DltD N-terminal domain protein [Aspergillus flavus AF70]}	{NA}	{asd:AS9A_2196; K06889 K06889 uncharacterized protein -- }	{NA}	{NA}	{GO:0006508; proteolysis; biological_process GO:0004177; aminopeptidase activity; molecular_function GO:0008236; serine-type peptidase activity; molecular_function GO:0016787; hydrolase activity; molecular_function}
A0294	Nodiff	0.567445	0.0130166	Up Regulation	1.41248	0.0154052	{SDUU01000001.1:1653854:1655017:+}	{KKY19287.1; putative apoptosis inducing [Diplodia seriata]}	{B2KWH9; Oxidoreductase OXR1 }	{npa:UCRNP2_3208; }	{NA}	{NA}	{GO:0016491; oxidoreductase activity; molecular_function GO:0050660; flavin adenine dinucleotide binding; molecular_function GO:0008033; tRNA processing; biological_process GO:0055114; oxidation-reduction process; biological_process}
A9315	Up Regulation	4.6881	0.00991941	Up Regulation	2.83535	0.0081459	{SDUU01000044.1:149374:151035:-}	{POS74345.1; FAD binding domain-containing protein [Diaporthe helianthi]}	{NA}	{psco:LY89DRAFT_640727; }	{NA}	{NA}	{GO:0055114; oxidation-reduction process; biological_process GO:0050660; flavin adenine dinucleotide binding; molecular_function GO:0008762; UDP-N-acetylmuramate dehydrogenase activity; molecular_function GO:0016491; oxidoreductase activity; molecular_function}
A7736	Up Regulation	1.1803	8.7e-08	Up Regulation	1.51635	0.0128182	{SDUU01000025.1:501016:502202:+}	{XP_002839683.1; hypothetical protein [Tuber melanosporum]}	{NA}	{tml:GSTUM_00007744001; }	{NA}	{NA}	{GO:0008152; NA GO:0016491; oxidoreductase activity; molecular_function GO:0055114; oxidation-reduction process; biological_process}
A5123	Nodiff	0.89747	1.04429e-05	Up Regulation	1.06684	0.013564	{SDUU01000012.1:230089:231815:+}	{CUS15817.1; unnamed protein product [Tuber aestivum]}	{NA}	{bfu:BCIN_13g04060; }	{NA}	{NA}	{GO:0050660; flavin adenine dinucleotide binding; molecular_function GO:0016491; oxidoreductase activity; molecular_function GO:0055114; oxidation-reduction process; biological_process GO:0007010; cytoskeleton organization; biological_process GO:0008033; tRNA processing; biological_process GO:0003779; actin binding; molecular_function}
A4148	Nodiff	0.435732	0.259155	Up Regulation	2.20227	6.89999e-06	{SDUU01000009.1:851079:852389:+}	{PUU72789.1; hypothetical protein B9Z19DRAFT_1104224 [Tuber borchii]}	{B8N8Q9; NADPH dehydrogenase afvA }	{glz:GLAREA_01649; }	{SPBC23G7.10c; KOG0134 NADH:flavin oxidoreductase/12-oxophytodienoate reductase CR Energy production and conversion ; General function prediction only ;}	{NA}	{GO:0050660; flavin adenine dinucleotide binding; molecular_function GO:0017150; tRNA dihydrouridine synthase activity; molecular_function GO:0016491; oxidoreductase activity; molecular_function GO:0055114; oxidation-reduction process; biological_process GO:0008033; tRNA processing; biological_process GO:0010181; FMN binding; molecular_function}
A3522	Up Regulation	1.43504	3.58e-08	Up Regulation	2.07338	0.00497847	{SDUU01000007.1:589843:592214:-}	{CUS12468.1; unnamed protein product [Tuber aestivum]}	{NA}	{tml:GSTUM_00008554001; K00276 AOC3, AOC2, tynA primary-amine oxidase 1.4.3.21 Metabolism; Amino acid metabolism; Glycine, serine and threonine metabolism [PATH:ko00260] Metabolism; Amino acid metabolism; Tyrosine metabolism [PATH:ko00350] Metabolism; Amino acid metabolism; Phenylalanine metabolism [PATH:ko00360] Metabolism; Metabolism of other amino acids; beta-Alanine metabolism [PATH:ko00410] …	{NA}	{NA}	{GO:0008131; primary amine oxidase activity; molecular_function GO:0005507; copper ion binding; molecular_function GO:0048038; quinone binding; molecular_function GO:0009308; amine metabolic process; biological_process GO:0055114; oxidation-reduction process; biological_process}
A1138	Up Regulation	1.96232	9.64e-07	Up Regulation	1.04787	0.029732	{SDUU01000002.1:1177602:1178003:+}	{PUU79837.1; allergen Asp f 15 precursor [Tuber borchii]}	{Q1E8D2; Heat-stable 19 kDa antigen }	{ssl:SS1G_10096; }	{NA}	{NA}	{GO:0050832; defense response to fungus; biological_process GO:0042742; defense response to bacterium; biological_process}
A0043	Nodiff	0.162302	0.785549	Up Regulation	1.8788	0.0240204	{SDUU01000001.1:726833:728250:-}	{PMD46375.1; NADH:flavin oxidoreductase/NADH oxidase-like protein [Meliniomyces variabilis F]}	{NA}	{bfu:BCIN_02g07090; }	{NA}	{NA}	{GO:0016491; oxidoreductase activity; molecular_function GO:0051536; iron-sulfur cluster binding; molecular_function GO:0010181; FMN binding; molecular_function GO:0055114; oxidation-reduction process; biological_process GO:0003824; NA}
A6384	Up Regulation	1.72514	0.00876128	Nodiff	0.7267	0.0133127	{SDUU01000017.1:1019322:1020741:+}	{CUS12565.1; unnamed protein product [Tuber aestivum]}	{NA}	{pfj:MYCFIDRAFT_62451; K00505 TYR tyrosinase 1.14.18.1 Metabolism; Amino acid metabolism; Tyrosine metabolism [PATH:ko00350] Metabolism; Biosynthesis of other secondary metabolites; Isoquinoline alkaloid biosynthesis [PATH:ko00950] Metabolism; Biosynthesis of other secondary metabolites; Betalain biosynthesis [PATH:ko00965] Metabolism; Global and overview maps; Metabolic pathways [PATH:ko01100] M…	{NA}	{NA}	{GO:0008152; NA GO:0016491; oxidoreductase activity; molecular_function}
A3414	Nodiff	0.78313	0.020723	Up Regulation	1.9061	9.70552e-13	{SDUU01000007.1:79101:80363:+}	{PUU77273.1; hypothetical protein B9Z19DRAFT_1101938 [Tuber borchii]}	{NA}	{tml:GSTUM_00004221001; K00505 TYR tyrosinase 1.14.18.1 Metabolism; Amino acid metabolism; Tyrosine metabolism [PATH:ko00350] Metabolism; Biosynthesis of other secondary metabolites; Isoquinoline alkaloid biosynthesis [PATH:ko00950] Metabolism; Biosynthesis of other secondary metabolites; Betalain biosynthesis [PATH:ko00965] Metabolism; Global and overview maps; Metabolic pathways [PATH:ko01100] …	{NA}	{NA}	{GO:0008152; NA GO:0016491; oxidoreductase activity; molecular_function}
A9213	Nodiff	0.476242	0.0278259	Up Regulation	1.40145	0.00764507	{SDUU01000042.1:103616:104836:-}	{PUU73227.1; hypothetical protein B9Z19DRAFT_1135605 [Tuber borchii]}	{NA}	{mgr:MGG_13937; K00505 TYR tyrosinase 1.14.18.1 Metabolism; Amino acid metabolism; Tyrosine metabolism [PATH:ko00350] Metabolism; Biosynthesis of other secondary metabolites; Isoquinoline alkaloid biosynthesis [PATH:ko00950] Metabolism; Biosynthesis of other secondary metabolites; Betalain biosynthesis [PATH:ko00965] Metabolism; Global and overview maps; Metabolic pathways [PATH:ko01100] Metaboli…	{NA}	{NA}	{GO:0016491; oxidoreductase activity; molecular_function GO:0008152; NA}
A5860	Up Regulation	1.27246	1.29e-07	Up Regulation	2.19714	0.00237537	{SDUU01000015.1:849698:850997:-}	{CCX15247.1; Similar to Tyrosinase; acc. no. P55023 [Pyronema omphalodes CBS 100304]}	{NA}	{pfy:PFICI_03197; K00505 TYR tyrosinase 1.14.18.1 Metabolism; Amino acid metabolism; Tyrosine metabolism [PATH:ko00350] Metabolism; Biosynthesis of other secondary metabolites; Isoquinoline alkaloid biosynthesis [PATH:ko00950] Metabolism; Biosynthesis of other secondary metabolites; Betalain biosynthesis [PATH:ko00965] Metabolism; Global and overview maps; Metabolic pathways [PATH:ko01100] Metabo…	{NA}	{NA}	{GO:0016491; oxidoreductase activity; molecular_function GO:0008152; NA}
A3622	Up Regulation	1.10971	0.00194588	Up Regulation	1.69305	1.65e-10	{SDUU01000007.1:1211500:1212594:+}	{NA}	{NA}	{NA}	{NA}	{NA}	{GO:0051287; NAD binding; molecular_function GO:0005515; protein binding; molecular_function GO:0055114; oxidation-reduction process; biological_process GO:0016616; oxidoreductase activity, acting on the CH-OH group of donors, NAD or NADP as acceptor; molecular_function}
A0722	Up Regulation	2.05763	0.000150354	Up Regulation	4.33395	0.000330269	{SDUU01000001.1:3702802:3704390:-}	{CUS13813.1; unnamed protein product [Tuber aestivum]}	{O34767; Oxalate decarboxylase OxdD }	{tml:GSTUM_00004607001; }	{NA}	{NA}	{GO:0005976; polysaccharide metabolic process; biological_process GO:0006355; regulation of transcription, DNA-dependent; biological_process GO:0016779; nucleotidyltransferase activity; molecular_function GO:0005506; iron ion binding; molecular_function GO:0045735; NA GO:0000334; 3-hydroxyanthranilate 3,4-dioxygenase activity; molecular_function GO:0055114; oxidation-reduction process; biological…
A5131	Up Regulation	1.20135	8.53e-09	Up Regulation	2.06033	5.82e-05	{SDUU01000012.1:272366:273567:+}	{XP_002840935.1; hypothetical protein [Tuber melanosporum]}	{N4WR35; NADP-dependent oxidoreductase RED1 }	{tml:GSTUM_00009757001; K07119 K07119 uncharacterized protein -- }	{At5g16990; KOG1196 Predicted NAD-dependent oxidoreductase R General function prediction only ;}	{NA}	{GO:0016491; oxidoreductase activity; molecular_function GO:0008270; zinc ion binding; molecular_function GO:0055114; oxidation-reduction process; biological_process}
A5391	Nodiff	-0.00302761	0.945821	Up Regulation	1.61373	0.000249633	{SDUU01000013.1:1233464:1234270:-}	{CUS12527.1; unnamed protein product, partial [Tuber aestivum]}	{NA}	{tml:GSTUM_00000483001; }	{NA}	{NA}	{GO:0008152; NA GO:0016491; oxidoreductase activity; molecular_function}
A6602	Up Regulation	1.3024	1.14635e-10	Nodiff	1.25203	0.238138	{SDUU01000018.1:440213:441548:+}	{KJX98932.1; benzoate 4-monooxygenase cytochrome p450 like protein [Zymoseptoria brevis]}	{NA}	{ztr:MYCGRDRAFT_68128; }	{NA}	{NA}	{GO:0005506; iron ion binding; molecular_function GO:0055114; oxidation-reduction process; biological_process GO:0020037; heme binding; molecular_function GO:0016705; oxidoreductase activity, acting on paired donors, with incorporation or reduction of molecular oxygen; molecular_function}
A7864	Nodiff	0.211621	0.685421	Up Regulation	1.2881	4.08723e-06	{SDUU01000026.1:484399:486081:-}	{CUS12614.1; unnamed protein product [Tuber aestivum]}	{Q9Y758; Cytochrome P450 52A13 }	{pan:PODANSg5648; }	{NA}	{NA}	{GO:0020037; heme binding; molecular_function GO:0016705; oxidoreductase activity, acting on paired donors, with incorporation or reduction of molecular oxygen; molecular_function GO:0055114; oxidation-reduction process; biological_process GO:0005506; iron ion binding; molecular_function}
A2145	Up Regulation	1.8826	7.92e-10	Up Regulation	2.124	0.000536782	{SDUU01000003.1:2974644:2976683:+}	{CCX34717.1; Similar to Isotrichodermin C-15 hydroxylase; acc. no. O13317 [Pyronema omphalodes CBS 100304]}	{NA}	{tml:GSTUM_00010358001; }	{NA}	{NA}	{GO:0055114; oxidation-reduction process; biological_process GO:0020037; heme binding; molecular_function GO:0016705; oxidoreductase activity, acting on paired donors, with incorporation or reduction of molecular oxygen; molecular_function GO:0005506; iron ion binding; molecular_function}
A2633	Up Regulation	1.16391	4.02e-07	Up Regulation	1.7634	0.00955344	{SDUU01000005.1:144174:145892:-}	{CUS07417.1; unnamed protein product [Tuber aestivum]}	{P16141; Cytochrome P450 52A4 }	{tml:GSTUM_00009186001; }	{NA}	{NA}	{GO:0016705; oxidoreductase activity, acting on paired donors, with incorporation or reduction of molecular oxygen; molecular_function GO:0020037; heme binding; molecular_function GO:0055114; oxidation-reduction process; biological_process GO:0005506; iron ion binding; molecular_function}
A4312	Nodiff	0.381078	0.103434	Up Regulation	1.2249	0.020909	{SDUU01000009.1:200503:203602:-}	{XP_007776725.1; bifunctional P-450:NADPH-P450 reductase [Coniosporium apollinis CBS 100218]}	{Q9Y8G7; Bifunctional cytochrome P450/NADPH--P450 reductase }	{pno:SNOG_15063; K14338 cypD_E, CYP102A2_3 cytochrome P450 / NADPH-cytochrome P450 reductase 1.14.14.1 1.6.2.4 Metabolism; Lipid metabolism; Fatty acid degradation [PATH:ko00071] Metabolism; Amino acid metabolism; Tryptophan metabolism [PATH:ko00380] Metabolism; Xenobiotics biodegradation and metabolism; Aminobenzoate degradation [PATH:ko00627] Metabolism; Global and overview maps; Microbial meta…	{NA}	{NA}	{GO:0005506; iron ion binding; molecular_function GO:0016491; oxidoreductase activity; molecular_function GO:0055114; oxidation-reduction process; biological_process GO:0010181; FMN binding; molecular_function GO:0016705; oxidoreductase activity, acting on paired donors, with incorporation or reduction of molecular oxygen; molecular_function GO:0020037; heme binding; molecular_function}
ST and SC represent the inoculated and non-inoculated samples, respectively. 3, 3 days post inoculation (dpi); 6, 6 dpi. Each group contained three biological replicates.

## Sheet: Response genes
Table S8a Genes invovled in response to Paecilomyces penicillatus in Morchella sextelata.
	gene_id	SC3_vs_ST3_de	SC3_vs_ST3_log2fc	SC3_vs_ST3_pvalue	SC6_vs_ST6_de	SC6_vs_ST6_log2fc	SC6_vs_ST6_pvalue	Locus	{nr}	{SwissProt}	{KEGG}	{KOG}	{TCDB}	{GO}
Tyrosine metabolism	A3414	Nodiff	0.78313	0.020723	Up Regulation	1.9061	9.70552e-13	{SDUU01000007.1:79101:80363:+}	{PUU77273.1; hypothetical protein B9Z19DRAFT_1101938 [Tuber borchii]}	{NA}	{tml:GSTUM_00004221001; K00505 TYR tyrosinase 1.14.18.1 Metabolism; Amino acid metabolism; Tyrosine metabolism [PATH:ko00350] Metabolism; Biosynthesis of other secondary metabolites; Isoquinoline alkaloid biosynthesis [PATH:ko00950] Metabolism; Biosynthesis of other secondary metabolites; Betalain biosynthesis [PATH:ko00965] Metabolism; Global and overview maps; Metabolic pathways [PATH:ko01100] …	{NA}	{NA}	{GO:0008152; NA GO:0016491; oxidoreductase activity; molecular_function}
	A3522	Up Regulation	1.43504	3.58e-08	Up Regulation	2.07338	0.00497847	{SDUU01000007.1:589843:592214:-}	{CUS12468.1; unnamed protein product [Tuber aestivum]}	{NA}	{tml:GSTUM_00008554001; K00276 AOC3, AOC2, tynA primary-amine oxidase 1.4.3.21 Metabolism; Amino acid metabolism; Glycine, serine and threonine metabolism [PATH:ko00260] Metabolism; Amino acid metabolism; Tyrosine metabolism [PATH:ko00350] Metabolism; Amino acid metabolism; Phenylalanine metabolism [PATH:ko00360] Metabolism; Metabolism of other amino acids; beta-Alanine metabolism [PATH:ko00410] …	{NA}	{NA}	{GO:0008131; primary amine oxidase activity; molecular_function GO:0005507; copper ion binding; molecular_function GO:0048038; quinone binding; molecular_function GO:0009308; amine metabolic process; biological_process GO:0055114; oxidation-reduction process; biological_process}
	A5860	Up Regulation	1.27246	1.29e-07	Up Regulation	2.19714	0.00237537	{SDUU01000015.1:849698:850997:-}	{CCX15247.1; Similar to Tyrosinase; acc. no. P55023 [Pyronema omphalodes CBS 100304]}	{NA}	{pfy:PFICI_03197; K00505 TYR tyrosinase 1.14.18.1 Metabolism; Amino acid metabolism; Tyrosine metabolism [PATH:ko00350] Metabolism; Biosynthesis of other secondary metabolites; Isoquinoline alkaloid biosynthesis [PATH:ko00950] Metabolism; Biosynthesis of other secondary metabolites; Betalain biosynthesis [PATH:ko00965] Metabolism; Global and overview maps; Metabolic pathways [PATH:ko01100] Metabo…	{NA}	{NA}	{GO:0016491; oxidoreductase activity; molecular_function GO:0008152; NA}
	A6384	Up Regulation	1.72514	0.00876128	Nodiff	0.7267	0.0133127	{SDUU01000017.1:1019322:1020741:+}	{CUS12565.1; unnamed protein product [Tuber aestivum]}	{NA}	{pfj:MYCFIDRAFT_62451; K00505 TYR tyrosinase 1.14.18.1 Metabolism; Amino acid metabolism; Tyrosine metabolism [PATH:ko00350] Metabolism; Biosynthesis of other secondary metabolites; Isoquinoline alkaloid biosynthesis [PATH:ko00950] Metabolism; Biosynthesis of other secondary metabolites; Betalain biosynthesis [PATH:ko00965] Metabolism; Global and overview maps; Metabolic pathways [PATH:ko01100] M…	{NA}	{NA}	{GO:0008152; NA GO:0016491; oxidoreductase activity; molecular_function}
	A9213	Nodiff	0.476242	0.0278259	Up Regulation	1.40145	0.00764507	{SDUU01000042.1:103616:104836:-}	{PUU73227.1; hypothetical protein B9Z19DRAFT_1135605 [Tuber borchii]}	{NA}	{mgr:MGG_13937; K00505 TYR tyrosinase 1.14.18.1 Metabolism; Amino acid metabolism; Tyrosine metabolism [PATH:ko00350] Metabolism; Biosynthesis of other secondary metabolites; Isoquinoline alkaloid biosynthesis [PATH:ko00950] Metabolism; Biosynthesis of other secondary metabolites; Betalain biosynthesis [PATH:ko00965] Metabolism; Global and overview maps; Metabolic pathways [PATH:ko01100] Metaboli…	{NA}	{NA}	{GO:0016491; oxidoreductase activity; molecular_function GO:0008152; NA}
ABC transporter	A0376	Up Regulation	1.12348	0.00103241	Up Regulation	1.61654	0.00747921	{SDUU01000001.1:2053254:2057961:+}	{XP_002836498.1; hypothetical protein [Tuber melanosporum]}	{NA}	{tml:GSTUM_00002809001; K05658 ABCB1, CD243 ATP-binding cassette, subfamily B (MDR/TAP), member 1 7.6.2.2 Environmental Information Processing; Membrane transport; ABC transporters [PATH:ko02010] Organismal Systems; Digestive system; Bile secretion [PATH:ko04976] Human Diseases; Cancers: Overview; MicroRNAs in cancer [PATH:ko05206] Human Diseases; Cancers: Specific types; Gastric cancer [PATH:ko0…	{NA}	{NA}	{GO:0055085; transmembrane transport; biological_process GO:0042626; ATPase activity, coupled to transmembrane movement of substances; molecular_function GO:0016887; ATPase activity; molecular_function GO:0016021; integral to membrane; cellular_component GO:0007186; G-protein coupled receptor protein signaling pathway; biological_process GO:0004871; signal transducer activity; molecular_function …
	A3459	Up Regulation	1.18588	5.65e-05	Up Regulation	1.56674	5.45e-07	{SDUU01000007.1:322361:326877:+}	{CCX13670.1; Similar to ABC transporter ATP-binding protein/permease VMR1; acc. no. P38735 [Pyronema omphalodes CBS 100304]}	{NA}	{ure:UREG_02732; }	{NA}	{NA}	{GO:0006810; transport; biological_process GO:0042626; ATPase activity, coupled to transmembrane movement of substances; molecular_function GO:0055085; transmembrane transport; biological_process GO:0016887; ATPase activity; molecular_function GO:0016021; integral to membrane; cellular_component GO:0005524; ATP binding; molecular_function}
	A4395	Nodiff	0.597146	0.00233477	Up Regulation	1.37833	0.0371901	{SDUU01000010.1:88018:92740:+}	{PUU80713.1; P-loop containing nucleoside triphosphate hydrolase protein [Tuber borchii]}	{Q54JR2; ABC transporter C family member 3 }	{psco:LY89DRAFT_720093; }	{At2g34660; KOG0054 Multidrug resistance-associated protein/mitoxantrone resistance protein, ABC superfamily Q Secondary metabolites biosynthesis, transport and catabolism ;}	{gnl|TC-DB|Q42093; 3.A.1.208.5 ABC transporter C family member 2}	{GO:0016887; ATPase activity; molecular_function GO:0042626; ATPase activity, coupled to transmembrane movement of substances; molecular_function GO:0055085; transmembrane transport; biological_process GO:0016021; integral to membrane; cellular_component GO:0005524; ATP binding; molecular_function GO:0016301; kinase activity; molecular_function GO:0006810; transport; biological_process GO:0003924…
	A9070	Nodiff	0.840001	2.36833e-05	Up Regulation	1.54835	0.010117	{SDUU01000040.1:46005:50134:-}	{PUU83280.1; putative Leptomycin B resistance protein pmd1 [Tuber borchii]}	{H6TB12; Sophorolipid transporter }	{npa:UCRNP2_5547; K05658 ABCB1, CD243 ATP-binding cassette, subfamily B (MDR/TAP), member 1 7.6.2.2 Environmental Information Processing; Membrane transport; ABC transporters [PATH:ko02010] Organismal Systems; Digestive system; Bile secretion [PATH:ko04976] Human Diseases; Cancers: Overview; MicroRNAs in cancer [PATH:ko05206] Human Diseases; Cancers: Specific types; Gastric cancer [PATH:ko05226]}	{Hs4505769; KOG0055 Multidrug/pheromone exporter, ABC superfamily Q Secondary metabolites biosynthesis, transport and catabolism ;}	{gnl|TC-DB|B0Y3B6; 3.A.1.201.10 ABC multidrug transporter Mdr1 OS=Aspergillus fumigatus (strain CEA10 / CBS 144.89 / FGSC A1163) GN=AFUB_053630 PE=4 SV=1}	{GO:0006810; transport; biological_process GO:0031683; G-protein beta/gamma-subunit complex binding; molecular_function GO:0016887; ATPase activity; molecular_function GO:0015995; chlorophyll biosynthetic process; biological_process GO:0004871; signal transducer activity; molecular_function GO:0007186; G-protein coupled receptor protein signaling pathway; biological_process GO:0016021; integral t…
CYP 450	A2145	Up Regulation	1.8826	7.92e-10	Up Regulation	2.124	0.000536782	{SDUU01000003.1:2974644:2976683:+}	{CCX34717.1; Similar to Isotrichodermin C-15 hydroxylase; acc. no. O13317 [Pyronema omphalodes CBS 100304]}	{NA}	{tml:GSTUM_00010358001; }	{NA}	{NA}	{GO:0055114; oxidation-reduction process; biological_process GO:0020037; heme binding; molecular_function GO:0016705; oxidoreductase activity, acting on paired donors, with incorporation or reduction of molecular oxygen; molecular_function GO:0005506; iron ion binding; molecular_function}
	A2633	Up Regulation	1.16391	4.02e-07	Up Regulation	1.7634	0.00955344	{SDUU01000005.1:144174:145892:-}	{CUS07417.1; unnamed protein product [Tuber aestivum]}	{P16141; Cytochrome P450 52A4 }	{tml:GSTUM_00009186001; }	{NA}	{NA}	{GO:0016705; oxidoreductase activity, acting on paired donors, with incorporation or reduction of molecular oxygen; molecular_function GO:0020037; heme binding; molecular_function GO:0055114; oxidation-reduction process; biological_process GO:0005506; iron ion binding; molecular_function}
	A4312	Nodiff	0.381078	0.103434	Up Regulation	1.2249	0.020909	{SDUU01000009.1:200503:203602:-}	{XP_007776725.1; bifunctional P-450:NADPH-P450 reductase [Coniosporium apollinis CBS 100218]}	{Q9Y8G7; Bifunctional cytochrome P450/NADPH--P450 reductase }	{pno:SNOG_15063; K14338 cypD_E, CYP102A2_3 cytochrome P450 / NADPH-cytochrome P450 reductase 1.14.14.1 1.6.2.4 Metabolism; Lipid metabolism; Fatty acid degradation [PATH:ko00071] Metabolism; Amino acid metabolism; Tryptophan metabolism [PATH:ko00380] Metabolism; Xenobiotics biodegradation and metabolism; Aminobenzoate degradation [PATH:ko00627] Metabolism; Global and overview maps; Microbial meta…	{NA}	{NA}	{GO:0005506; iron ion binding; molecular_function GO:0016491; oxidoreductase activity; molecular_function GO:0055114; oxidation-reduction process; biological_process GO:0010181; FMN binding; molecular_function GO:0016705; oxidoreductase activity, acting on paired donors, with incorporation or reduction of molecular oxygen; molecular_function GO:0020037; heme binding; molecular_function}
	A4488	Nodiff	0.799504	4.57952e-05	Up Regulation	1.44867	0.000460076	{SDUU01000010.1:674404:676421:+}	{PUU75302.1; major facilitator superfamily domain-containing protein [Tuber borchii]}	{B6HJU0; Efflux pump roqT }	{tml:GSTUM_00009902001; K22134 GLIA MFS transporter, DHA2 family, glioxin efflux transporter -- }	{NA}	{gnl|TC-DB|H2E274; 2.A.1.3.65 MFS multidrug transporter OS=Trichoderma harzianum GN=mfs1 PE=2 SV=1}	{GO:0055085; transmembrane transport; biological_process GO:0016021; integral to membrane; cellular_component}
	A4546	Nodiff	0.671217	0.00401413	Up Regulation	1.12461	0.000327224	{SDUU01000010.1:964947:965750:-}	{XP_002842299.1; hypothetical protein [Tuber melanosporum]}	{NA}	{tml:GSTUM_00011963001; }	{NA}	{NA}	{GO:0006629; lipid metabolic process; biological_process GO:0016021; integral to membrane; cellular_component}
	A6602	Up Regulation	1.3024	1.14635e-10	Nodiff	1.25203	0.238138	{SDUU01000018.1:440213:441548:+}	{KJX98932.1; benzoate 4-monooxygenase cytochrome p450 like protein [Zymoseptoria brevis]}	{NA}	{ztr:MYCGRDRAFT_68128; }	{NA}	{NA}	{GO:0005506; iron ion binding; molecular_function GO:0055114; oxidation-reduction process; biological_process GO:0020037; heme binding; molecular_function GO:0016705; oxidoreductase activity, acting on paired donors, with incorporation or reduction of molecular oxygen; molecular_function}
	A7864	Nodiff	0.211621	0.685421	Up Regulation	1.2881	4.08723e-06	{SDUU01000026.1:484399:486081:-}	{CUS12614.1; unnamed protein product [Tuber aestivum]}	{Q9Y758; Cytochrome P450 52A13 }	{pan:PODANSg5648; }	{NA}	{NA}	{GO:0020037; heme binding; molecular_function GO:0016705; oxidoreductase activity, acting on paired donors, with incorporation or reduction of molecular oxygen; molecular_function GO:0055114; oxidation-reduction process; biological_process GO:0005506; iron ion binding; molecular_function}
Multicopper oxidase	A4833	Up Regulation	3.94738	0.000160839	Up Regulation	5.9191	0.00606178	{SDUU01000011.1:930241:932392:-}	{PUU83884.1; Cupredoxin [Tuber borchii]}	{Q96WM9; Laccase-2 }	{tml:GSTUM_00008992001; }	{NA}	{NA}	{GO:0055114; oxidation-reduction process; biological_process GO:0005507; copper ion binding; molecular_function GO:0016491; oxidoreductase activity; molecular_function}
	A7663	Up Regulation	1.00423	0.00268944	Nodiff	0.346431	0.213756	{SDUU01000025.1:180895:182946:-}	{CUS08786.1; unnamed protein product [Tuber aestivum]}	{Q12737; Bilirubin oxidase }	{tml:GSTUM_00005793001; }	{NA}	{NA}	{GO:0005507; copper ion binding; molecular_function GO:0016491; oxidoreductase activity; molecular_function GO:0055114; oxidation-reduction process; biological_process}
PCD	A0294	Nodiff	0.567445	0.0130166	Up Regulation	1.41248	0.0154052	{SDUU01000001.1:1653854:1655017:+}	{KKY19287.1; putative apoptosis inducing [Diplodia seriata]}	{B2KWH9; Oxidoreductase OXR1 }	{npa:UCRNP2_3208; }	{NA}	{NA}	{GO:0016491; oxidoreductase activity; molecular_function GO:0050660; flavin adenine dinucleotide binding; molecular_function GO:0008033; tRNA processing; biological_process GO:0055114; oxidation-reduction process; biological_process}
	A2123	Nodiff	0.621187	0.00653093	Up Regulation	1.32865	0.000225233	{SDUU01000003.1:2813523:2814215:+}	{PWW77583.1; cytochrome c [Tuber magnatum]}	{P00048; Cytochrome c }	{tml:GSTUM_00001154001; K08738 CYC cytochrome c -- Human Diseases; Drug resistance: Antineoplastic; Platinum drug resistance [PATH:ko01524] Environmental Information Processing; Signal transduction; Two-component system [PATH:ko02020] Cellular Processes; Cell growth and death; p53 signaling pathway [PATH:ko04115] Cellular Processes; Cell growth and death; Apoptosis [PATH:ko04210] Cellular Process…	{SPCC191.07; KOG3453 Cytochrome c C Energy production and conversion ;}	{NA}	{GO:0005506; iron ion binding; molecular_function GO:0016491; oxidoreductase activity; molecular_function GO:0055114; oxidation-reduction process; biological_process GO:0009055; NA GO:0020037; heme binding; molecular_function}
	A4171	Down Regulation	-1.08311	0.00455016	Nodiff	-0.10565	0.825702	{SDUU01000009.1:982540:983520:-}	{PWW72036.1; cyclin [Tuber magnatum]}	{P24867; PHO85 cyclin-1 }	{tml:GSTUM_00012031001; }	{YNL289w; KOG1674 Cyclin R General function prediction only ;}	{NA}	{GO:0000079; regulation of cyclin-dependent protein kinase activity; biological_process GO:0019901; protein kinase binding; molecular_function}
	A5265	Up Regulation	1.02249	1.85e-05	Up Regulation	1.05995	0.0290708	{SDUU01000013.1:552708:553334:-}	{PUU76703.1; caffeine-induced death protein 2-domain-containing protein [Tuber borchii]}	{NA}	{tml:GSTUM_00011803001; }	{NA}	{NA}	{NA}
	A6688	Up Regulation	1.05177	8.54e-08	Up Regulation	1.19836	0.00163618	{SDUU01000019.1:547644:548202:+}	{PUU73257.1; regulatory subunit of cyclin-dependent kinase [Tuber borchii]}	{P08463; Cyclin-dependent kinases regulatory subunit }	{tml:GSTUM_00008429001; K02219 CKS1 cyclin-dependent kinase regulatory subunit CKS1 -- Cellular Processes; Cell growth and death; Cell cycle - yeast [PATH:ko04111] Human Diseases; Cancers: Overview; Pathways in cancer [PATH:ko05200] Human Diseases; Cancers: Specific types; Small cell lung cancer [PATH:ko05222]}	{SPBC1734.14c; KOG3484 Cyclin-dependent protein kinase CDC28, regulatory subunit CKS1, and related proteins D Cell cycle control, cell division, chromosome partitioning ;}	{NA}	{GO:0030246; carbohydrate binding; molecular_function GO:0002682; regulation of immune system process; biological_process GO:0016538; cyclin-dependent protein kinase regulator activity; molecular_function GO:0007049; cell cycle; biological_process}
	A1138	Up Regulation	1.96232	9.64e-07	Up Regulation	1.04787	0.029732	{SDUU01000002.1:1177602:1178003:+}	{PUU79837.1; allergen Asp f 15 precursor [Tuber borchii]}	{Q1E8D2; Heat-stable 19 kDa antigen }	{ssl:SS1G_10096; }	{NA}	{NA}	{GO:0050832; defense response to fungus; biological_process GO:0042742; defense response to bacterium; biological_process}
Protease	A1276	Nodiff	0.716916	0.00644128	Up Regulation	1.06786	0.0267403	{SDUU01000002.1:1975955:1976348:+}	{CDM36028.1; Proteinase inhibitor, propeptide [Penicillium roqueforti FM164]}	{Q8WZY3; Uncharacterized protein B24G3.190 }	{nte:NEUTE1DRAFT116521; }	{NA}	{NA}	{GO:0042802; identical protein binding; molecular_function GO:0043086; negative regulation of catalytic activity; biological_process GO:0004252; serine-type endopeptidase activity; molecular_function}
	A7995	Nodiff	0.594339	0.00321974	Up Regulation	1.10296	0.0151355	{SDUU01000027.1:536826:540956:-}	{PUU81280.1; Lon protease C-terminal proteolytic domain-domain-containing protein [Tuber borchii]}	{Q4X0Z7; Lon protease homolog, mitochondrial }	{bfu:BCIN_07g06160; K08675 PRSS15, PIM1 ATP-dependent Lon protease 3.4.21.53 }	{YBL022c; KOG2004 Mitochondrial ATP-dependent protease PIM1/LON O Posttranslational modification, protein turnover, chaperones ;}	{NA}	{GO:0009378; four-way junction helicase activity; molecular_function GO:0006310; DNA recombination; biological_process GO:0005525; GTP binding; molecular_function GO:0003924; GTPase activity; molecular_function GO:0098519; NA GO:0003724; RNA helicase activity; molecular_function GO:0004252; serine-type endopeptidase activity; molecular_function GO:0003723; RNA binding; molecular_function GO:00055…
	A7337	Up Regulation	1.44283	7.24e-07	Up Regulation	2.25977	1.58e-05	{SDUU01000022.1:377064:378041:+}	{KOC18193.1; DltD N-terminal domain protein [Aspergillus flavus AF70]}	{NA}	{asd:AS9A_2196; K06889 K06889 uncharacterized protein -- }	{NA}	{NA}	{GO:0006508; proteolysis; biological_process GO:0004177; aminopeptidase activity; molecular_function GO:0008236; serine-type peptidase activity; molecular_function GO:0016787; hydrolase activity; molecular_function}
	A4608	Up Regulation	1.03156	0.000105368	Up Regulation	2.06731	0.00196047	{SDUU01000010.1:1381720:1383645:-}	{CCX15027.1; Similar to Lipase 3; acc. no. Q96VC9 [Pyronema omphalodes CBS 100304]}	{NA}	{NA}	{NA}	{NA}	{GO:0006508; proteolysis; biological_process GO:0008152; NA GO:0008236; serine-type peptidase activity; molecular_function GO:0016787; hydrolase activity; molecular_function}
ST and SC represent the inoculated and non-inoculated samples, respectively. 3, 3 days post inoculation (dpi); 6, 6 dpi. Each group contained three biological replicates.
